# Supplementary material for: Spatial transcriptomics of a parasitic flatworm provides a molecular map of drug targets and drug resistance genes
Source: Nat Commun. 2024 Oct 16;15:8918. doi: 10.1038/s41467-024-53215-3 (PMC11484910; doi:10.1038/s41467-024-53215-3)
Supplement: Supplementary file 4 — Supplementary Data [file 41467_2024_53215_MOESM4_ESM.xlsx]

## Sheet: S1 - Samples
Supplementary Data 1. List of samples used for spatial transcriptomics and corresponding metrics
Sample description	Capture Area/ Sample ID	Number of spots under tissue	Mean reads per spot	Median genes per spot	Total number of genes detected	Median UMI counts per spot
Adult Fh no.1, fixed: 21.10.2021, 12w p.i.	A	777	111.038	2.355	9.068	6.603
	B	481	119.253	1.635	9.029	4.635
Adult Fh no.2, fixed: 09.11.2021, 14w p.i.	C	412	119.585	2.426	9.234	6.925
	D	350	133.354	2.152	8.758	6.069
	Σ =	2020

## Sheet: S2 - All markers
Supplementary Data 2. List of marker genes per cluster
The FindAllMarkers() function embedded in Seurat was used to identify markers for each of the clusters in the spatial transcriptomics dataset by “ROC” test.
Please note if you intend to explore expression patterns in Cirrocumulus: Genes for which a "gene name" is specified in WormBase ParaSite can only be found in the dataset using this ID, not using their "D915"-ID.
	cluster	gene ID/ "gene name"	gene description	myAUC	avg_diff	power	avg_log2FC	pct.1	pct.2
1	vitellarium	D915_007343	NA	0.945	1.47959	0.89	2.1346	1	0.712
2	vitellarium	D915_006291	Btz domain-containing protein [Source:UniProtKB/TrEMBL;Acc:A0A4E0RAA8]	0.941	1.5272	0.882	2.20329	1	0.538
3	vitellarium	D915_003631	Ferritin [Source:UniProtKB/TrEMBL;Acc:A0A2H1CIR0]	0.938	1.58	0.876	2.27946	1	0.663
4	vitellarium	D915_003630	Ferritin [Source:UniProtKB/TrEMBL;Acc:A0A2H1CKG6]	0.934	1.60487	0.868	2.31534	1	0.697
5	vitellarium	D915_004535	Trematode Eggshell Synthesis [Source:UniProtKB/TrEMBL;Acc:A0A4E0RTJ6]	0.93	1.48864	0.86	2.14766	1	0.581
6	vitellarium	D915_008125	Vitelline protein B2 [Source:UniProtKB/TrEMBL;Acc:A0A2H1C2A1]	0.925	1.51862	0.85	2.1909	1	0.601
7	vitellarium	D915_002179	Tyrosinase [Source:UniProtKB/TrEMBL;Acc:A0A4E0RIA0]	0.923	1.29831	0.846	1.87307	0.982	0.381
8	vitellarium	D915_003632	Ferritin [Source:UniProtKB/TrEMBL;Acc:A0A2H1CIQ6]	0.921	1.48103	0.842	2.13668	1	0.63
9	vitellarium	D915_003341	Myoglobin 2 [Source:UniProtKB/TrEMBL;Acc:A0A4E0RUV6]	0.905	1.26754	0.81	1.82868	1	0.698
10	vitellarium	D915_005807	Ferritin [Source:UniProtKB/TrEMBL;Acc:A0A4E0RAT6]	0.899	1.15029	0.798	1.65951	1	0.576
11	vitellarium	D915_001201	glutathione transferase [Source:UniProtKB/TrEMBL;Acc:A0A4E0RQ92]	0.896	1.10102	0.792	1.58844	1	0.897
12	vitellarium	D915_002718	Tyrosinase [Source:UniProtKB/TrEMBL;Acc:A0A4E0S2V2]	0.892	1.28412	0.784	1.8526	0.946	0.396
13	vitellarium	D915_002380	Ferritin [Source:UniProtKB/TrEMBL;Acc:A0A4E0RD35]	0.885	0.991884	0.77	1.43099	1	0.599
14	vitellarium	D915_010963	Vitelline protein BI [Source:UniProtKB/TrEMBL;Acc:A0A2H1BRG4]	0.876	1.28896	0.752	1.85958	1	0.5
15	vitellarium	D915_004883	Protein PFC0760c-like [Source:UniProtKB/TrEMBL;Acc:A0A2H1CCG6]	0.876	1.22314	0.752	1.76462	0.91	0.366
16	vitellarium	D915_001308	NA	0.858	1.1022	0.716	1.59014	0.867	0.284
17	vitellarium	D915_003340	Hemoglobin F2; Myoglobin 2 [Source:UniProtKB/TrEMBL;Acc:B5KY09]	0.856	1.10737	0.712	1.5976	0.964	0.542
18	vitellarium	D915_007000	PI31_Prot_N domain-containing protein [Source:UniProtKB/TrEMBL;Acc:A0A4E0R6K3]	0.85	1.08022	0.7	1.55842	0.864	0.317
19	vitellarium	D915_003707	Glycogenin glucosyltransferase [Source:UniProtKB/TrEMBL;Acc:A0A4E0RUE9]	0.843	0.821392	0.686	1.18502	0.993	0.726
20	vitellarium	D915_001421	glutathione transferase [Source:UniProtKB/TrEMBL;Acc:A0A4E0RYR4]	0.843	0.906622	0.686	1.30798	0.961	0.588
21	vitellarium	D915_002410	Golgi-associated plant pathogenesis protein 1 [Source:UniProtKB/TrEMBL;Acc:A0A4E0RJV9]	0.837	0.96529	0.674	1.39262	0.914	0.505
22	vitellarium	D915_004795	Aldehyde dehydrogenase mitochondrial [Source:UniProtKB/TrEMBL;Acc:A0A4E0RD98]	0.832	0.896513	0.664	1.2934	0.91	0.512
23	vitellarium	D915_004882	Secreted protein [Source:UniProtKB/TrEMBL;Acc:A0A4E0R9K0]	0.831	1.09834	0.662	1.58458	0.785	0.226
24	vitellarium	D915_010573	carbonyl reductase (NADPH) [Source:UniProtKB/TrEMBL;Acc:A0A4E0QVI4]	0.829	0.812752	0.658	1.17255	0.95	0.618
25	vitellarium	D915_003574	NA	0.826	0.865552	0.652	1.24873	0.907	0.391
26	vitellarium	D915_009700	Cathepsin d lysosomal aspartyl protease [Source:UniProtKB/TrEMBL;Acc:A0A4E0QWN4]	0.819	0.71713	0.638	1.0346	0.971	0.728
27	vitellarium	D915_007475	Eukaryotic translation elongation factor 1 beta 2 [Source:UniProtKB/TrEMBL;Acc:A0A4E0R664]	0.811	0.612765	0.622	0.884033	1	0.949
28	vitellarium	D915_008876	FERM domain-containing protein 3 [Source:UniProtKB/TrEMBL;Acc:A0A4E0RXG2]	0.806	0.698447	0.612	1.00765	0.968	0.73
29	vitellarium	D915_004614	NA	0.803	0.231892	0.606	0.33455	1	0.635
30	vitellarium	D915_000539	Calcium binding protein; Putative calcium-binding protein [Source:UniProtKB/TrEMBL;Acc:Q9NIG5]	0.802	0.802349	0.604	1.15754	1	0.941
31	vitellarium	D915_009746	40S ribosomal protein SA [Source:UniProtKB/TrEMBL;Acc:A0A4E0RRP8]	0.796	0.587127	0.592	0.847046	0.993	0.93
32	vitellarium	D915_004328	Tetraspanin-6 [Source:UniProtKB/TrEMBL;Acc:A0A4E0R873]	0.793	0.752883	0.586	1.08618	0.817	0.366
33	vitellarium	D915_008554	Secreted protein [Source:UniProtKB/TrEMBL;Acc:A0A4E0QZ76]	0.791	0.221188	0.582	0.319107	0.971	0.566
34	vitellarium	D915_002643	NA	0.787	0.712973	0.574	1.0286	0.896	0.604
35	vitellarium	D915_002208	Glutamine synthetase [Source:UniProtKB/TrEMBL;Acc:A0A4E0RXX5]	0.779	0.282046	0.558	0.406906	0.932	0.524
36	vitellarium	D915_006421	Uridylate-specific endoribonuclease [Source:UniProtKB/TrEMBL;Acc:A0A4E0RXG6]	0.773	0.771828	0.546	1.11351	0.717	0.233
37	vitellarium	D915_003451	Major egg antigen [Source:UniProtKB/TrEMBL;Acc:A0A2H1CHR2]	0.768	0.559924	0.536	0.807799	0.971	0.569
38	vitellarium	D915_006749	Putative Multidrug resistance protein 2 [Source:UniProtKB/TrEMBL;Acc:A0A4E0R6Q4]	0.765	0.43361	0.53	0.625567	0.835	0.36
39	vitellarium	D915_000500	60S ribosomal protein L13 [Source:UniProtKB/TrEMBL;Acc:A0A2H1CVX5]	0.762	0.50016	0.524	0.721578	1	0.901
40	vitellarium	D915_011251	NA	0.761	0.670766	0.522	0.96771	0.875	0.48
41	vitellarium	D915_001706	Ribosomal protein S5a [Source:UniProtKB/TrEMBL;Acc:A0A4E0RWT8]	0.76	0.499982	0.52	0.721322	0.996	0.939
42	vitellarium	D915_004003	Ferritin [Source:UniProtKB/TrEMBL;Acc:A0A2H1CFV8]	0.759	0.570206	0.518	0.822633	0.882	0.533
43	vitellarium	D915_011129	Ribosomal protein L19 [Source:UniProtKB/TrEMBL;Acc:A0A2H1BRC3]	0.758	0.495323	0.516	0.7146	0.996	0.896
44	vitellarium	D915_008673	60S ribosomal protein L6 [Source:UniProtKB/TrEMBL;Acc:A0A2H1BY45]	0.757	0.474963	0.514	0.685227	0.996	0.925
45	vitellarium	D915_007686	Acetyltransferase [Source:UniProtKB/TrEMBL;Acc:A0A4E0R462]	0.756	0.703377	0.512	1.01476	0.652	0.187
46	vitellarium	D915_006236	Aldose reductase A [Source:UniProtKB/TrEMBL;Acc:A0A4E0R6F0]	0.755	0.754498	0.51	1.08851	0.695	0.256
47	vitellarium	D915_000444	Eukaryotic translation elongation factor 1 gamma [Source:UniProtKB/TrEMBL;Acc:A0A4E0RL78]	0.753	0.473274	0.506	0.68279	0.993	0.877
48	vitellarium	D915_000829	Ribosomal protein S19a isoform C [Source:UniProtKB/TrEMBL;Acc:A0A2H1CUU9]	0.752	0.4861	0.504	0.701294	1	0.93
49	vitellarium	D915_010261	40S ribosomal protein S30 [Source:UniProtKB/TrEMBL;Acc:A0A2H1BTK5]	0.751	0.448713	0.502	0.647357	0.989	0.905
50	vitellarium	D915_011006	Ribosomal protein L44 [Source:UniProtKB/TrEMBL;Acc:A0A2H1BRD0]	0.749	0.491487	0.498	0.709066	0.993	0.945
51	vitellarium	D915_002646	Cell wall integrity and stress response component 1 [Source:UniProtKB/TrEMBL;Acc:A0A4E0RFY7]	0.748	0.627892	0.496	0.905856	0.749	0.338
52	vitellarium	D915_008456	60S ribosomal protein L7 [Source:UniProtKB/TrEMBL;Acc:A0A2H1BYD6]	0.747	0.456674	0.494	0.658841	0.993	0.893
53	vitellarium	D915_004390	40S ribosomal protein S2 [Source:UniProtKB/TrEMBL;Acc:A0A4E0RD65]	0.747	0.422571	0.494	0.609641	0.993	0.925
54	vitellarium	D915_007937	Eukaryotic ribosomal protein L18 [Source:UniProtKB/TrEMBL;Acc:A0A2H1C1P4]	0.746	0.469574	0.492	0.677451	0.993	0.961
55	vitellarium	D915_011252	NA	0.743	0.511362	0.486	0.737739	0.864	0.516
56	vitellarium	D915_006474	Regulator of nonsense transcripts 1 [Source:UniProtKB/TrEMBL;Acc:A0A4E0RA02]	0.743	0.629359	0.486	0.907973	0.907	0.696
57	vitellarium	D915_008316	60S ribosomal protein L27a [Source:UniProtKB/TrEMBL;Acc:A0A2H1BZJ2]	0.742	0.437358	0.484	0.630975	0.996	0.979
58	vitellarium	D915_005512	Eukaryotic translation elongation factor 1 beta 2 [Source:UniProtKB/TrEMBL;Acc:A0A4E0RRP1]	0.742	0.542575	0.484	0.782771	0.939	0.751
59	vitellarium	D915_000964	Secreted phosphoprotein 1 [Source:UniProtKB/TrEMBL;Acc:A0A4E0RJ31]	0.742	0.637171	0.484	0.919243	0.624	0.178
60	vitellarium	D915_000449	Ribosomal protein S3 [Source:UniProtKB/TrEMBL;Acc:A0A2H1CW70]	0.742	0.459596	0.484	0.663057	1	0.914
61	vitellarium	D915_005060	40S ribosomal protein S23 [Source:UniProtKB/TrEMBL;Acc:A0A4E0RU29]	0.741	0.439892	0.482	0.63463	0.996	0.927
62	vitellarium	D915_009540	Transmembrane ascorbate-dependent reductase CYB561 [Source:UniProtKB/TrEMBL;Acc:A0A4E0R257]	0.74	0.612398	0.48	0.883504	0.713	0.329
63	vitellarium	D915_007816	Glycogenin-1 [Source:UniProtKB/TrEMBL;Acc:A0A4E0R083]	0.735	0.655153	0.47	0.945186	0.634	0.24
64	vitellarium	D915_006208	4a-hydroxytetrahydrobiopterin dehydratase [Source:UniProtKB/TrEMBL;Acc:A0A4E0RAQ0]	0.735	0.614153	0.47	0.886035	0.742	0.444
65	vitellarium	D915_003268	Transketolase [Source:UniProtKB/TrEMBL;Acc:A0A2H1CJ52]	0.732	0.484633	0.464	0.699178	0.842	0.534
66	vitellarium	D915_004037	Apple domain-containing protein [Source:UniProtKB/TrEMBL;Acc:A0A4E0REG7]	0.731	0.618139	0.462	0.891786	0.634	0.238
67	vitellarium	D915_009832	Glyoxalase domain-containing protein 4 [Source:UniProtKB/TrEMBL;Acc:A0A4E0RRS8]	0.73	0.630045	0.46	0.908963	0.667	0.299
68	vitellarium	D915_007796	NA	0.73	0.513792	0.46	0.741245	0.914	0.652
69	vitellarium	D915_010801	Large subunit ribosomal protein LP1 [Source:UniProtKB/TrEMBL;Acc:A0A2H1BUI8]	0.729	0.435061	0.458	0.62766	0.989	0.94
70	vitellarium	D915_011255	NA	0.727	0.638682	0.454	0.921423	0.821	0.465
71	vitellarium	D915_011254	NA	0.727	0.367896	0.454	0.530762	0.789	0.391
72	vitellarium	D915_000739	40S ribosomal protein S13 [Source:UniProtKB/TrEMBL;Acc:A0A4E0S3I6]	0.727	0.454958	0.454	0.656365	0.996	0.897
73	vitellarium	D915_001284	Scavenger receptor class B member 1 [Source:UniProtKB/TrEMBL;Acc:A0A4E0S2R7]	0.726	0.514909	0.452	0.742856	0.839	0.569
74	vitellarium	D915_007794	60S ribosomal protein L23 [Source:UniProtKB/TrEMBL;Acc:A0A4E0R0D5]	0.723	0.398796	0.446	0.575341	0.996	0.968
75	vitellarium	D915_002441/ "inx.10"	Innexin [Source:UniProtKB/TrEMBL;Acc:A0A4E0RLJ5]	0.722	0.439291	0.444	0.633762	1	0.841
76	vitellarium	D915_006761/ "PDI gene"	Protein disulfide-isomerase [Source:UniProtKB/TrEMBL;Acc:A0A4E0RPZ5]	0.72	0.424156	0.44	0.611928	0.989	0.931
77	vitellarium	D915_000926	G_PROTEIN_RECEP_F1_2 domain-containing protein [Source:UniProtKB/TrEMBL;Acc:A0A4E0RMI5]	0.72	0.592238	0.44	0.854419	0.667	0.297
78	vitellarium	D915_003546	Ribosomal protein L26 [Source:UniProtKB/TrEMBL;Acc:A0A2H1CIZ5]	0.719	0.470836	0.438	0.679272	0.961	0.821
79	vitellarium	D915_001609	Secreted protein [Source:UniProtKB/TrEMBL;Acc:A0A4E0S3J9]	0.719	0.476324	0.438	0.68719	0.921	0.74
80	vitellarium	D915_006193	Tumor protein D52 [Source:UniProtKB/TrEMBL;Acc:A0A4E0R5D8]	0.713	0.381026	0.426	0.549704	0.882	0.646
81	vitellarium	D915_000789	40S ribosomal protein S11 [Source:UniProtKB/TrEMBL;Acc:A0A4E0RKG4]	0.713	0.349922	0.426	0.50483	1	0.971
82	vitellarium	D915_011226	Translationally controlled tumor-associated [Source:UniProtKB/TrEMBL;Acc:A0A2H1BU68]	0.712	0.397003	0.424	0.572754	0.982	0.951
83	vitellarium	D915_002006	NA	0.712	0.534271	0.424	0.77079	0.681	0.329
84	vitellarium	D915_006073	WD-repeat protein 1 [Source:UniProtKB/TrEMBL;Acc:A0A4E0R9Z5]	0.711	0.370569	0.422	0.534618	1	0.977
85	vitellarium	D915_005144	Mediator of rna polymerase ii transcription subunit 26 [Source:UniProtKB/TrEMBL;Acc:A0A4E0RC50]	0.71	0.54569	0.42	0.787265	0.52	0.118
86	vitellarium	D915_011253	NA	0.709	0.382293	0.418	0.551532	0.749	0.411
87	vitellarium	D915_009545	Ribosomal protein [Source:UniProtKB/TrEMBL;Acc:A0A4E0QZ66]	0.709	0.346722	0.418	0.500215	1	0.972
88	vitellarium	D915_000892	40S ribosomal protein S3a [Source:UniProtKB/TrEMBL;Acc:A0A4E0S3X6]	0.709	0.478273	0.418	0.690002	0.882	0.678
89	vitellarium	D915_009939	60S ribosomal protein L12 [Source:UniProtKB/TrEMBL;Acc:A0A4E0QV55]	0.707	0.37772	0.414	0.544935	1	0.949
90	vitellarium	D915_006140	40S ribosomal protein S18 [Source:UniProtKB/TrEMBL;Acc:A0A4E0RQC4]	0.707	0.416271	0.414	0.600552	0.989	0.902
91	vitellarium	D915_000853	Ribosomal protein L11 [Source:UniProtKB/TrEMBL;Acc:A0A2H1CUL2]	0.707	0.432787	0.414	0.62438	0.943	0.822
92	vitellarium	D915_011250	NA	0.707	0.761894	0.414	1.09918	0.749	0.41
93	vitellarium	D915_008484	Small subunit ribosomal protein S27Ae [Source:UniProtKB/TrEMBL;Acc:A0A2H1C1D8]	0.704	0.370018	0.408	0.533823	0.993	0.935
94	vitellarium	D915_008315	Nascent polypeptide-associated complex alpha polypeptide [Source:UniProtKB/TrEMBL;Acc:A0A4E0RXX0]	0.704	0.427063	0.408	0.616122	0.989	0.932
95	vitellarium	D915_003559	PDZ domain-containing protein [Source:UniProtKB/TrEMBL;Acc:A0A4E0RDX9]	0.703	0.334445	0.406	0.482502	0.824	0.475
96	vitellarium	D915_010416	Ribosomal protein L5 (Predicted) [Source:UniProtKB/TrEMBL;Acc:A0A2H1BTH7]	0.702	0.385902	0.404	0.556738	0.993	0.952
97	vitellarium	D915_009797	FUS-interacting serine-arginine-rich protein 1 [Source:UniProtKB/TrEMBL;Acc:A0A4E0RBX9]	0.702	0.472537	0.404	0.681727	0.867	0.665
98	vitellarium	D915_002305	40S ribosomal protein S12 [Source:UniProtKB/TrEMBL;Acc:A0A2H1CNP3]	0.702	0.462222	0.404	0.666846	0.867	0.639
99	testis	D915_001685	Tubulin alpha [Source:UniProtKB/TrEMBL;Acc:A0A4E0S3J4]	0.981	1.61048	0.962	2.32343	1	0.579
100	testis	D915_005959/ "alpha-tub5"	Tubulin alpha chain [Source:UniProtKB/TrEMBL;Acc:B0B5G7]	0.979	1.62592	0.958	2.34571	1	0.576
101	testis	D915_005258	Zinc finger CCCH domain-containing protein 31 [Source:UniProtKB/TrEMBL;Acc:A0A4E0RC24]	0.979	1.63849	0.958	2.36384	1	0.601
102	testis	D915_007453	Leucine-rich repeat-containing protein 23 [Source:UniProtKB/TrEMBL;Acc:A0A4E0R1F5]	0.978	1.59302	0.956	2.29825	1	0.645
103	testis	D915_007398/ "beta-tub1"	Tubulin beta chain [Source:UniProtKB/TrEMBL;Acc:B0B5G8]	0.973	1.51196	0.946	2.18129	1	0.681
104	testis	D915_003952	Solute carrier family 2 facilitated glucose transporter member 3 [Source:UniProtKB/TrEMBL;Acc:A0A4E0RGV2]	0.973	1.44814	0.946	2.08922	1	0.726
105	testis	D915_005431	Tubulin alpha chain [Source:UniProtKB/TrEMBL;Acc:A0A4E0RB13]	0.969	1.43685	0.938	2.07294	1	0.659
106	testis	D915_003393	Venom allergen protein 13 [Source:UniProtKB/TrEMBL;Acc:A0A4E0RB78]	0.969	1.51398	0.938	2.18421	1	0.612
107	testis	D915_002144	ELAV like protein 2/3/4 [Source:UniProtKB/TrEMBL;Acc:A0A2H1CQT0]	0.967	1.52266	0.934	2.19673	1	0.587
108	testis	D915_004441	CSD domain-containing protein [Source:UniProtKB/TrEMBL;Acc:A0A4E0RTB7]	0.966	1.41651	0.932	2.04359	1	0.568
109	testis	D915_004663	phosphopyruvate hydratase [Source:UniProtKB/TrEMBL;Acc:A0A4E0RDT0]	0.965	1.42615	0.93	2.0575	1	0.503
110	testis	D915_002130	RIB43A domain with coiled coils 1 [Source:UniProtKB/TrEMBL;Acc:A0A4E0RID9]	0.96	1.38587	0.92	1.99938	1	0.475
111	testis	D915_001137	DUF1907 domain-containing protein [Source:UniProtKB/TrEMBL;Acc:A0A4E0RK09]	0.959	1.37961	0.918	1.99036	1	0.601
112	testis	D915_003483	Protein HID1 [Source:UniProtKB/TrEMBL;Acc:A0A4E0RFT4]	0.957	1.35039	0.914	1.9482	1	0.618
113	testis	D915_001174	Four and A half lim domains protein [Source:UniProtKB/TrEMBL;Acc:A0A4E0RH10]	0.957	1.39295	0.914	2.0096	1	0.83
114	testis	D915_003436	DUF1330 domain-containing protein [Source:UniProtKB/TrEMBL;Acc:A0A4E0RDZ2]	0.955	1.36166	0.91	1.96447	1	0.565
115	testis	D915_001757	NA	0.955	1.1905	0.91	1.71753	1	0.666
116	testis	D915_006191	Transmembrane protein [Source:UniProtKB/TrEMBL;Acc:A0A2H1C9H4]	0.954	1.30529	0.908	1.88314	1	0.51
117	testis	D915_008796	DnaJ subfamily A member 3 mitochondrial [Source:UniProtKB/TrEMBL;Acc:A0A4E0QYG2]	0.953	1.33414	0.906	1.92476	1	0.595
118	testis	D915_005511	Calpain-2 catalytic subunit [Source:UniProtKB/TrEMBL;Acc:A0A4E0RSV5]	0.952	1.19393	0.904	1.72247	1	0.611
119	testis	D915_005427	Tubulin alpha chain [Source:UniProtKB/TrEMBL;Acc:A0A4E0RC48]	0.952	1.30646	0.904	1.88482	1	0.554
120	testis	D915_004749	NA	0.952	1.30295	0.904	1.87976	1	0.432
121	testis	D915_004063	Adenylate kinase [Source:UniProtKB/TrEMBL;Acc:A0A4E0S1V0]	0.952	1.29884	0.904	1.87383	1	0.487
122	testis	D915_001032	HABP4_PAI-RBP1 domain-containing protein [Source:UniProtKB/TrEMBL;Acc:A0A2H1CTN6]	0.952	1.34454	0.904	1.93977	1	0.586
123	testis	D915_008709	Beta-lactamase domain-containing protein 2 [Source:UniProtKB/TrEMBL;Acc:A0A4E0RFL9]	0.951	1.22975	0.902	1.77416	0.994	0.471
124	testis	D915_004334	DUF5743 domain-containing protein [Source:UniProtKB/TrEMBL;Acc:A0A4E0R7L7]	0.95	1.2355	0.9	1.78245	0.997	0.468
125	testis	D915_007337	Sporangia induced deflagellationinducible protein pu [Source:UniProtKB/TrEMBL;Acc:A0A2H1C3Y1]	0.949	1.15488	0.898	1.66615	1	0.62
126	testis	D915_009710	JmjC domain-containing protein [Source:UniProtKB/TrEMBL;Acc:A0A4E0QX05]	0.948	1.28736	0.896	1.85726	1	0.525
127	testis	D915_006266	Ubiquitin carboxyl terminal hydrolase 47 [Source:UniProtKB/TrEMBL;Acc:A0A4E0R713]	0.948	1.22366	0.896	1.76536	1	0.429
128	testis	D915_004497	Stathmin domain-containing protein 1 [Source:UniProtKB/TrEMBL;Acc:A0A4E0RF87]	0.947	1.25974	0.894	1.81742	1	0.471
129	testis	D915_003629	Beta-dystroglycan [Source:UniProtKB/TrEMBL;Acc:A0A2H1CIB1]	0.946	1.18845	0.892	1.71457	0.997	0.436
130	testis	D915_003453	Lebercilin [Source:UniProtKB/TrEMBL;Acc:A0A4E0RIL0]	0.945	1.15094	0.89	1.66045	0.997	0.423
131	testis	D915_008790	CRC domain-containing protein [Source:UniProtKB/TrEMBL;Acc:A0A4E0R2K7]	0.944	1.25443	0.888	1.80976	1	0.527
132	testis	D915_005754	ADP-ribosylation factor-like protein 2-binding protein [Source:UniProtKB/TrEMBL;Acc:A0A4E0RXV8]	0.943	1.17709	0.886	1.69819	1	0.472
133	testis	D915_004387	Dynein light chain [Source:UniProtKB/TrEMBL;Acc:A0A2H1CFI0]	0.943	1.23065	0.886	1.77545	1	0.447
134	testis	D915_002355	Parkin coregulated protein [Source:UniProtKB/TrEMBL;Acc:A0A2H1CNI7]	0.943	1.26848	0.886	1.83003	1	0.58
135	testis	D915_009242/ "alpha-tub1"	Tubulin alpha chain [Source:UniProtKB/TrEMBL;Acc:B0B5G3]	0.942	1.29273	0.884	1.86502	1	0.666
136	testis	D915_007010	Ig-like domain-containing protein [Source:UniProtKB/TrEMBL;Acc:A0A4E0RW69]	0.942	1.31219	0.884	1.89309	0.997	0.402
137	testis	D915_003601	Death domain-containing protein 1 [Source:UniProtKB/TrEMBL;Acc:A0A4E0RG24]	0.942	1.1948	0.884	1.72373	0.994	0.409
138	testis	D915_000843	BTB/POZ domain-containing protein 3 [Source:UniProtKB/TrEMBL;Acc:A0A4E0RZQ3]	0.942	1.22056	0.884	1.7609	1	0.48
139	testis	D915_000443	Protein FAF-like, chloroplastic [Source:UniProtKB/TrEMBL;Acc:A0A2H1CXR6]	0.942	1.25981	0.884	1.81752	0.986	0.428
140	testis	D915_010490	Flocculation protein FLO11-like [Source:UniProtKB/TrEMBL;Acc:A0A2H1BT84]	0.941	1.08796	0.882	1.56959	1	0.632
141	testis	D915_008319	DRB sensitivity-inducing factor large subunit [Source:UniProtKB/TrEMBL;Acc:A0A4E0R5N4]	0.941	1.2092	0.882	1.74451	1	0.683
142	testis	D915_007819	dual-specificity kinase [Source:UniProtKB/TrEMBL;Acc:A0A4E0R0L3]	0.941	1.21282	0.882	1.74973	1	0.444
143	testis	D915_001872	Calx-beta domain-containing protein [Source:UniProtKB/TrEMBL;Acc:A0A4E0RYK0]	0.941	1.25199	0.882	1.80624	1	0.547
144	testis	D915_000952	Serine/threonine-protein kinase 33 [Source:UniProtKB/TrEMBL;Acc:A0A4E0RL88]	0.94	1.15634	0.88	1.66825	1	0.505
145	testis	D915_007311	Adenylate kinase isoenzyme 5 [Source:UniProtKB/TrEMBL;Acc:A0A4E0RMN6]	0.939	1.1394	0.878	1.6438	0.992	0.434
146	testis	D915_000467	Lim domain binding protein [Source:UniProtKB/TrEMBL;Acc:A0A4E0RY96]	0.939	1.19981	0.878	1.73096	1	0.468
147	testis	D915_007840	glutathione transferase [Source:UniProtKB/TrEMBL;Acc:A0A2H1C1V0]	0.938	1.20098	0.876	1.73264	1	0.565
148	testis	D915_005704	Kinesin motor domain-containing protein [Source:UniProtKB/TrEMBL;Acc:A0A4E0RAF8]	0.938	1.15481	0.876	1.66603	0.989	0.417
149	testis	D915_004409	Ig-like domain-containing protein [Source:UniProtKB/TrEMBL;Acc:A0A4E0RB06]	0.938	1.18014	0.876	1.70258	0.997	0.427
150	testis	D915_001847	Unconventional myosin heavy chain 6 [Source:UniProtKB/TrEMBL;Acc:A0A4E0RYK5]	0.938	1.14277	0.876	1.64867	0.986	0.394
151	testis	D915_008931	cAMP-dependent protein kinase type II-alpha regulatory subunit [Source:UniProtKB/TrEMBL;Acc:A0A4E0QYF1]	0.937	1.1327	0.874	1.63414	0.997	0.453
152	testis	D915_006523	EF-hand calcium-binding domain-containing protein 6 [Source:UniProtKB/TrEMBL;Acc:A0A4E0RNG0]	0.937	1.09469	0.874	1.57931	0.994	0.395
153	testis	D915_005467	Dynein heavy chain axonemal [Source:UniProtKB/TrEMBL;Acc:A0A4E0R5U1]	0.937	1.13453	0.874	1.63678	0.992	0.384
154	testis	D915_001868	Tektin [Source:UniProtKB/TrEMBL;Acc:A0A4E0RP71]	0.937	1.0821	0.874	1.56114	1	0.471
155	testis	D915_009559/ "alpha_tub4"	Tubulin alpha chain [Source:UniProtKB/TrEMBL;Acc:B0B5G6]	0.936	1.25496	0.872	1.81053	0.989	0.453
156	testis	D915_006332	Tubulin alpha chain [Source:UniProtKB/TrEMBL;Acc:A0A4E0RZW2]	0.936	1.20526	0.872	1.73882	1	0.513
157	testis	D915_005428	Tubulin alpha chain [Source:UniProtKB/TrEMBL;Acc:A0A2H1CCW9]	0.936	1.27611	0.872	1.84104	1	0.513
158	testis	D915_005265	Cilia- and flagella-associated protein 45 [Source:UniProtKB/TrEMBL;Acc:A0A4E0R656]	0.936	1.10925	0.872	1.60031	0.997	0.43
159	testis	D915_003487	ULP_PROTEASE domain-containing protein [Source:UniProtKB/TrEMBL;Acc:A0A4E0RAP8]	0.936	1.19234	0.872	1.72018	1	0.466
160	testis	D915_002732	NA	0.936	1.15679	0.872	1.66889	0.992	0.376
161	testis	D915_001408	Cilia- and flagella-associated protein 157 [Source:UniProtKB/TrEMBL;Acc:A0A4E0RG31]	0.936	1.1642	0.872	1.67959	0.98	0.356
162	testis	D915_001117	Dynein beta chain ciliary [Source:UniProtKB/TrEMBL;Acc:A0A4E0RIZ0]	0.936	1.16356	0.872	1.67866	0.994	0.424
163	testis	D915_000496	NARG2_C domain-containing protein [Source:UniProtKB/TrEMBL;Acc:A0A4E0RNX9]	0.936	1.13501	0.872	1.63748	0.997	0.422
164	testis	D915_009535	Vasohibin 1 [Source:UniProtKB/TrEMBL;Acc:A0A4E0RD74]	0.935	1.20395	0.87	1.73693	1	0.463
165	testis	D915_009872	Bcl-2 protein 1 [Source:UniProtKB/TrEMBL;Acc:A0A2H1BWQ5]	0.934	1.13984	0.868	1.64443	0.997	0.423
166	testis	D915_005922	NA	0.934	1.18668	0.868	1.71201	1	0.489
167	testis	D915_003961	Histone H4 transcription factor [Source:UniProtKB/TrEMBL;Acc:A0A4E0RV97]	0.934	1.10164	0.868	1.58932	0.994	0.474
168	testis	D915_003652	Cyclin-dependent kinase 14 [Source:UniProtKB/TrEMBL;Acc:A0A4E0S271]	0.934	1.1323	0.868	1.63356	0.994	0.425
169	testis	D915_003160	Serine threonine protein kinase nrc [Source:UniProtKB/TrEMBL;Acc:A0A4E0RWR3]	0.934	1.12578	0.868	1.62416	0.989	0.363
170	testis	D915_002227	Pecanex-like protein [Source:UniProtKB/TrEMBL;Acc:A0A4E0RXT9]	0.934	1.13271	0.868	1.63416	0.989	0.354
171	testis	D915_000749	Transmembrane protein [Source:UniProtKB/TrEMBL;Acc:A0A4E0RZX2]	0.934	1.20459	0.868	1.73785	0.997	0.435
172	testis	D915_002855	Cytosolic non-specific dipeptidase [Source:UniProtKB/TrEMBL;Acc:A0A4E0RED9]	0.933	1.16126	0.866	1.67535	0.997	0.448
173	testis	D915_001707	Stathmin domain-containing protein 1 [Source:UniProtKB/TrEMBL;Acc:A0A4E0RF30]	0.933	1.14809	0.866	1.65634	0.994	0.472
174	testis	D915_000635	Glyceraldehyde 3-phosphate dehydrogenase [Source:UniProtKB/TrEMBL;Acc:A0A4E0RY29]	0.933	1.16087	0.866	1.67478	0.994	0.463
175	testis	D915_009225	Outer dense fiber protein 3 [Source:UniProtKB/TrEMBL;Acc:A0A4E0RFZ4]	0.932	1.13613	0.864	1.63909	1	0.475
176	testis	D915_007774	Post-GPI attachment to proteins factor 3 [Source:UniProtKB/TrEMBL;Acc:A0A2H1C1U6]	0.931	1.10347	0.862	1.59198	0.983	0.367
177	testis	D915_005973	E3 ubiquitin-protein ligase [Source:UniProtKB/TrEMBL;Acc:A0A4E0RAR3]	0.931	1.04968	0.862	1.51437	0.98	0.373
178	testis	D915_007135	Protein FAM166B [Source:UniProtKB/TrEMBL;Acc:A0A4E0R8U7]	0.93	1.12355	0.86	1.62094	0.997	0.475
179	testis	D915_009477	Antibiotic biosynthesis monooxygenase [Source:UniProtKB/TrEMBL;Acc:A0A4E0R156]	0.929	1.11787	0.858	1.61275	0.989	0.45
180	testis	D915_008439	Putative ABCA protein [Source:UniProtKB/TrEMBL;Acc:A0A4E0RGZ4]	0.929	1.17854	0.858	1.70027	0.966	0.312
181	testis	D915_005824	NA	0.929	1.25291	0.858	1.80757	1	0.542
182	testis	D915_005114	Transmembrane protein [Source:UniProtKB/TrEMBL;Acc:A0A4E0R8G5]	0.929	1.07156	0.858	1.54593	0.972	0.309
183	testis	D915_004612	Radial spoke head 1 [Source:UniProtKB/TrEMBL;Acc:A0A4E0RDN9]	0.929	1.10849	0.858	1.59921	0.989	0.401
184	testis	D915_002173	RNA-dependent RNA polymerase [Source:UniProtKB/TrEMBL;Acc:A0A4E0RGW3]	0.929	1.09989	0.858	1.5868	0.997	0.493
185	testis	D915_002158	BRCT domain-containing protein [Source:UniProtKB/TrEMBL;Acc:A0A2H1CNM6]	0.929	1.16326	0.858	1.67823	0.975	0.373
186	testis	D915_001933	Ig-like domain-containing protein [Source:UniProtKB/TrEMBL;Acc:A0A2H1CQ86]	0.929	1.10494	0.858	1.5941	0.983	0.385
187	testis	D915_001886	4HB_MCP_1 domain-containing protein [Source:UniProtKB/TrEMBL;Acc:A0A4E0RIQ4]	0.929	1.18753	0.858	1.71325	1	0.559
188	testis	D915_001880	Adenylate kinase [Source:UniProtKB/TrEMBL;Acc:A0A4E0RNN9]	0.929	1.12376	0.858	1.62124	0.994	0.468
189	testis	D915_001823	NA	0.929	1.05576	0.858	1.52315	0.98	0.392
190	testis	D915_000686	Tetraspanin [Source:UniProtKB/TrEMBL;Acc:A0A4E0RR89]	0.929	1.07915	0.858	1.55688	0.989	0.367
191	testis	D915_000331	NA	0.929	1.13702	0.858	1.64038	1	0.491
192	testis	D915_006121	Tektin [Source:UniProtKB/TrEMBL;Acc:A0A4E0R8W7]	0.928	1.09755	0.856	1.58343	0.983	0.376
193	testis	D915_001784	Tektin [Source:UniProtKB/TrEMBL;Acc:A0A4E0RIU6]	0.928	1.10895	0.856	1.59988	0.983	0.379
194	testis	D915_006338	Dynein intermediate chain 1 axonemal [Source:UniProtKB/TrEMBL;Acc:A0A4E0RA71]	0.927	1.04816	0.854	1.51218	0.977	0.339
195	testis	D915_003611	Protein toll [Source:UniProtKB/TrEMBL;Acc:A0A4E0RUM4]	0.927	1.10238	0.854	1.59041	0.989	0.412
196	testis	D915_001101	Ephrin RBD domain-containing protein [Source:UniProtKB/TrEMBL;Acc:A0A4E0RIX3]	0.927	1.17545	0.854	1.69581	0.997	0.42
197	testis	D915_008162	Drosha [Source:UniProtKB/TrEMBL;Acc:A0A4E0R5T8]	0.926	1.09445	0.852	1.57896	0.997	0.465
198	testis	D915_007913	Dynein light chain [Source:UniProtKB/TrEMBL;Acc:A0A4E0R6Z3]	0.926	1.07427	0.852	1.54985	0.997	0.55
199	testis	D915_005646	FERM domain-containing protein [Source:UniProtKB/TrEMBL;Acc:A0A4E0RYB0]	0.926	1.12944	0.852	1.62943	1	0.505
200	testis	D915_005463	NA	0.926	1.00691	0.852	1.45267	0.983	0.418
201	testis	D915_001206	Chromosome 2 open reading frame 73 [Source:UniProtKB/TrEMBL;Acc:A0A4E0RGE1]	0.926	1.10194	0.852	1.58977	0.986	0.391
202	testis	D915_006966	Ankyrin repeat domain containing protein [Source:UniProtKB/TrEMBL;Acc:A0A4E0RZ70]	0.925	1.14804	0.85	1.65628	0.977	0.388
203	testis	D915_003555	Dynein heavy chain 5 axonemal [Source:UniProtKB/TrEMBL;Acc:A0A4E0RFH8]	0.925	1.09734	0.85	1.58313	0.986	0.403
204	testis	D915_002921	NADH-ubiquinone oxidoreductase subunit B14.5a [Source:UniProtKB/TrEMBL;Acc:A0A4E0S1B7]	0.925	1.09112	0.85	1.57415	0.994	0.427
205	testis	D915_001995	GINS complex subunit 4 [Source:UniProtKB/TrEMBL;Acc:A0A4E0RIG8]	0.925	1.1266	0.85	1.62534	0.997	0.51
206	testis	D915_007108	Protein kinase domain-containing protein [Source:UniProtKB/TrEMBL;Acc:A0A4E0R898]	0.924	1.06681	0.848	1.53909	0.983	0.4
207	testis	D915_004746	BTB domain-containing protein [Source:UniProtKB/TrEMBL;Acc:A0A4E0RU91]	0.924	1.08578	0.848	1.56645	0.989	0.395
208	testis	D915_011138	Protein MEMO1 [Source:UniProtKB/TrEMBL;Acc:A0A2H1BR97]	0.923	1.06683	0.846	1.53911	0.997	0.496
209	testis	D915_002972	WW domain-containing protein [Source:UniProtKB/TrEMBL;Acc:A0A4E0RF45]	0.923	1.07745	0.846	1.55443	0.98	0.361
210	testis	D915_001178	Neuroglian [Source:UniProtKB/TrEMBL;Acc:A0A4E0RMM3]	0.923	1.06074	0.846	1.53032	0.972	0.321
211	testis	D915_008401	Tektin [Source:UniProtKB/TrEMBL;Acc:A0A4E0QZD6]	0.922	1.04693	0.844	1.51041	0.992	0.374
212	testis	D915_006957	Nucleoside-diphosphate kinase [Source:UniProtKB/TrEMBL;Acc:A0A4E0R917]	0.922	1.02852	0.844	1.48385	0.992	0.399
213	testis	D915_009365	LIM zinc-binding domain-containing protein [Source:UniProtKB/TrEMBL;Acc:A0A4E0QX31]	0.921	1.04364	0.842	1.50565	0.977	0.379
214	testis	D915_008545	Cilia- and flagella-associated protein 126 [Source:UniProtKB/TrEMBL;Acc:A0A4E0RI60]	0.921	1.06541	0.842	1.53707	0.994	0.436
215	testis	D915_004071	N-acetyltransferase mak3 [Source:UniProtKB/TrEMBL;Acc:A0A4E0RCS3]	0.921	1.17275	0.842	1.69193	0.997	0.514
216	testis	D915_003078	Limkain-b1 [Source:UniProtKB/TrEMBL;Acc:A0A4E0RB91]	0.921	1.02408	0.842	1.47744	0.986	0.453
217	testis	D915_001835	Zinc transporter ZIP10 [Source:UniProtKB/TrEMBL;Acc:A0A4E0RKU7]	0.92	0.974204	0.84	1.40548	0.977	0.378
218	testis	D915_008659	Rhabdoid tumor protein 1 [Source:UniProtKB/TrEMBL;Acc:A0A4E0R507]	0.919	1.0311	0.838	1.48757	0.98	0.405
219	testis	D915_002200	Protein RUBCNL-like [Source:UniProtKB/TrEMBL;Acc:A0A4E0RH58]	0.919	1.01869	0.838	1.46966	0.977	0.39
220	testis	D915_001282	Endonuclease-reverse transcriptase [Source:UniProtKB/TrEMBL;Acc:A0A2H1CT13]	0.919	1.044	0.838	1.50617	0.977	0.371
221	testis	D915_009894	Tubulin beta chain [Source:UniProtKB/TrEMBL;Acc:A0A4E0QYI0]	0.918	1.06341	0.836	1.53418	0.997	0.4
222	testis	D915_007500	Protein FAM221B [Source:UniProtKB/TrEMBL;Acc:A0A4E0RV93]	0.918	1.09372	0.836	1.5779	1	0.498
223	testis	D915_007425	Serine/arginine repetitive matrix protein 2 [Source:UniProtKB/TrEMBL;Acc:A0A4E0RYP2]	0.918	0.995542	0.836	1.43626	0.986	0.375
224	testis	D915_006650	Pecanex-like protein [Source:UniProtKB/TrEMBL;Acc:A0A2H1C6F1]	0.918	0.991109	0.836	1.42987	0.989	0.343
225	testis	D915_007865	NA	0.917	1.04831	0.834	1.51239	0.98	0.38
226	testis	D915_000880	Rhomboid domain-containing protein 1 [Source:UniProtKB/TrEMBL;Acc:A0A4E0S3X4]	0.917	1.01849	0.834	1.46937	0.997	0.422
227	testis	D915_008960	Coiled-coil domain-containing protein [Source:UniProtKB/TrEMBL;Acc:A0A4E0QZE3]	0.916	1.09536	0.832	1.58027	0.966	0.323
228	testis	D915_006002	Tubulin alpha chain [Source:UniProtKB/TrEMBL;Acc:A0A4E0RB94]	0.916	1.05596	0.832	1.52342	0.989	0.542
229	testis	D915_003278	Radial spoke head protein 4 A [Source:UniProtKB/TrEMBL;Acc:A0A4E0RBI6]	0.916	1.02457	0.832	1.47814	0.969	0.316
230	testis	D915_005974	Tetratricopeptide repeat protein 29 [Source:UniProtKB/TrEMBL;Acc:A0A4E0R9K9]	0.915	1.00564	0.83	1.45084	0.983	0.371
231	testis	D915_005810	Tubulin alpha chain [Source:UniProtKB/TrEMBL;Acc:A0A4E0R6J3]	0.915	1.02249	0.83	1.47514	0.989	0.444
232	testis	D915_007718	Leucine rich repeat containing protein 51 [Source:UniProtKB/TrEMBL;Acc:A0A4E0RYC9]	0.914	1.01128	0.828	1.45896	0.992	0.386
233	testis	D915_007058	Zinc finger A20 and AN1 domain-containing stress-associated protein 9 [Source:UniProtKB/TrEMBL;Acc:A0A4E0RLS6]	0.914	1.01715	0.828	1.46744	0.992	0.471
234	testis	D915_005935	TPR_REGION domain-containing protein [Source:UniProtKB/TrEMBL;Acc:A0A4E0RSB7]	0.914	1.0733	0.828	1.54844	0.977	0.396
235	testis	D915_002490	Protein RUBCNL-like [Source:UniProtKB/TrEMBL;Acc:A0A4E0RJH7]	0.914	0.940533	0.828	1.3569	0.969	0.285
236	testis	D915_002467	Armadillo repeat-containing protein 2 [Source:UniProtKB/TrEMBL;Acc:A0A4E0S1J8]	0.914	0.991829	0.828	1.43091	0.972	0.337
237	testis	D915_003887	Kinesin protein [Source:UniProtKB/TrEMBL;Acc:A0A4E0RD67]	0.913	0.960488	0.826	1.38569	0.963	0.313
238	testis	D915_003179	NA	0.913	1.01934	0.826	1.47059	0.98	0.466
239	testis	D915_007223	IF rod domain-containing protein [Source:UniProtKB/TrEMBL;Acc:A0A4E0R3K6]	0.912	0.977011	0.824	1.40953	0.983	0.391
240	testis	D915_003356	UTP--glucose-1-phosphate uridylyltransferase [Source:UniProtKB/TrEMBL;Acc:A0A4E0RFV3]	0.912	1.00859	0.824	1.45509	0.992	0.411
241	testis	D915_002128	ULP_PROTEASE domain-containing protein [Source:UniProtKB/TrEMBL;Acc:A0A4E0RI13]	0.912	0.99972	0.824	1.44229	0.983	0.388
242	testis	D915_002003	Death domain-containing protein [Source:UniProtKB/TrEMBL;Acc:A0A4E0S3A7]	0.912	0.984085	0.824	1.41973	0.96	0.306
243	testis	D915_001136	Zinc finger protein [Source:UniProtKB/TrEMBL;Acc:A0A2H1CTK2]	0.912	1.0847	0.824	1.56488	0.994	0.443
244	testis	D915_008552	Alpha-1,4 glucan phosphorylase [Source:UniProtKB/TrEMBL;Acc:A0A4E0R3D1]	0.911	1.01943	0.822	1.47073	0.983	0.369
245	testis	D915_007779	NA	0.911	1.09176	0.822	1.57508	1	0.514
246	testis	D915_005429	Tubulin alpha chain [Source:UniProtKB/TrEMBL;Acc:A0A2H1CCP1]	0.911	1.0215	0.822	1.47372	0.989	0.399
247	testis	D915_001302	Zinc finger MYND domain-containing protein 12 [Source:UniProtKB/TrEMBL;Acc:A0A4E0RX85]	0.911	1.03455	0.822	1.49254	0.955	0.346
248	testis	D915_001076	Tubulin polymerization-promoting protein [Source:UniProtKB/TrEMBL;Acc:A0A2H1CVK1]	0.911	1.01198	0.822	1.45998	0.989	0.429
249	testis	D915_010169	ANK_REP_REGION domain-containing protein [Source:UniProtKB/TrEMBL;Acc:A0A4E0RAM3]	0.91	0.90399	0.82	1.30418	0.992	0.521
250	testis	D915_008807	Putative recs1 protein (Responsive to centrifugal force and shear stressprotein 1 protein) [Source:UniProtKB/TrEMBL;Acc:A0A4E0QYN4]	0.91	1.08803	0.82	1.56969	0.986	0.445
251	testis	D915_006839	Leucine-rich repeat and coiled-coil domain-containing protein 1 [Source:UniProtKB/TrEMBL;Acc:A0A4E0RZI3]	0.91	0.967659	0.82	1.39604	0.969	0.373
252	testis	D915_003899	Fibrous sheath-interacting protein 2 [Source:UniProtKB/TrEMBL;Acc:A0A4E0RV81]	0.909	0.96102	0.818	1.38646	0.966	0.311
253	testis	D915_000303	DUF4476 domain-containing protein [Source:UniProtKB/TrEMBL;Acc:A0A4E0RMN5]	0.909	0.980496	0.818	1.41456	0.986	0.396
254	testis	D915_008457/ "beta-tub6"	Tubulin beta chain [Source:UniProtKB/TrEMBL;Acc:B0RZ81]	0.908	0.995062	0.816	1.43557	0.986	0.409
255	testis	D915_005396	Conserved oligomeric Golgi complex subunit 5 [Source:UniProtKB/TrEMBL;Acc:A0A4E0RYL4]	0.908	1.00282	0.816	1.44676	0.977	0.378
256	testis	D915_010454	Transposase [Source:UniProtKB/TrEMBL;Acc:A0A4E0RVT3]	0.907	1.00643	0.814	1.45197	0.994	0.453
257	testis	D915_004711	BTB domain-containing protein [Source:UniProtKB/TrEMBL;Acc:A0A4E0RDH7]	0.907	1.02968	0.814	1.48551	0.972	0.358
258	testis	D915_001281	Tubulin alpha chain [Source:UniProtKB/TrEMBL;Acc:A0A4E0RIS3]	0.907	0.934208	0.814	1.34778	0.989	0.495
259	testis	D915_004166	Coronin protein crn1 [Source:UniProtKB/TrEMBL;Acc:A0A4E0RTS1]	0.906	0.963482	0.812	1.39001	0.966	0.356
260	testis	D915_001128	TPR_REGION domain-containing protein [Source:UniProtKB/TrEMBL;Acc:A0A4E0RKW4]	0.906	1.13784	0.812	1.64155	1	0.582
261	testis	D915_000883	POU domain protein [Source:UniProtKB/TrEMBL;Acc:A0A4E0RLG4]	0.906	1.01222	0.812	1.46032	0.994	0.438
262	testis	D915_006200	Tubulin alpha-A chain [Source:UniProtKB/TrEMBL;Acc:A0A4E0R809]	0.905	1.00739	0.81	1.45336	0.955	0.316
263	testis	D915_005670	Stabilizer of axonemal microtubules 2 [Source:UniProtKB/TrEMBL;Acc:A0A4E0RYA3]	0.905	0.948004	0.81	1.36768	0.975	0.343
264	testis	D915_003570	Phosphotransferase [Source:UniProtKB/TrEMBL;Acc:A0A4E0S291]	0.905	0.921377	0.81	1.32927	0.969	0.304
265	testis	D915_007631	Kinesin-like protein [Source:UniProtKB/TrEMBL;Acc:A0A4E0RCQ9]	0.904	0.953548	0.808	1.37568	0.96	0.343
266	testis	D915_001231	Microprocessor complex subunit DGCR8 [Source:UniProtKB/TrEMBL;Acc:A0A4E0RKM7]	0.904	0.859983	0.808	1.24069	0.994	0.446
267	testis	D915_001037	Armadillo type fold [Source:UniProtKB/TrEMBL;Acc:A0A4E0RL18]	0.904	0.860942	0.808	1.24208	0.986	0.616
268	testis	D915_010104	Dynein regulatory complex subunit 4 [Source:UniProtKB/TrEMBL;Acc:A0A4E0RW44]	0.903	0.915922	0.806	1.3214	0.963	0.339
269	testis	D915_005133	Tubulin alpha chain [Source:UniProtKB/TrEMBL;Acc:A0A4E0RD40]	0.903	0.951211	0.806	1.37231	0.96	0.341
270	testis	D915_003875	Tetraspanin-16 [Source:UniProtKB/TrEMBL;Acc:A0A4E0REQ0]	0.903	0.944004	0.806	1.36191	0.969	0.345
271	testis	D915_000672	Sperm-associated antigen 6 [Source:UniProtKB/TrEMBL;Acc:A0A2H1CVB0]	0.903	1.02108	0.806	1.4731	0.972	0.381
272	testis	D915_009440	C2H2-type domain-containing protein [Source:UniProtKB/TrEMBL;Acc:A0A4E0QY82]	0.902	0.942449	0.804	1.35967	0.966	0.34
273	testis	D915_008789	EF-hand calcium-binding domain-containing protein 1 [Source:UniProtKB/TrEMBL;Acc:A0A4E0RFP7]	0.902	0.971009	0.804	1.40087	0.963	0.345
274	testis	D915_006944	Axonemal dynein light intermediate polypeptide 1 [Source:UniProtKB/TrEMBL;Acc:A0A4E0R1A4]	0.902	0.91918	0.804	1.3261	0.98	0.37
275	testis	D915_006153	EF-hand domain-containing protein [Source:UniProtKB/TrEMBL;Acc:A0A4E0RXC9]	0.902	0.917869	0.804	1.3242	0.983	0.395
276	testis	D915_005207	C2H2-type domain-containing protein [Source:UniProtKB/TrEMBL;Acc:A0A4E0RAB4]	0.902	0.930837	0.804	1.34291	0.949	0.306
277	testis	D915_004566	Coiled-coil domain-containing protein [Source:UniProtKB/TrEMBL;Acc:A0A4E0RDV3]	0.902	0.902566	0.804	1.30213	0.975	0.386
278	testis	D915_003195	MitMem_reg domain-containing protein [Source:UniProtKB/TrEMBL;Acc:A0A4E0RWN8]	0.902	0.963867	0.804	1.39057	0.989	0.41
279	testis	D915_008999	Ras-associating domain-containing protein [Source:UniProtKB/TrEMBL;Acc:A0A4E0QXT7]	0.901	0.8853	0.802	1.27722	0.958	0.273
280	testis	D915_004794	Riboflavin transporter [Source:UniProtKB/TrEMBL;Acc:A0A4E0R720]	0.901	0.88934	0.802	1.28305	0.994	0.624
281	testis	D915_009183	RBPJ-interacting and tubulin-associated protein [Source:UniProtKB/TrEMBL;Acc:A0A4E0RT28]	0.9	0.967508	0.8	1.39582	0.96	0.346
282	testis	D915_007676	Zinc finger C3HC4 type (RING finger) [Source:UniProtKB/TrEMBL;Acc:A0A4E0R3Z1]	0.9	0.949091	0.8	1.36925	0.955	0.346
283	testis	D915_002449	BZIP domain-containing protein [Source:UniProtKB/TrEMBL;Acc:A0A4E0RJS8]	0.9	1.18918	0.8	1.71562	1	0.524
284	testis	D915_000782	Heat shock 70 kDa protein cognate [Source:UniProtKB/TrEMBL;Acc:A0A2H1CUX3]	0.9	0.957641	0.8	1.38158	0.975	0.393
285	testis	D915_009038	SAM domain-containing protein [Source:UniProtKB/TrEMBL;Acc:A0A4E0QZ61]	0.899	1.00915	0.798	1.45589	0.98	0.436
286	testis	D915_008758	Stabilizer of axonemal microtubules 2 [Source:UniProtKB/TrEMBL;Acc:A0A4E0RHR3]	0.898	0.921397	0.796	1.3293	0.969	0.388
287	testis	D915_007748	WD_REPEATS_REGION domain-containing protein [Source:UniProtKB/TrEMBL;Acc:A0A4E0RLD2]	0.898	0.928867	0.796	1.34007	0.975	0.397
288	testis	D915_005950	Plexin_cytopl domain-containing protein [Source:UniProtKB/TrEMBL;Acc:A0A4E0R887]	0.898	0.89911	0.796	1.29714	0.958	0.316
289	testis	D915_004472	L-lactate dehydrogenase [Source:UniProtKB/TrEMBL;Acc:A0A4E0RF03]	0.898	0.947188	0.796	1.3665	0.972	0.352
290	testis	D915_003254	Protein FAM234A [Source:UniProtKB/TrEMBL;Acc:A0A4E0RBP3]	0.898	0.919078	0.796	1.32595	0.98	0.517
291	testis	D915_010204	Dynein light chain roadblock-type [Source:UniProtKB/TrEMBL;Acc:A0A4E0QVR5]	0.897	0.919069	0.794	1.32594	0.986	0.414
292	testis	D915_001591	Ras-GEF domain-containing protein [Source:UniProtKB/TrEMBL;Acc:A0A4E0S3K7]	0.897	0.946139	0.794	1.36499	0.96	0.365
293	testis	D915_009511	Rab protein 2A [Source:UniProtKB/TrEMBL;Acc:A0A4E0QXY8]	0.896	0.90322	0.792	1.30307	0.958	0.363
294	testis	D915_007817	Beta-galactosidase [Source:UniProtKB/TrEMBL;Acc:A0A4E0RY73]	0.896	0.981581	0.792	1.41612	0.958	0.334
295	testis	D915_004766	Aquaporin [Source:UniProtKB/TrEMBL;Acc:A0A4E0RZ52]	0.896	0.977848	0.792	1.41074	0.958	0.361
296	testis	D915_004430	EF hand family protein [Source:UniProtKB/TrEMBL;Acc:A0A4E0REX2]	0.896	0.887266	0.792	1.28005	0.955	0.307
297	testis	D915_000240	Centrosomal protein of 95 kDa [Source:UniProtKB/TrEMBL;Acc:A0A4E0RPH5]	0.896	0.899606	0.792	1.29786	0.977	0.391
298	testis	D915_005466	PDZ domain-containing protein [Source:UniProtKB/TrEMBL;Acc:A0A4E0RSB9]	0.895	0.909041	0.79	1.31147	0.949	0.277
299	testis	D915_003230	Kinesin protein [Source:UniProtKB/TrEMBL;Acc:A0A4E0S0Y2]	0.895	0.930377	0.79	1.34225	0.927	0.257
300	testis	D915_002040	1,4-alpha-glucan branching enzyme [Source:UniProtKB/TrEMBL;Acc:A0A4E0RHE9]	0.895	0.804434	0.79	1.16055	1	0.787
301	testis	D915_009429	Rho-GAP domain-containing protein [Source:UniProtKB/TrEMBL;Acc:A0A4E0RF92]	0.894	0.882223	0.788	1.27278	0.927	0.242
302	testis	D915_005176	Cilia- and flagella-associated protein 206 [Source:UniProtKB/TrEMBL;Acc:A0A4E0RBM6]	0.894	0.918144	0.788	1.3246	0.938	0.268
303	testis	D915_001809	ZM domain-containing protein [Source:UniProtKB/TrEMBL;Acc:A0A4E0S298]	0.894	0.921416	0.788	1.32932	0.946	0.29
304	testis	D915_010704	CASP-like protein [Source:UniProtKB/TrEMBL;Acc:A0A4E0QYY3]	0.893	0.794363	0.786	1.14602	1	0.761
305	testis	D915_010164	EF-hand domain-containing protein 1 [Source:UniProtKB/TrEMBL;Acc:A0A4E0QVS8]	0.893	0.880142	0.786	1.26978	0.952	0.316
306	testis	D915_008643	WD_REPEATS_REGION domain-containing protein [Source:UniProtKB/TrEMBL;Acc:A0A4E0R2S0]	0.893	0.87999	0.786	1.26956	0.994	0.396
307	testis	D915_006797	Kinesin-like protein [Source:UniProtKB/TrEMBL;Acc:A0A2H1C7Z0]	0.893	0.895528	0.786	1.29197	0.963	0.304
308	testis	D915_006383	PGG domain-containing protein [Source:UniProtKB/TrEMBL;Acc:A0A4E0R6B6]	0.893	0.93549	0.786	1.34963	0.983	0.449
309	testis	D915_003519	IQ domain-containing protein G [Source:UniProtKB/TrEMBL;Acc:A0A2H1CIC0]	0.893	0.921936	0.786	1.33007	0.944	0.291
310	testis	D915_000577	Phosphotransferase [Source:UniProtKB/TrEMBL;Acc:A0A4E0RNQ8]	0.893	0.814836	0.786	1.17556	1	0.726
311	testis	D915_000527	FABP domain-containing protein [Source:UniProtKB/TrEMBL;Acc:A0A4E0S051]	0.893	0.941202	0.786	1.35787	0.986	0.417
312	testis	D915_007951	DNA helicase [Source:UniProtKB/TrEMBL;Acc:A0A2H1C2U3]	0.892	0.878624	0.784	1.26759	0.963	0.322
313	testis	D915_006430	PDGF_2 domain-containing protein [Source:UniProtKB/TrEMBL;Acc:A0A4E0R7P6]	0.892	0.975657	0.784	1.40758	1	0.421
314	testis	D915_005739	Coiled-coil domain-containing protein 63 [Source:UniProtKB/TrEMBL;Acc:A0A4E0RXW7]	0.892	0.875106	0.784	1.26251	0.946	0.268
315	testis	D915_008435	LEM domain-containing protein [Source:UniProtKB/TrEMBL;Acc:A0A4E0R3B7]	0.891	0.933818	0.782	1.34721	0.941	0.312
316	testis	D915_001533	phosphoglucomutase (alpha-D-glucose-1,6-bisphosphate-dependent) [Source:UniProtKB/TrEMBL;Acc:A0A4E0RYY0]	0.891	0.869784	0.782	1.25483	0.989	0.597
317	testis	D915_000065	DUF2263 domain-containing protein [Source:UniProtKB/TrEMBL;Acc:A0A4E0RYM9]	0.891	0.900203	0.782	1.29872	0.977	0.352
318	testis	D915_008576	IQ and AAA domain-containing protein 1 [Source:UniProtKB/TrEMBL;Acc:A0A4E0RGJ7]	0.889	0.861587	0.778	1.24301	0.932	0.265
319	testis	D915_005956	CxC5 domain-containing protein [Source:UniProtKB/TrEMBL;Acc:A0A4E0RR44]	0.889	0.913838	0.778	1.31839	0.946	0.329
320	testis	D915_005838	Fibronectin type-III domain-containing protein [Source:UniProtKB/TrEMBL;Acc:A0A4E0R8Z9]	0.889	0.892307	0.778	1.28733	0.935	0.283
321	testis	D915_004151	Mab-21 domain-containing protein [Source:UniProtKB/TrEMBL;Acc:A0A4E0RC76]	0.889	0.962719	0.778	1.38891	0.96	0.362
322	testis	D915_001402	DH domain-containing protein [Source:UniProtKB/TrEMBL;Acc:A0A4E0RQ49]	0.889	0.963185	0.778	1.38958	0.938	0.328
323	testis	D915_009379	Beta-arrestin [Source:UniProtKB/TrEMBL;Acc:A0A2H1BW84]	0.888	0.886329	0.776	1.2787	0.969	0.342
324	testis	D915_005649	Dynein light intermediate chain axonemal [Source:UniProtKB/TrEMBL;Acc:A0A4E0RT42]	0.888	0.819662	0.776	1.18252	0.98	0.373
325	testis	D915_002550	Leucine-rich repeat-containing protein 56 [Source:UniProtKB/TrEMBL;Acc:A0A4E0RGP2]	0.888	0.826021	0.776	1.1917	0.941	0.285
326	testis	D915_006116	CCR4-NOT transcription complex subunit [Source:UniProtKB/TrEMBL;Acc:A0A2H1C5W2]	0.887	0.853133	0.774	1.23081	0.986	0.379
327	testis	D915_005798	Coiled-coil domain-containing protein 96 [Source:UniProtKB/TrEMBL;Acc:A0A2H1C9E3]	0.887	0.839736	0.774	1.21148	0.955	0.281
328	testis	D915_001651	CENP-C_C domain-containing protein [Source:UniProtKB/TrEMBL;Acc:A0A4E0RPQ9]	0.887	0.928592	0.774	1.33968	0.963	0.32
329	testis	D915_010257	C-type lectin domain-containing protein [Source:UniProtKB/TrEMBL;Acc:A0A4E0QVZ5]	0.886	0.927776	0.772	1.3385	0.958	0.444
330	testis	D915_002415	Serine/threonine kinase [Source:UniProtKB/TrEMBL;Acc:A0A4E0RGV9]	0.886	0.834463	0.772	1.20388	0.977	0.422
331	testis	D915_001168	Dynein heavy chain [Source:UniProtKB/TrEMBL;Acc:A0A4E0RJV4]	0.886	0.894793	0.772	1.29091	0.91	0.234
332	testis	D915_007551	Non lysosomal glucosylceramidase [Source:UniProtKB/TrEMBL;Acc:A0A4E0R4T3]	0.885	0.837482	0.77	1.20823	0.975	0.464
333	testis	D915_006440	NA	0.885	0.857686	0.77	1.23738	0.944	0.289
334	testis	D915_005653	Transmembrane protein [Source:UniProtKB/TrEMBL;Acc:A0A4E0RBD3]	0.885	0.894438	0.77	1.2904	0.949	0.38
335	testis	D915_004283	CABIT domain-containing protein [Source:UniProtKB/TrEMBL;Acc:A0A4E0S1L9]	0.885	0.839936	0.77	1.21177	0.966	0.334
336	testis	D915_000551	Tubulin polyglutamylase TTLL4 [Source:UniProtKB/TrEMBL;Acc:A0A4E0S440]	0.885	0.855737	0.77	1.23457	0.938	0.338
337	testis	D915_000399	Coiled-coil domain-containing protein 42A [Source:UniProtKB/TrEMBL;Acc:A0A4E0RYB2]	0.885	0.837141	0.77	1.20774	0.944	0.3
338	testis	D915_009220	Dynein intermediate chain 2 axonemal [Source:UniProtKB/TrEMBL;Acc:A0A4E0RT78]	0.884	0.890279	0.768	1.2844	0.946	0.352
339	testis	D915_007345	Coiled-coil domain-containing protein 181 [Source:UniProtKB/TrEMBL;Acc:A0A4E0R7N4]	0.884	0.830147	0.768	1.19765	0.944	0.276
340	testis	D915_004187	Rho GTPase [Source:UniProtKB/TrEMBL;Acc:A0A4E0RDE1]	0.884	0.826105	0.768	1.19182	0.963	0.346
341	testis	D915_004860	Sperm-tail PG-rich repeat-containing protein 2 [Source:UniProtKB/TrEMBL;Acc:A0A4E0RAQ3]	0.883	0.898157	0.766	1.29577	0.915	0.26
342	testis	D915_003688	L-lactate dehydrogenase [Source:UniProtKB/TrEMBL;Acc:A0A2H1CI25]	0.883	0.871318	0.766	1.25705	0.986	0.417
343	testis	D915_009722	Scm protein containing 4 mbt domains (Sfmbt) [Source:UniProtKB/TrEMBL;Acc:A0A4E0QYV3]	0.882	0.842747	0.764	1.21583	0.98	0.414
344	testis	D915_008788	Translin-associated factor X-interacting protein 1 [Source:UniProtKB/TrEMBL;Acc:A0A4E0RHH8]	0.881	0.831886	0.762	1.20016	0.966	0.399
345	testis	D915_006428	Perilipin-3-like [Source:UniProtKB/TrEMBL;Acc:A0A4E0R578]	0.881	0.912712	0.762	1.31677	0.963	0.361
346	testis	D915_006386	Protein kinase domain-containing protein [Source:UniProtKB/TrEMBL;Acc:A0A4E0QZF6]	0.881	0.878379	0.762	1.26723	0.893	0.22
347	testis	D915_004255	Tubulin polyglutamylase TTLL2 [Source:UniProtKB/TrEMBL;Acc:A0A4E0RTY3]	0.881	0.853057	0.762	1.2307	0.901	0.226
348	testis	D915_003486	C2H2-type domain-containing protein [Source:UniProtKB/TrEMBL;Acc:A0A4E0RUL9]	0.881	0.85034	0.762	1.22678	0.96	0.331
349	testis	D915_001743	Cilia- and flagella-associated protein 36 [Source:UniProtKB/TrEMBL;Acc:A0A4E0RLG7]	0.881	0.830679	0.762	1.19842	0.938	0.274
350	testis	D915_000988	NA	0.881	0.871897	0.762	1.25788	0.941	0.301
351	testis	D915_000584	Dynein light chain roadblock [Source:UniProtKB/TrEMBL;Acc:A0A4E0S441]	0.88	0.759152	0.76	1.09523	0.992	0.662
352	testis	D915_006528	BTB domain-containing protein [Source:UniProtKB/TrEMBL;Acc:A0A4E0R7I4]	0.879	0.859041	0.758	1.23933	0.952	0.339
353	testis	D915_006265	TPR_REGION domain-containing protein [Source:UniProtKB/TrEMBL;Acc:A0A4E0R9B1]	0.879	0.825615	0.758	1.19111	0.946	0.295
354	testis	D915_005021	Core-2/I-Branching enzyme [Source:UniProtKB/TrEMBL;Acc:A0A4E0RCD7]	0.879	0.847226	0.758	1.22229	0.938	0.306
355	testis	D915_004453	Tubulin polyglutamylase TTLL4 [Source:UniProtKB/TrEMBL;Acc:A0A4E0RFD9]	0.879	0.82518	0.758	1.19048	0.907	0.248
356	testis	D915_002015	B box-type domain-containing protein [Source:UniProtKB/TrEMBL;Acc:A0A4E0RY13]	0.879	0.947872	0.758	1.36749	0.997	0.468
357	testis	D915_000924	Tau-tubulin kinase 1 [Source:UniProtKB/TrEMBL;Acc:A0A4E0RGS6]	0.879	0.805553	0.758	1.16217	0.918	0.259
358	testis	D915_000691	High affinity cAMP-specific 3' 5'-cyclic phosphodiesterase 7A isoform X1 [Source:UniProtKB/TrEMBL;Acc:A0A4E0RI82]	0.879	0.880963	0.758	1.27096	0.89	0.215
359	testis	D915_008298	Tubulin monoglycylase TTLL3 [Source:UniProtKB/TrEMBL;Acc:A0A4E0QZX6]	0.878	0.830777	0.756	1.19856	0.924	0.28
360	testis	D915_007590	Myb-like domain-containing protein [Source:UniProtKB/TrEMBL;Acc:A0A4E0RVA9]	0.878	0.832386	0.756	1.20088	0.918	0.268
361	testis	D915_006020	PWWP domain-containing protein 2A [Source:UniProtKB/TrEMBL;Acc:A0A4E0RA01]	0.878	0.858954	0.756	1.23921	0.997	0.518
362	testis	D915_003610	CN hydrolase domain-containing protein [Source:UniProtKB/TrEMBL;Acc:A0A4E0RW11]	0.878	0.838775	0.756	1.2101	0.958	0.355
363	testis	D915_003585	Outer dense fiber of sperm tails protein 3 [Source:UniProtKB/TrEMBL;Acc:A0A4E0RG48]	0.878	0.944752	0.756	1.36299	0.969	0.403
364	testis	D915_000731	GTP-binding ADP-ribosylation factor [Source:UniProtKB/TrEMBL;Acc:A0A4E0RKV9]	0.878	0.802797	0.756	1.15819	0.941	0.286
365	testis	D915_009801	Tubulin polyglutamylase TTLL5 [Source:UniProtKB/TrEMBL;Acc:A0A4E0QWP1]	0.877	0.842607	0.754	1.21563	0.901	0.255
366	testis	D915_007556	BTB domain-containing protein [Source:UniProtKB/TrEMBL;Acc:A0A4E0RKJ6]	0.877	0.834365	0.754	1.20373	0.904	0.234
367	testis	D915_006971	EF-hand domain (C-terminal) containing 2 [Source:UniProtKB/TrEMBL;Acc:A0A4E0RM24]	0.877	0.870508	0.754	1.25588	0.938	0.32
368	testis	D915_004220	Tubulin polyglutamylase TTLL7 [Source:UniProtKB/TrEMBL;Acc:A0A4E0REL0]	0.877	0.81213	0.754	1.17166	0.915	0.266
369	testis	D915_003582	Piwi domain-containing protein [Source:UniProtKB/TrEMBL;Acc:A0A4E0RDM1]	0.876	0.78212	0.752	1.12836	0.955	0.309
370	testis	D915_006922	Glycogen debranching enzyme [Source:UniProtKB/TrEMBL;Acc:A0A4E0R8L3]	0.875	0.769917	0.75	1.11075	0.972	0.534
371	testis	D915_006830	EF-hand domain-containing family member B [Source:UniProtKB/TrEMBL;Acc:A0A4E0R8R6]	0.875	0.861246	0.75	1.24252	0.91	0.303
372	testis	D915_005132	Tubulin alpha chain [Source:UniProtKB/TrEMBL;Acc:A0A4E0S174]	0.875	0.815624	0.75	1.1767	0.929	0.273
373	testis	D915_005052	Guanylate kinase-like domain-containing protein [Source:UniProtKB/TrEMBL;Acc:A0A4E0R9P6]	0.875	0.840968	0.75	1.21326	0.935	0.31
374	testis	D915_002849	Zinc finger protein [Source:UniProtKB/TrEMBL;Acc:A0A2H1CJZ4]	0.875	0.808218	0.75	1.16601	0.952	0.329
375	testis	D915_002843	Signal peptide protein [Source:UniProtKB/TrEMBL;Acc:A0A4E0RX24]	0.875	0.798045	0.75	1.15134	0.929	0.279
376	testis	D915_000893	Kelch protein 10 [Source:UniProtKB/TrEMBL;Acc:A0A4E0RHW4]	0.875	0.814851	0.75	1.17558	0.929	0.351
377	testis	D915_004808	Dynein light chain roadblock [Source:UniProtKB/TrEMBL;Acc:A0A4E0RD34]	0.874	0.831449	0.748	1.19953	0.969	0.483
378	testis	D915_004964	Zinc finger HIT domain-containing protein 1 [Source:UniProtKB/TrEMBL;Acc:A0A4E0S0U1]	0.873	0.810152	0.746	1.1688	0.972	0.395
379	testis	D915_003963	Tubulin beta-4B chain [Source:UniProtKB/TrEMBL;Acc:A0A4E0RUD4]	0.873	1.05534	0.746	1.52254	0.98	0.447
380	testis	D915_004628	NA	0.872	0.867087	0.744	1.25094	0.958	0.375
381	testis	D915_006389	Plastin-1 [Source:UniProtKB/TrEMBL;Acc:A0A2H1C7H0]	0.871	0.80361	0.742	1.15936	0.921	0.264
382	testis	D915_005250	Dynein heavy chain 7 axonemal [Source:UniProtKB/TrEMBL;Acc:A0A4E0RCL6]	0.871	0.822127	0.742	1.18608	0.904	0.258
383	testis	D915_004618	cAMP-dependent protein kinase catalytic subunit alpha [Source:UniProtKB/TrEMBL;Acc:A0A2H1CDZ1]	0.871	0.848352	0.742	1.22391	0.969	0.397
384	testis	D915_003964	Cilia- and flagella-associated protein 299 [Source:UniProtKB/TrEMBL;Acc:A0A4E0R9X1]	0.871	0.777199	0.742	1.12126	0.952	0.345
385	testis	D915_003040	Tau tubulin kinase [Source:UniProtKB/TrEMBL;Acc:A0A4E0S2M0]	0.871	0.798194	0.742	1.15155	0.938	0.391
386	testis	D915_001463	PIH1 domain-containing protein 2 [Source:UniProtKB/TrEMBL;Acc:A0A4E0RHS0]	0.871	0.813106	0.742	1.17306	0.912	0.306
387	testis	D915_002069	RHD domain-containing protein [Source:UniProtKB/TrEMBL;Acc:A0A4E0RI53]	0.87	0.856636	0.74	1.23587	0.876	0.217
388	testis	D915_009567	NA	0.869	0.838345	0.738	1.20948	0.879	0.214
389	testis	D915_008811	F-box/LRR-repeat protein 4 [Source:UniProtKB/TrEMBL;Acc:A0A4E0RHN1]	0.869	0.767401	0.738	1.10713	0.966	0.522
390	testis	D915_008812	Myb-like domain-containing protein [Source:UniProtKB/TrEMBL;Acc:A0A4E0QZK0]	0.868	0.800154	0.736	1.15438	0.893	0.233
391	testis	D915_007891	Calcium/calmodulin-dependent protein kinase type IV [Source:UniProtKB/TrEMBL;Acc:A0A4E0RY28]	0.868	0.841826	0.736	1.2145	0.921	0.314
392	testis	D915_007408	Alkylated DNA repair protein AlkB [Source:UniProtKB/TrEMBL;Acc:A0A4E0RK53]	0.868	0.812715	0.736	1.1725	0.944	0.347
393	testis	D915_003981	LITAF domain-containing protein [Source:UniProtKB/TrEMBL;Acc:A0A4E0RGE4]	0.868	0.792071	0.736	1.14272	0.969	0.388
394	testis	D915_003046	Gudu [Source:UniProtKB/TrEMBL;Acc:A0A4E0RJC6]	0.868	0.799595	0.736	1.15357	0.873	0.214
395	testis	D915_001191	NA	0.867	0.867601	0.734	1.25168	0.941	0.324
396	testis	D915_001086/ "HSP70"	Heat shock protein 70; Major heat shock 70 kDa protein Bbb [Source:UniProtKB/TrEMBL;Acc:B1NI98]	0.866	0.550499	0.732	0.794202	1	0.993
397	testis	D915_001775	Rootletin [Source:UniProtKB/TrEMBL;Acc:A0A4E0RHV1]	0.865	0.803871	0.73	1.15974	0.859	0.191
398	testis	D915_000793	Meiosis-specific nuclear structural protein 1 [Source:UniProtKB/TrEMBL;Acc:A0A4E0RND7]	0.865	0.756646	0.73	1.09161	0.887	0.215
399	testis	D915_001413	Girdin [Source:UniProtKB/TrEMBL;Acc:A0A4E0RPX4]	0.864	0.828917	0.728	1.19587	0.91	0.282
400	testis	D915_001063	Dynein heavy chain axonemal [Source:UniProtKB/TrEMBL;Acc:A0A4E0RK79]	0.864	0.844743	0.728	1.21871	0.893	0.251
401	testis	D915_008278	T-complex-associated testis-expressed protein 1 [Source:UniProtKB/TrEMBL;Acc:A0A4E0R2M4]	0.863	0.794135	0.726	1.14569	0.867	0.209
402	testis	D915_006301	DNA topoisomerase III [Source:UniProtKB/TrEMBL;Acc:A0A4E0R6H0]	0.863	0.805181	0.726	1.16163	0.867	0.203
403	testis	D915_000487	DUF4210 domain-containing protein [Source:UniProtKB/TrEMBL;Acc:A0A4E0RY61]	0.863	0.818999	0.726	1.18157	0.893	0.235
404	testis	D915_000051	DIOX_N domain-containing protein [Source:UniProtKB/TrEMBL;Acc:A0A4E0RSA6]	0.863	0.832304	0.726	1.20076	0.944	0.355
405	testis	D915_005363	PRELI/MSF1 domain-containing protein [Source:UniProtKB/TrEMBL;Acc:A0A4E0R5I6]	0.862	0.860149	0.724	1.24093	0.918	0.327
406	testis	D915_007406	CRIB domain-containing protein [Source:UniProtKB/TrEMBL;Acc:A0A4E0R6X1]	0.861	0.731185	0.722	1.05488	0.983	0.6
407	testis	D915_006935	Tubulin polyglutamylase TTLL4 [Source:UniProtKB/TrEMBL;Acc:A0A4E0R5M3]	0.861	0.739161	0.722	1.06638	0.98	0.585
408	testis	D915_005701	Mitogen-activated protein kinase [Source:UniProtKB/TrEMBL;Acc:A0A4E0R941]	0.861	0.783195	0.722	1.12991	0.873	0.227
409	testis	D915_003860	Sperm surface protein Sp17 [Source:UniProtKB/TrEMBL;Acc:A0A4E0R9S7]	0.861	0.77589	0.722	1.11937	0.91	0.319
410	testis	D915_005331	Adenylate kinase 7 [Source:UniProtKB/TrEMBL;Acc:A0A4E0R5A5]	0.86	0.740385	0.72	1.06815	0.87	0.203
411	testis	D915_009661	CUB domain-containing protein [Source:UniProtKB/TrEMBL;Acc:A0A2H1BRZ5]	0.859	0.769677	0.718	1.11041	0.867	0.211
412	testis	D915_005918	Dynein heavy chain 6 axonemal [Source:UniProtKB/TrEMBL;Acc:A0A4E0R8U8]	0.859	0.773743	0.718	1.11627	0.859	0.221
413	testis	D915_004750	C2H2 type zinc-finger (2 copies) [Source:UniProtKB/TrEMBL;Acc:A0A4E0RUF0]	0.859	0.744564	0.718	1.07418	0.873	0.214
414	testis	D915_003939	Alpha-1,6-mannosyl-glycoprotein 6-beta-N-acetylglucosaminyltransferase [Source:UniProtKB/TrEMBL;Acc:A0A4E0RGY3]	0.859	0.787214	0.718	1.13571	0.89	0.277
415	testis	D915_003883	Metalloprotease [Source:UniProtKB/TrEMBL;Acc:A0A4E0RGI3]	0.859	0.82331	0.718	1.18779	0.921	0.306
416	testis	D915_003817	Ig-like domain-containing protein [Source:UniProtKB/TrEMBL;Acc:A0A4E0S234]	0.859	0.822947	0.718	1.18726	0.859	0.19
417	testis	D915_002286	Leucine rich repeat containing protein 48 [Source:UniProtKB/TrEMBL;Acc:A0A4E0RGY5]	0.859	0.765082	0.718	1.10378	0.898	0.258
418	testis	D915_008053	Centrosomal protein of [Source:UniProtKB/TrEMBL;Acc:A0A4E0R1J3]	0.858	0.755113	0.716	1.0894	0.89	0.255
419	testis	D915_005541	Myosin motor domain-containing protein [Source:UniProtKB/TrEMBL;Acc:A0A4E0R6U3]	0.858	0.734626	0.716	1.05984	0.935	0.387
420	testis	D915_005531	Ig-like domain-containing protein [Source:UniProtKB/TrEMBL;Acc:A0A4E0RB01]	0.858	0.765378	0.716	1.10421	0.862	0.203
421	testis	D915_002400	HYLS1_C domain-containing protein [Source:UniProtKB/TrEMBL;Acc:A0A4E0RXE7]	0.858	0.725478	0.716	1.04664	0.938	0.367
422	testis	D915_008741	Putative Leucine zipper protein [Source:UniProtKB/TrEMBL;Acc:A0A4E0QZ97]	0.857	0.779888	0.714	1.12514	0.876	0.239
423	testis	D915_007386	Tektin [Source:UniProtKB/TrEMBL;Acc:A0A4E0R9R8]	0.857	0.760345	0.714	1.09695	0.907	0.294
424	testis	D915_002154	EGF-like domain-containing protein [Source:UniProtKB/TrEMBL;Acc:A0A4E0RMR4]	0.857	0.786744	0.714	1.13503	0.907	0.27
425	testis	D915_001514	Pyruvate kinase [Source:UniProtKB/TrEMBL;Acc:A0A4E0RX22]	0.857	0.724304	0.714	1.04495	0.952	0.5
426	testis	D915_000657	Kinesin-like protein [Source:UniProtKB/TrEMBL;Acc:A0A4E0RKY2]	0.857	0.76546	0.714	1.10433	0.873	0.227
427	testis	D915_010375	Protein Jade-1 [Source:UniProtKB/TrEMBL;Acc:A0A4E0QWK7]	0.854	0.763167	0.708	1.10102	0.91	0.342
428	testis	D915_007243/ "GAPDH"	Glyceraldehyde-3-phosphate dehydrogenase [Source:UniProtKB/TrEMBL;Acc:A0A068LJN3]	0.853	0.759355	0.706	1.09552	0.895	0.273
429	testis	D915_002478	Centromere protein C [Source:UniProtKB/TrEMBL;Acc:A0A4E0RGD1]	0.853	0.710555	0.706	1.02511	0.91	0.311
430	testis	D915_005587	glutaminase [Source:UniProtKB/TrEMBL;Acc:A0A4E0RR99]	0.852	0.733209	0.704	1.0578	0.938	0.428
431	testis	D915_004983	Coiled-coil domain-containing protein [Source:UniProtKB/TrEMBL;Acc:A0A4E0RDL6]	0.852	0.749988	0.704	1.082	0.873	0.223
432	testis	D915_002408	Secreted protein [Source:UniProtKB/TrEMBL;Acc:A0A4E0RDE4]	0.852	0.750098	0.704	1.08216	0.884	0.269
433	testis	D915_010203	Cytoplasmic dynein light chain [Source:UniProtKB/TrEMBL;Acc:A0A4E0QUZ9]	0.851	0.737667	0.702	1.06423	0.921	0.304
434	testis	D915_009697	Centrosomal protein POC5 [Source:UniProtKB/TrEMBL;Acc:A0A4E0QZ53]	0.851	0.791467	0.702	1.14185	0.856	0.218
435	testis	D915_007568	Dynein light chain 1 axonemal [Source:UniProtKB/TrEMBL;Acc:A0A4E0RKG2]	0.851	0.725637	0.702	1.04687	0.895	0.273
436	testis	D915_002296	Insulin-degrading enzyme [Source:UniProtKB/TrEMBL;Acc:A0A4E0RGZ5]	0.851	0.727987	0.702	1.05026	0.847	0.216
437	testis	D915_011158	Heat shock factor-binding protein 1 [Source:UniProtKB/TrEMBL;Acc:A0A4E0R6N4]	0.85	0.73078	0.7	1.05429	0.921	0.3
438	testis	D915_007221	5'-nucleotidase [Source:UniProtKB/TrEMBL;Acc:A0A4E0R5S4]	0.85	0.766827	0.7	1.1063	0.89	0.297
439	testis	D915_003565	Reverse transcriptase domain-containing protein [Source:UniProtKB/TrEMBL;Acc:A0A4E0RDT3]	0.85	0.722404	0.7	1.04221	0.85	0.2
440	testis	D915_002394	Tetraspanin [Source:UniProtKB/TrEMBL;Acc:A0A4E0RCS1]	0.85	0.508454	0.7	0.733544	1	0.974
441	testis	D915_006738	IQ and ubiquitin domain-containing protein [Source:UniProtKB/TrEMBL;Acc:A0A2H1C4V8]	0.849	0.72916	0.698	1.05196	0.879	0.256
442	testis	D915_004532	SEP domain-containing protein [Source:UniProtKB/TrEMBL;Acc:A0A4E0RDL7]	0.848	0.734206	0.696	1.05924	0.898	0.28
443	testis	D915_001923	F-box only protein 34 [Source:UniProtKB/TrEMBL;Acc:A0A4E0RL87]	0.848	0.776731	0.696	1.12059	0.873	0.27
444	testis	D915_006041	Nucleoside diphosphate kinase [Source:UniProtKB/TrEMBL;Acc:A0A4E0R459]	0.847	0.73403	0.694	1.05898	0.876	0.271
445	testis	D915_004670	Coiled-coil domain-containing protein [Source:UniProtKB/TrEMBL;Acc:A0A4E0RAI0]	0.847	0.785242	0.694	1.13286	0.836	0.21
446	testis	D915_004665	Receptor-type tyrosine-protein phosphatase kappa [Source:UniProtKB/TrEMBL;Acc:A0A4E0RAF1]	0.847	0.724325	0.694	1.04498	0.825	0.182
447	testis	D915_003282	Centrosomal protein of 135 kDa [Source:UniProtKB/TrEMBL;Acc:A0A4E0RFI9]	0.847	0.724449	0.694	1.04516	0.842	0.209
448	testis	D915_001887	Dynein heavy chain [Source:UniProtKB/TrEMBL;Acc:A0A4E0RHS9]	0.847	0.795222	0.694	1.14726	0.847	0.229
449	testis	D915_008263	SelT/SelW/SelH family protein [Source:UniProtKB/TrEMBL;Acc:A0A4E0R5W1]	0.846	0.708042	0.692	1.02149	0.879	0.256
450	testis	D915_005061	Elongin-A [Source:UniProtKB/TrEMBL;Acc:A0A4E0RT16]	0.846	0.715516	0.692	1.03227	0.927	0.313
451	testis	D915_004978	IQ domain-containing protein E [Source:UniProtKB/TrEMBL;Acc:A0A4E0RT26]	0.846	0.738726	0.692	1.06576	0.859	0.235
452	testis	D915_006072	Cilia- and flagella-associated protein 91 [Source:UniProtKB/TrEMBL;Acc:A0A4E0R5J5]	0.845	0.749835	0.69	1.08178	0.85	0.233
453	testis	D915_004078	NA	0.845	0.759855	0.69	1.09624	0.816	0.189
454	testis	D915_005765	Proteasome activator complex subunit 3 [Source:UniProtKB/TrEMBL;Acc:A0A2H1C9S1]	0.844	0.737954	0.688	1.06464	0.932	0.34
455	testis	D915_005016	Centromere protein J [Source:UniProtKB/TrEMBL;Acc:A0A4E0RSU1]	0.844	0.711472	0.688	1.02644	0.856	0.241
456	testis	D915_008531	Cilia-and flagella-associated protein 57 [Source:UniProtKB/TrEMBL;Acc:A0A4E0RGI7]	0.843	0.695271	0.686	1.00306	0.831	0.184
457	testis	D915_001502	Muscular LMNA-interacting protein [Source:UniProtKB/TrEMBL;Acc:A0A4E0S225]	0.843	0.705128	0.686	1.01728	0.822	0.175
458	testis	D915_000644	Kinesin-1 [Source:UniProtKB/TrEMBL;Acc:A0A2H1CXB6]	0.843	0.719338	0.686	1.03779	0.876	0.245
459	testis	D915_009143	KIF-binding protein [Source:UniProtKB/TrEMBL;Acc:A0A2H1BYB7]	0.842	0.733431	0.684	1.05812	0.887	0.276
460	testis	D915_007829	Homeobox domain-containing protein [Source:UniProtKB/TrEMBL;Acc:A0A4E0RHI3]	0.842	0.673415	0.684	0.971533	0.912	0.316
461	testis	D915_000446	NA	0.842	0.719113	0.684	1.03746	0.929	0.463
462	testis	D915_008131	Leucine-rich repeat-containing protein 67 [Source:UniProtKB/TrEMBL;Acc:A0A4E0RUS7]	0.841	0.689077	0.682	0.994128	0.864	0.271
463	testis	D915_007495	Secreted protein [Source:UniProtKB/TrEMBL;Acc:A0A4E0RYV7]	0.841	0.695133	0.682	1.00286	0.944	0.52
464	testis	D915_003417	Nucleosome assembly protein 1 1 [Source:UniProtKB/TrEMBL;Acc:A0A4E0REC6]	0.841	0.723323	0.682	1.04353	0.881	0.261
465	testis	D915_002346	Ephrin_rec_like domain-containing protein [Source:UniProtKB/TrEMBL;Acc:A0A4E0RLK7]	0.841	0.714588	0.682	1.03093	0.833	0.202
466	testis	D915_007740	Ca2+/calmodulin-dependent protein kinase [Source:UniProtKB/TrEMBL;Acc:A0A2H1C294]	0.839	0.723565	0.678	1.04388	0.853	0.235
467	testis	D915_005636	Fukutin [Source:UniProtKB/TrEMBL;Acc:A0A4E0RYC2]	0.839	0.716706	0.678	1.03399	0.833	0.213
468	testis	D915_001977	Transporter [Source:UniProtKB/TrEMBL;Acc:A0A4E0RYA1]	0.839	0.709257	0.678	1.02324	0.819	0.188
469	testis	D915_001262	RIIa domain-containing protein [Source:UniProtKB/TrEMBL;Acc:A0A4E0RMC1]	0.839	0.701124	0.678	1.01151	0.831	0.205
470	testis	D915_000605	BRCT domain-containing protein [Source:UniProtKB/TrEMBL;Acc:A0A2H1CVN1]	0.839	0.668213	0.678	0.964028	0.969	0.589
471	testis	D915_009726	Centrin-2 [Source:UniProtKB/TrEMBL;Acc:A0A4E0RE67]	0.838	0.673779	0.676	0.972057	0.845	0.212
472	testis	D915_002092	Phosphodiesterase [Source:UniProtKB/TrEMBL;Acc:A0A4E0RE18]	0.838	0.68666	0.676	0.990642	0.836	0.203
473	testis	D915_008060	OTU domain-containing protein [Source:UniProtKB/TrEMBL;Acc:A0A4E0RUP3]	0.837	0.653514	0.674	0.942821	0.895	0.316
474	testis	D915_007512	DUF4366 domain-containing protein [Source:UniProtKB/TrEMBL;Acc:A0A4E0R828]	0.837	0.77782	0.674	1.12216	0.862	0.299
475	testis	D915_001826	NA	0.837	0.722396	0.674	1.0422	0.836	0.221
476	testis	D915_008891	RPAP3_C domain-containing protein [Source:UniProtKB/TrEMBL;Acc:A0A2H1BXP6]	0.836	0.692288	0.672	0.998761	0.811	0.186
477	testis	D915_004343	Universal stress protein in QAH/OAS sulfhydrylase 3'region [Source:UniProtKB/TrEMBL;Acc:A0A4E0RZK7]	0.836	0.706419	0.672	1.01915	0.867	0.26
478	testis	D915_003929	Coiled-coil domain-containing protein 52 [Source:UniProtKB/TrEMBL;Acc:A0A4E0RGQ4]	0.836	0.687683	0.672	0.992117	0.867	0.287
479	testis	D915_003479	WH1 domain-containing protein [Source:UniProtKB/TrEMBL;Acc:A0A4E0S0V0]	0.836	0.690036	0.672	0.995512	0.831	0.203
480	testis	D915_003291	Cilia- and flagella-associated protein 52 [Source:UniProtKB/TrEMBL;Acc:A0A4E0S2B6]	0.836	0.700973	0.672	1.01129	0.831	0.208
481	testis	D915_007940	RING-type domain-containing protein [Source:UniProtKB/TrEMBL;Acc:A0A4E0R4H3]	0.835	0.688191	0.67	0.99285	0.879	0.255
482	testis	D915_002841	Phospholipase DDHD1 [Source:UniProtKB/TrEMBL;Acc:A0A4E0RX99]	0.835	0.68823	0.67	0.992906	0.839	0.229
483	testis	D915_007606	C-type lectin domain-containing protein [Source:UniProtKB/TrEMBL;Acc:A0A4E0RVH6]	0.834	0.707485	0.668	1.02068	0.814	0.199
484	testis	D915_005525	Apoptotic chromatin condensation inducer 1 [Source:UniProtKB/TrEMBL;Acc:A0A4E0RRG9]	0.834	0.672441	0.668	0.970127	0.802	0.178
485	testis	D915_005517	nicotinate phosphoribosyltransferase [Source:UniProtKB/TrEMBL;Acc:A0A2H1CBW0]	0.834	0.667658	0.668	0.963227	0.893	0.349
486	testis	D915_000929	Putative Core 1 udp-galactose:n-acetylgalactosamine-alpha-r beta 1 3-galactosyltransferase [Source:UniProtKB/TrEMBL;Acc:A0A4E0RJA3]	0.834	0.7079	0.668	1.02128	0.842	0.234
487	testis	D915_005940	Serine/threonine-protein phosphatase [Source:UniProtKB/TrEMBL;Acc:A0A4E0RB09]	0.833	0.649688	0.666	0.937301	0.87	0.233
488	testis	D915_005362	TIR domain-containing protein [Source:UniProtKB/TrEMBL;Acc:A0A4E0RS16]	0.833	0.693674	0.666	1.00076	0.89	0.3
489	testis	D915_001723	Transcription initiation factor TFIIA large subunit [Source:UniProtKB/TrEMBL;Acc:A0A4E0RIT0]	0.833	0.633043	0.666	0.913288	0.969	0.581
490	testis	D915_007017	Coiled-coil domain-containing protein lobo [Source:UniProtKB/TrEMBL;Acc:A0A4E0R8G4]	0.832	0.703314	0.664	1.01467	0.847	0.242
491	testis	D915_002284	Dynein light intermediate chain axonemal [Source:UniProtKB/TrEMBL;Acc:A0A4E0RK11]	0.832	0.676151	0.664	0.97548	0.794	0.167
492	testis	D915_000006	Anoctamin [Source:UniProtKB/TrEMBL;Acc:A0A2H1CZD4]	0.832	0.699239	0.664	1.00879	0.811	0.192
493	testis	D915_009840	NA	0.831	0.688946	0.662	0.993939	0.802	0.174
494	testis	D915_008801	Mediator of RNA polymerase II transcription subunit 13 [Source:UniProtKB/TrEMBL;Acc:A0A4E0RFM8]	0.831	0.691556	0.662	0.997704	0.867	0.272
495	testis	D915_008043	Cilia-and flagella-associated protein 58 [Source:UniProtKB/TrEMBL;Acc:A0A4E0RKB9]	0.831	0.654572	0.662	0.944348	0.794	0.158
496	testis	D915_005647	Cadherin tumor suppressor [Source:UniProtKB/TrEMBL;Acc:A0A4E0R7F1]	0.831	0.71729	0.662	1.03483	0.808	0.19
497	testis	D915_002823	Metallophos domain-containing protein [Source:UniProtKB/TrEMBL;Acc:A0A4E0RXB6]	0.831	0.705852	0.662	1.01833	0.802	0.185
498	testis	D915_002054	General transcription factor 3C polypeptide 1 [Source:UniProtKB/TrEMBL;Acc:A0A4E0RHH4]	0.83	0.759614	0.66	1.09589	0.814	0.214
499	testis	D915_009357	General regulatory factor 10 [Source:UniProtKB/TrEMBL;Acc:A0A4E0RF18]	0.829	0.687745	0.658	0.992206	0.802	0.198
500	testis	D915_009029	Cancer susceptibility candidate protein [Source:UniProtKB/TrEMBL;Acc:A0A4E0RFB5]	0.829	0.693752	0.658	1.00087	0.794	0.17
501	testis	D915_008447	Dynein light chain [Source:UniProtKB/TrEMBL;Acc:A0A4E0R050]	0.829	0.660863	0.658	0.953424	0.864	0.261
502	testis	D915_008446	Phosphodiesterase [Source:UniProtKB/TrEMBL;Acc:A0A2H1C0X4]	0.829	0.726301	0.658	1.04783	0.802	0.199
503	testis	D915_005916	Coiled-coil domain-containing protein 40 [Source:UniProtKB/TrEMBL;Acc:A0A4E0R9K7]	0.829	0.654238	0.658	0.943866	0.822	0.197
504	testis	D915_001180	tRNA 2-thiocytidine biosynthesis protein TtcA [Source:UniProtKB/TrEMBL;Acc:A0A4E0RJU7]	0.829	0.659813	0.658	0.951909	0.839	0.25
505	testis	D915_001261	N-acetyltransferase domain-containing protein [Source:UniProtKB/TrEMBL;Acc:A0A4E0S3Q9]	0.828	0.664838	0.656	0.959159	0.782	0.154
506	testis	D915_000806	Acidic fibroblast growth factor intracellular binding protein [Source:UniProtKB/TrEMBL;Acc:A0A4E0RJE2]	0.828	0.749385	0.656	1.08113	0.797	0.202
507	testis	D915_007294	LIM zinc-binding domain-containing protein [Source:UniProtKB/TrEMBL;Acc:A0A4E0R2Y1]	0.827	0.63059	0.654	0.909749	0.924	0.352
508	testis	D915_008546	Prefoldin subunit 5 [Source:UniProtKB/TrEMBL;Acc:A0A4E0RGB4]	0.826	0.614972	0.652	0.887216	0.966	0.597
509	testis	D915_007152	Tetratricopeptide repeat protein 25 [Source:UniProtKB/TrEMBL;Acc:A0A4E0R2N8]	0.826	0.69301	0.652	0.999802	0.828	0.253
510	testis	D915_005323	Cytoplasmic envelopment protein 1 [Source:UniProtKB/TrEMBL;Acc:A0A4E0RBQ3]	0.826	0.69171	0.652	0.997926	0.791	0.173
511	testis	D915_007531	Protein boule [Source:UniProtKB/TrEMBL;Acc:A0A4E0R7V1]	0.825	0.684259	0.65	0.987177	0.949	0.531
512	testis	D915_007070	Intraflagellar transport protein 27 [Source:UniProtKB/TrEMBL;Acc:A0A4E0RM52]	0.825	0.621921	0.65	0.897242	0.873	0.279
513	testis	D915_005547	Tubulin alpha chain [Source:UniProtKB/TrEMBL;Acc:A0A4E0RQL1]	0.825	0.651585	0.65	0.940039	0.904	0.379
514	testis	D915_005650	Cytochrome b5 domain-containing protein 1 [Source:UniProtKB/TrEMBL;Acc:A0A4E0RS27]	0.824	0.657571	0.648	0.948675	0.864	0.272
515	testis	D915_005502	Lysophosphatidylserine lipase ABHD12 [Source:UniProtKB/TrEMBL;Acc:A0A4E0RAI9]	0.824	0.622569	0.648	0.898177	0.921	0.384
516	testis	D915_003498	Acidic fibroblast growth factor intracellular binding protein [Source:UniProtKB/TrEMBL;Acc:A0A4E0RGA8]	0.824	0.689449	0.648	0.994664	0.768	0.154
517	testis	D915_009745	Ankyrin-1 [Source:UniProtKB/TrEMBL;Acc:A0A2H1BUN0]	0.823	0.712281	0.646	1.0276	0.811	0.2
518	testis	D915_004232	S100P-binding protein [Source:UniProtKB/TrEMBL;Acc:A0A4E0S1Q7]	0.823	0.622004	0.646	0.897362	0.833	0.22
519	testis	D915_008076	EGF-like domain-containing protein [Source:UniProtKB/TrEMBL;Acc:A0A4E0RUU9]	0.822	0.733694	0.644	1.0585	0.794	0.193
520	testis	D915_007511	Ubiquitin carboxyl-terminal hydrolase [Source:UniProtKB/TrEMBL;Acc:A0A4E0R2K4]	0.822	0.638924	0.644	0.921773	0.845	0.239
521	testis	D915_006799	Glycosyltransferase 14 family member [Source:UniProtKB/TrEMBL;Acc:A0A4E0R9N7]	0.822	0.725234	0.644	1.04629	0.751	0.142
522	testis	D915_009053	Peptide ABC transporter permease [Source:UniProtKB/TrEMBL;Acc:A0A2H1BXA0]	0.821	0.677567	0.642	0.977523	0.805	0.214
523	testis	D915_004798	Eukaryotic translation initiation factor 4E [Source:UniProtKB/TrEMBL;Acc:A0A4E0RB45]	0.821	0.512688	0.642	0.739653	1	0.927
524	testis	D915_001760	NADH dehydrogenase [ubiquinone] 1 beta subcomplex subunit 2, mitochondrial [Source:UniProtKB/TrEMBL;Acc:A0A4E0RIN8]	0.821	0.660476	0.642	0.952865	0.867	0.291
525	testis	D915_008179	NA	0.82	0.648547	0.64	0.935656	0.85	0.268
526	testis	D915_005305	Cortactin-binding protein 2 [Source:UniProtKB/TrEMBL;Acc:A0A2H1CBD2]	0.82	0.647185	0.64	0.933691	0.791	0.185
527	testis	D915_002315	Ciliogenesis-associated TTC17-interacting protein [Source:UniProtKB/TrEMBL;Acc:A0A4E0RGX7]	0.82	0.638298	0.64	0.920869	0.816	0.209
528	testis	D915_001452	Cilia-and flagella-associated protein 20 [Source:UniProtKB/TrEMBL;Acc:A0A4E0RK17]	0.82	0.640554	0.64	0.924125	0.828	0.227
529	testis	D915_005318	Mpv17 protein 2 [Source:UniProtKB/TrEMBL;Acc:A0A4E0RYR1]	0.819	0.614796	0.638	0.886963	0.873	0.299
530	testis	D915_004693	Kelch protein 18 [Source:UniProtKB/TrEMBL;Acc:A0A4E0RDE2]	0.819	0.634949	0.638	0.916038	0.797	0.206
531	testis	D915_003117	SPATA6 domain-containing protein [Source:UniProtKB/TrEMBL;Acc:A0A4E0S2L3]	0.819	0.663099	0.638	0.956649	0.797	0.206
532	testis	D915_001511	Rho-GAP domain-containing protein [Source:UniProtKB/TrEMBL;Acc:A0A4E0RYX7]	0.819	0.709757	0.638	1.02396	0.794	0.213
533	testis	D915_001465	DUF389 domain containing protein [Source:UniProtKB/TrEMBL;Acc:A0A4E0RFU3]	0.819	0.659971	0.638	0.952137	0.87	0.335
534	testis	D915_001205	Calponin family repeat-containing domain protein [Source:UniProtKB/TrEMBL;Acc:A0A4E0RX97]	0.819	0.618393	0.638	0.892152	0.825	0.212
535	testis	D915_007226	Fizzy protein [Source:UniProtKB/TrEMBL;Acc:A0A4E0RMS0]	0.817	0.622161	0.634	0.897588	0.89	0.392
536	testis	D915_003636	APOBEC1 complementation factor [Source:UniProtKB/TrEMBL;Acc:A0A4E0RW31]	0.817	0.642956	0.634	0.927589	0.805	0.209
537	testis	D915_002374	RIIa domain-containing protein 1 [Source:UniProtKB/TrEMBL;Acc:A0A4E0RXU3]	0.817	0.606948	0.634	0.875641	0.864	0.296
538	testis	D915_006398	Nucleoside-diphosphate kinase [Source:UniProtKB/TrEMBL;Acc:A0A4E0RZQ7]	0.816	0.617738	0.632	0.891208	0.825	0.224
539	testis	D915_002109	Tetratricopeptide repeat protein 26 [Source:UniProtKB/TrEMBL;Acc:A0A2H1CP88]	0.816	0.620588	0.632	0.89532	0.788	0.188
540	testis	D915_004547	Tubulin polyglutamylase TTLL6 [Source:UniProtKB/TrEMBL;Acc:A0A4E0RAE5]	0.815	0.637518	0.63	0.919743	0.785	0.196
541	testis	D915_001436	Cytosolic carboxypeptidase protein 5 [Source:UniProtKB/TrEMBL;Acc:A0A4E0RFA0]	0.815	0.613758	0.63	0.885466	0.788	0.196
542	testis	D915_009105	C2H2-type domain-containing protein [Source:UniProtKB/TrEMBL;Acc:A0A4E0QXU3]	0.814	0.620019	0.628	0.894499	0.864	0.316
543	testis	D915_004500	alpha-L-fucosidase [Source:UniProtKB/TrEMBL;Acc:A0A4E0RUX9]	0.814	0.621939	0.628	0.897269	0.887	0.351
544	testis	D915_003913	NA	0.814	0.600588	0.628	0.866466	0.766	0.154
545	testis	D915_006048	Lebercilin [Source:UniProtKB/TrEMBL;Acc:A0A4E0RS50]	0.813	0.627242	0.626	0.904918	0.763	0.171
546	testis	D915_001192	DNA polymerase alpha catalytic subunit [Source:UniProtKB/TrEMBL;Acc:A0A4E0RQE5]	0.813	0.622978	0.626	0.898767	0.777	0.18
547	testis	D915_010973	Ig-like domain-containing protein [Source:UniProtKB/TrEMBL;Acc:A0A4E0RVC2]	0.812	0.698551	0.624	1.0078	0.732	0.144
548	testis	D915_007886	RING-type E3 ubiquitin transferase [Source:UniProtKB/TrEMBL;Acc:A0A4E0R418]	0.812	0.557244	0.624	0.803933	0.96	0.486
549	testis	D915_007375	Aldose reductase B [Source:UniProtKB/TrEMBL;Acc:A0A4E0R2P8]	0.812	0.599803	0.624	0.865333	0.788	0.194
550	testis	D915_005763	NA	0.812	0.654374	0.624	0.944063	0.771	0.194
551	testis	D915_004677	Telomerase reverse transcriptase [Source:UniProtKB/TrEMBL;Acc:A0A4E0RD49]	0.812	0.641645	0.624	0.925698	0.966	0.672
552	testis	D915_002247	Adenylate kinase 9 [Source:UniProtKB/TrEMBL;Acc:A0A4E0S350]	0.812	0.633076	0.624	0.913336	0.768	0.179
553	testis	D915_009611	A-kinase anchor protein 14 [Source:UniProtKB/TrEMBL;Acc:A0A4E0QX20]	0.811	0.612908	0.622	0.884239	0.788	0.189
554	testis	D915_005040	Ankyrin repeat domain-containing protein 13A [Source:UniProtKB/TrEMBL;Acc:A0A4E0RTY0]	0.811	0.566037	0.622	0.816618	0.929	0.432
555	testis	D915_004730	Transmembrane protein [Source:UniProtKB/TrEMBL;Acc:A0A4E0RDU6]	0.811	0.606841	0.622	0.875486	0.785	0.193
556	testis	D915_003027	Cilia- and flagella-associated protein 206 [Source:UniProtKB/TrEMBL;Acc:A0A4E0S2C4]	0.811	0.653566	0.622	0.942897	0.766	0.182
557	testis	D915_000786	Secreted protein [Source:UniProtKB/TrEMBL;Acc:A0A4E0S323]	0.811	0.691893	0.622	0.99819	0.785	0.218
558	testis	D915_000056	DUF4614 domain-containing protein [Source:UniProtKB/TrEMBL;Acc:A0A4E0RJ72]	0.811	0.604014	0.622	0.871408	0.859	0.301
559	testis	D915_002520	Tubulin-specific chaperone E [Source:UniProtKB/TrEMBL;Acc:A0A4E0S2U4]	0.81	0.62166	0.62	0.896865	0.842	0.271
560	testis	D915_010664	AT-hook motif nuclear-localized protein [Source:UniProtKB/TrEMBL;Acc:A0A4E0QU72]	0.809	0.593618	0.618	0.856409	0.864	0.308
561	testis	D915_005377	Dyslexia susceptibility 1 candidate protein [Source:UniProtKB/TrEMBL;Acc:A0A4E0RA24]	0.809	0.614231	0.618	0.886148	0.78	0.188
562	testis	D915_000046	Translocation protein SEC62 [Source:UniProtKB/TrEMBL;Acc:A0A4E0RJ88]	0.809	0.626417	0.618	0.903728	0.751	0.161
563	testis	D915_001577	ORF3 [Source:UniProtKB/TrEMBL;Acc:A0A4E0S2H4]	0.808	0.624261	0.616	0.900618	0.698	0.101
564	testis	D915_000178	WD repeat-containing protein 66 [Source:UniProtKB/TrEMBL;Acc:A0A4E0RLU3]	0.807	0.61208	0.614	0.883044	0.732	0.138
565	testis	D915_007220	NA	0.806	0.603222	0.612	0.870266	0.811	0.226
566	testis	D915_006277	Glycogen synthase kinase-3 beta [Source:UniProtKB/TrEMBL;Acc:A0A4E0R463]	0.806	0.567617	0.612	0.818898	0.921	0.513
567	testis	D915_004353	Coiled-coil domain-containing protein [Source:UniProtKB/TrEMBL;Acc:A0A4E0RUY8]	0.806	0.619971	0.612	0.894429	0.749	0.165
568	testis	D915_005575	Putative extracellular protein sel-1 [Source:UniProtKB/TrEMBL;Acc:A0A4E0S0L8]	0.805	0.592112	0.61	0.854237	0.839	0.286
569	testis	D915_009730	DUF4201 domain-containing protein [Source:UniProtKB/TrEMBL;Acc:A0A4E0R1Z5]	0.803	0.64039	0.606	0.923888	0.74	0.168
570	testis	D915_007109	NA	0.803	0.632356	0.606	0.912297	0.763	0.188
571	testis	D915_004886	Serine/threonine-protein phosphatase 2A regulatory subunit B'' subunit alpha [Source:UniProtKB/TrEMBL;Acc:A0A4E0S1A2]	0.803	0.593755	0.606	0.856608	0.864	0.368
572	testis	D915_007648	Monocyte to macrophage differentiation protein [Source:UniProtKB/TrEMBL;Acc:A0A4E0R548]	0.802	0.58726	0.604	0.847237	0.785	0.212
573	testis	D915_005535	Non-specific serine/threonine protein kinase [Source:UniProtKB/TrEMBL;Acc:A0A4E0RRG0]	0.802	0.616798	0.604	0.889852	0.743	0.176
574	testis	D915_003925	Intraflagellar transport protein [Source:UniProtKB/TrEMBL;Acc:A0A4E0R9F2]	0.802	0.621828	0.604	0.897108	0.766	0.196
575	testis	D915_006946	Kinesin family member 5 [Source:UniProtKB/TrEMBL;Acc:A0A4E0R6R9]	0.801	0.608785	0.602	0.878292	0.78	0.221
576	testis	D915_003002	Coiled-coil domain-containing protein [Source:UniProtKB/TrEMBL;Acc:A0A4E0REN0]	0.801	0.63443	0.602	0.915289	0.774	0.206
577	testis	D915_000176	Transcription factor RFX3 [Source:UniProtKB/TrEMBL;Acc:A0A4E0RKQ1]	0.801	0.566032	0.602	0.816612	0.734	0.151
578	testis	D915_009882	Filamin/ABP280 repeat protein [Source:UniProtKB/TrEMBL;Acc:A0A2H1BWA4]	0.8	0.661128	0.6	0.953807	0.777	0.208
579	testis	D915_005551	UPF0407 protein C2orf39 protein [Source:UniProtKB/TrEMBL;Acc:A0A4E0RSL6]	0.8	0.566228	0.6	0.816894	0.737	0.155
580	testis	D915_004298	Endonuclease-reverse transcriptase [Source:UniProtKB/TrEMBL;Acc:A0A4E0RE49]	0.8	0.549839	0.6	0.79325	0.864	0.336
581	testis	D915_010574	Ubiquitin-associated protein 2 [Source:UniProtKB/TrEMBL;Acc:A0A4E0QZA6]	0.799	0.526869	0.598	0.760111	0.96	0.649
582	testis	D915_006711	INCENP_ARK-bind domain-containing protein [Source:UniProtKB/TrEMBL;Acc:A0A2H1C6E2]	0.799	0.589083	0.598	0.849867	0.78	0.21
583	testis	D915_006460	GCUNC-45 [Source:UniProtKB/TrEMBL;Acc:A0A4E0RPY4]	0.799	0.569942	0.598	0.822253	0.847	0.326
584	testis	D915_004843	Si:ch211-93n23.7 [Source:UniProtKB/TrEMBL;Acc:A0A4E0RAE2]	0.799	0.579867	0.598	0.836571	0.771	0.198
585	testis	D915_001937	WD repeat-containing protein 63 [Source:UniProtKB/TrEMBL;Acc:A0A4E0RWL6]	0.799	0.577845	0.598	0.833654	0.729	0.15
586	testis	D915_007198	Protein kinase domain-containing protein [Source:UniProtKB/TrEMBL;Acc:A0A4E0RZ19]	0.798	0.604763	0.596	0.872489	0.751	0.196
587	testis	D915_006538	Polycomb protein Asx [Source:UniProtKB/TrEMBL;Acc:A0A4E0RZU4]	0.798	0.683228	0.596	0.98569	0.732	0.176
588	testis	D915_002782	RasGAP_C domain-containing protein [Source:UniProtKB/TrEMBL;Acc:A0A4E0RJU0]	0.798	0.620123	0.596	0.894649	0.712	0.139
589	testis	D915_001498	DC-STAMP domain-containing protein 2 [Source:UniProtKB/TrEMBL;Acc:A0A4E0RLY7]	0.798	0.628901	0.596	0.907312	0.734	0.167
590	testis	D915_008503	Secreted protein [Source:UniProtKB/TrEMBL;Acc:A0A4E0R5C8]	0.797	0.60787	0.594	0.876971	0.729	0.163
591	testis	D915_007976	Sugar phosphate phosphatase [Source:UniProtKB/TrEMBL;Acc:A0A4E0RJQ1]	0.797	0.556573	0.594	0.802966	0.831	0.289
592	testis	D915_002055	Fibronectin type 3 and ankyrin repeat domains protein 1 [Source:UniProtKB/TrEMBL;Acc:A0A4E0RY82]	0.797	0.711968	0.594	1.02715	0.839	0.304
593	testis	D915_006591	Poly(A) RNA polymerase GLD2 [Source:UniProtKB/TrEMBL;Acc:A0A4E0R466]	0.796	0.563116	0.592	0.812405	0.845	0.313
594	testis	D915_006232	Adenylate kinase 8 [Source:UniProtKB/TrEMBL;Acc:A0A4E0RA76]	0.796	0.571998	0.592	0.825219	0.76	0.184
595	testis	D915_005458	Putative udp-galactose transporter [Source:UniProtKB/TrEMBL;Acc:A0A4E0RBX6]	0.796	0.536267	0.592	0.773669	0.864	0.336
596	testis	D915_006330	Cyclin-dependent kinase 1 [Source:UniProtKB/TrEMBL;Acc:A0A4E0RX96]	0.795	0.597006	0.59	0.861297	0.74	0.185
597	testis	D915_004623	Peptidase inhibitor 16 [Source:UniProtKB/TrEMBL;Acc:A0A2H1CCQ3]	0.795	0.59544	0.59	0.859039	0.726	0.163
598	testis	D915_004169	Thioredoxin domain-containing protein [Source:UniProtKB/TrEMBL;Acc:A0A4E0RFW5]	0.795	0.604422	0.59	0.871997	0.749	0.202
599	testis	D915_000560	Malic enzyme [Source:UniProtKB/TrEMBL;Acc:A0A4E0RY33]	0.795	0.577052	0.59	0.83251	0.828	0.313
600	testis	D915_000371	Intraflagellar transport protein [Source:UniProtKB/TrEMBL;Acc:A0A4E0RK78]	0.795	0.571969	0.59	0.825176	0.709	0.14
601	testis	D915_009076	Tetratricopeptide repeat protein [Source:UniProtKB/TrEMBL;Acc:A0A2H1BX74]	0.794	0.560763	0.588	0.80901	0.808	0.267
602	testis	D915_007549	Putative Centrosomal protein of 135 kDa [Source:UniProtKB/TrEMBL;Acc:A0A4E0R117]	0.794	0.599464	0.588	0.864844	0.706	0.142
603	testis	D915_006827	Caltractin [Source:UniProtKB/TrEMBL;Acc:A0A4E0R5U4]	0.794	0.588127	0.588	0.848487	0.907	0.484
604	testis	D915_003508	NA	0.794	0.639843	0.588	0.923098	0.76	0.211
605	testis	D915_001456	SET domain-containing protein [Source:UniProtKB/TrEMBL;Acc:A0A4E0RI52]	0.794	0.637301	0.588	0.919432	0.715	0.161
606	testis	D915_009830	UL130 [Source:UniProtKB/TrEMBL;Acc:A0A2H1BUG0]	0.793	0.576591	0.586	0.831845	0.715	0.151
607	testis	D915_008900	EF hand [Source:UniProtKB/TrEMBL;Acc:A0A4E0R1X1]	0.792	0.573342	0.584	0.827157	0.757	0.212
608	testis	D915_000951	Nalp (Nacht leucine rich repeat and pyrin domain containing) [Source:UniProtKB/TrEMBL;Acc:A0A4E0S2Z0]	0.791	0.578105	0.582	0.834029	0.777	0.231
609	testis	D915_009052	Fibronectin type 3 and ankyrin repeat domains protein 1 [Source:UniProtKB/TrEMBL;Acc:A0A4E0RGM0]	0.79	0.567743	0.58	0.819081	0.76	0.213
610	testis	D915_008075	Abhydrolase domain-containing protein FAM108A [Source:UniProtKB/TrEMBL;Acc:A0A4E0R6H1]	0.79	0.550297	0.58	0.793911	0.842	0.331
611	testis	D915_005767	Intraflagellar transport protein 20 [Source:UniProtKB/TrEMBL;Acc:A0A4E0R561]	0.79	0.567079	0.58	0.818121	0.729	0.177
612	testis	D915_001900	F-box only protein 36 [Source:UniProtKB/TrEMBL;Acc:A0A4E0RE28]	0.79	0.594469	0.58	0.857638	0.712	0.152
613	testis	D915_001435	Coiled-coil domain-containing protein 174 [Source:UniProtKB/TrEMBL;Acc:A0A4E0RK43]	0.79	0.587665	0.58	0.847821	0.709	0.158
614	testis	D915_001318	Dynein regulatory complex protein 10 [Source:UniProtKB/TrEMBL;Acc:A0A4E0S2M1]	0.79	0.555531	0.58	0.801462	0.709	0.151
615	testis	D915_000948	VWFC domain-containing protein [Source:UniProtKB/TrEMBL;Acc:A0A4E0RQV5]	0.789	0.60527	0.578	0.873221	0.754	0.206
616	testis	D915_000268	Ormdl protein [Source:UniProtKB/TrEMBL;Acc:A0A4E0RLN7]	0.789	0.558997	0.578	0.806462	0.785	0.239
617	testis	D915_001487	DUF4200 domain-containing protein [Source:UniProtKB/TrEMBL;Acc:A0A4E0RPV1]	0.788	0.56444	0.576	0.814315	0.743	0.199
618	testis	D915_010146	MORN repeat-containing protein 3 [Source:UniProtKB/TrEMBL;Acc:A0A4E0RPX6]	0.787	0.542762	0.574	0.783041	0.712	0.163
619	testis	D915_007639	Protein DPCD [Source:UniProtKB/TrEMBL;Acc:A0A4E0R217]	0.787	0.529204	0.574	0.76348	0.898	0.405
620	testis	D915_006945	CUPID domain-containing protein [Source:UniProtKB/TrEMBL;Acc:A0A4E0R611]	0.787	0.533912	0.574	0.770273	0.712	0.151
621	testis	D915_003741	DUF4708 domain-containing protein [Source:UniProtKB/TrEMBL;Acc:A0A4E0R9V5]	0.787	0.597537	0.574	0.862063	0.715	0.181
622	testis	D915_010617	Ubulin polyglutamylase TTLL1 [Source:UniProtKB/TrEMBL;Acc:A0A2H1BT11]	0.785	0.544076	0.57	0.784936	0.726	0.176
623	testis	D915_006502	UPF0506 domain-containing protein [Source:UniProtKB/TrEMBL;Acc:A0A4E0RNL8]	0.785	0.57272	0.57	0.82626	0.814	0.307
624	testis	D915_001864	PRELI domain-containing protein 1 mitochondrial [Source:UniProtKB/TrEMBL;Acc:A0A4E0S280]	0.784	0.50967	0.568	0.735299	0.918	0.511
625	testis	D915_009354	ATP-dependent Clp protease ATP-binding subunit clpX mitochondrial [Source:UniProtKB/TrEMBL;Acc:A0A4E0RSF9]	0.783	0.53289	0.566	0.768798	0.924	0.534
626	testis	D915_008665	Sodium/hydrogen exchanger [Source:UniProtKB/TrEMBL;Acc:A0A4E0RU63]	0.782	0.581652	0.564	0.839146	0.72	0.191
627	testis	D915_005452	Carboxypeptidase E [Source:UniProtKB/TrEMBL;Acc:A0A4E0S0K4]	0.782	0.549774	0.564	0.793157	0.686	0.148
628	testis	D915_004692	WD repeat-containing protein 49 [Source:UniProtKB/TrEMBL;Acc:A0A4E0S1B1]	0.782	0.524278	0.564	0.756373	0.737	0.191
629	testis	D915_004651	NA	0.782	0.518629	0.564	0.748224	0.766	0.216
630	testis	D915_004543	DUF4201 domain-containing protein [Source:UniProtKB/TrEMBL;Acc:A0A4E0RTK7]	0.782	0.582922	0.564	0.840978	0.771	0.261
631	testis	D915_000052	Chromosome 1 open reading frame 172 [Source:UniProtKB/TrEMBL;Acc:A0A4E0RM49]	0.782	0.569908	0.564	0.822204	0.737	0.2
632	testis	D915_007935	Similar to [Source:UniProtKB/TrEMBL;Acc:A0A4E0R494]	0.781	0.541756	0.562	0.781588	0.681	0.134
633	testis	D915_006143	G_PROTEIN_RECEP_F1_2 domain-containing protein [Source:UniProtKB/TrEMBL;Acc:A0A4E0RAY7]	0.781	0.554459	0.562	0.799915	0.653	0.107
634	testis	D915_004237	Coiled-coil domain-containing protein 170 [Source:UniProtKB/TrEMBL;Acc:A0A4E0RZY5]	0.781	0.562613	0.562	0.811679	0.703	0.163
635	testis	D915_001321	NA	0.781	0.575165	0.562	0.829788	0.681	0.137
636	testis	D915_009810	Ovule protein [Source:UniProtKB/TrEMBL;Acc:A0A4E0QY18]	0.78	0.523006	0.56	0.754538	0.726	0.189
637	testis	D915_007593	NA	0.78	0.583866	0.56	0.84234	0.684	0.147
638	testis	D915_004429	DUF3719 domain-containing protein [Source:UniProtKB/TrEMBL;Acc:A0A4E0RB98]	0.78	0.560111	0.56	0.80807	0.672	0.134
639	testis	D915_003659	DNA-directed RNA polymerase I subunit RPA12 [Source:UniProtKB/TrEMBL;Acc:A0A4E0RFF5]	0.78	0.505895	0.56	0.729852	0.918	0.49
640	testis	D915_008496	DnaJ homolog subfamily C member 16 [Source:UniProtKB/TrEMBL;Acc:A0A4E0R1Z3]	0.778	0.528645	0.556	0.762674	0.737	0.214
641	testis	D915_003028	cGMP phosphodiesterase delta subunit [Source:UniProtKB/TrEMBL;Acc:A0A4E0RGJ4]	0.778	0.557539	0.556	0.804358	0.785	0.277
642	testis	D915_000287	Tetratricopeptide repeat protein 21B [Source:UniProtKB/TrEMBL;Acc:A0A4E0RKF5]	0.778	0.528966	0.556	0.763137	0.726	0.194
643	testis	D915_000180/ "CestB"	COesterase domain-containing protein [Source:UniProtKB/TrEMBL;Acc:A0A4E0S0J7]	0.778	0.579296	0.556	0.835748	0.669	0.127
644	testis	D915_007741	Calcium:calmodulin dependent protein kinase type [Source:UniProtKB/TrEMBL;Acc:A0A2H1C4B5]	0.777	0.561448	0.554	0.809998	0.72	0.19
645	testis	D915_007155	Kinesin-like protein [Source:UniProtKB/TrEMBL;Acc:A0A4E0RLP8]	0.777	0.534395	0.554	0.770969	0.692	0.154
646	testis	D915_004720	Protein kinase domain-containing protein [Source:UniProtKB/TrEMBL;Acc:A0A4E0S1F4]	0.777	0.541517	0.554	0.781245	0.712	0.186
647	testis	D915_001003	Nalp (Nacht leucine rich repeat and pyrin domain containing) [Source:UniProtKB/TrEMBL;Acc:A0A4E0RK73]	0.777	0.506241	0.554	0.730351	0.684	0.143
648	testis	D915_003443	DUF4201 domain-containing protein [Source:UniProtKB/TrEMBL;Acc:A0A4E0RE96]	0.776	0.558183	0.552	0.805288	0.698	0.173
649	testis	D915_002559	Protein kinase domain-containing protein [Source:UniProtKB/TrEMBL;Acc:A0A4E0RJI4]	0.776	0.554132	0.552	0.799443	0.686	0.153
650	testis	D915_007566	Adenylate kinase isoenzyme 1 [Source:UniProtKB/TrEMBL;Acc:A0A4E0RVU9]	0.775	0.501802	0.55	0.723947	0.96	0.663
651	testis	D915_001833	Microtubule-associated protein 9 [Source:UniProtKB/TrEMBL;Acc:A0A4E0RED8]	0.775	0.531256	0.55	0.766441	0.726	0.213
652	testis	D915_001291	DH domain-containing protein [Source:UniProtKB/TrEMBL;Acc:A0A4E0RIP6]	0.775	0.568219	0.55	0.819767	0.689	0.174
653	testis	D915_003426	NA	0.774	0.556589	0.548	0.802989	0.737	0.208
654	testis	D915_008083	Acidic fibroblast growth factor intracellular binding protein [Source:UniProtKB/TrEMBL;Acc:A0A4E0R245]	0.773	0.577767	0.546	0.833542	0.684	0.161
655	testis	D915_004264	Lymphocyte expansion molecule [Source:UniProtKB/TrEMBL;Acc:A0A4E0RN00]	0.773	0.526572	0.546	0.759682	0.689	0.158
656	testis	D915_000131	Cilia- and flagella-associated protein 43 [Source:UniProtKB/TrEMBL;Acc:A0A4E0RS60]	0.773	0.533213	0.546	0.769264	0.65	0.121
657	testis	D915_006111	KASH domain-containing protein [Source:UniProtKB/TrEMBL;Acc:A0A4E0R3R3]	0.772	0.503841	0.544	0.726889	0.791	0.294
658	testis	D915_004942	alanine transaminase [Source:UniProtKB/TrEMBL;Acc:A0A4E0RU41]	0.772	0.507937	0.544	0.732799	0.853	0.393
659	testis	D915_001907	NA	0.772	0.500609	0.544	0.722227	0.667	0.131
660	testis	D915_007528	Nudix (Nucleoside diphosphate linked moiety X)-type motif 9 [Source:UniProtKB/TrEMBL;Acc:A0A4E0RJ46]	0.771	0.505158	0.542	0.728788	0.912	0.518
661	testis	D915_004219	Palmitoyltransferase [Source:UniProtKB/TrEMBL;Acc:A0A4E0RCF1]	0.771	0.534936	0.542	0.771749	0.686	0.166
662	testis	D915_002472	Adenylate kinase [Source:UniProtKB/TrEMBL;Acc:A0A4E0S1M9]	0.771	0.532818	0.542	0.768694	0.667	0.138
663	testis	D915_006576	CUPID domain-containing protein [Source:UniProtKB/TrEMBL;Acc:A0A4E0R6J7]	0.77	0.525664	0.54	0.758373	0.698	0.181
664	testis	D915_005658	Secreted phosphoprotein 24 [Source:UniProtKB/TrEMBL;Acc:A0A4E0R9H9]	0.77	0.517681	0.54	0.746855	0.686	0.168
665	testis	D915_002701	ORF24 [Source:UniProtKB/TrEMBL;Acc:A0A4E0RWS4]	0.77	0.530514	0.54	0.76537	0.653	0.131
666	testis	D915_002468	Leucine rich repeat only protein 3 [Source:UniProtKB/TrEMBL;Acc:A0A4E0RFR4]	0.77	0.532963	0.54	0.768904	0.703	0.183
667	testis	D915_004941	Ubiquitin-conjugating enzyme E2 O [Source:UniProtKB/TrEMBL;Acc:A0A4E0RAY1]	0.769	0.513476	0.538	0.740789	0.791	0.318
668	testis	D915_007822	LIM and calponin homology domains-containing protein 1 [Source:UniProtKB/TrEMBL;Acc:A0A4E0RKY7]	0.768	0.497697	0.536	0.718025	0.791	0.315
669	testis	D915_006996	Receptor expression-enhancing protein [Source:UniProtKB/TrEMBL;Acc:A0A4E0R7W6]	0.768	0.489851	0.536	0.706705	0.884	0.448
670	testis	D915_003695	Ubiquitin domain-containing CTD phosphatase 1 [Source:UniProtKB/TrEMBL;Acc:A0A4E0S230]	0.768	0.528736	0.536	0.762805	0.822	0.368
671	testis	D915_010405	Rho GTPase-activating protein 8 [Source:UniProtKB/TrEMBL;Acc:A0A2H1BRR4]	0.767	0.512679	0.534	0.739639	0.791	0.305
672	testis	D915_010167	Lysosomal-associated transmembrane protein 4A [Source:UniProtKB/TrEMBL;Acc:A0A4E0RAS1]	0.767	0.515304	0.534	0.743427	0.757	0.259
673	testis	D915_006725	Nuclear protein MDM1 [Source:UniProtKB/TrEMBL;Acc:A0A2H1C5C7]	0.767	0.546651	0.534	0.78865	0.701	0.188
674	testis	D915_005503	Glycogen [starch] synthase [Source:UniProtKB/TrEMBL;Acc:A0A4E0S0P5]	0.767	0.456819	0.534	0.659051	0.98	0.65
675	testis	D915_005223	Coiled-coil domain-containing protein 65 [Source:UniProtKB/TrEMBL;Acc:A0A4E0R8E8]	0.767	0.507946	0.534	0.732811	0.647	0.123
676	testis	D915_002404	Tubulin polyglutamylase TTLL11 [Source:UniProtKB/TrEMBL;Acc:A0A4E0RHR9]	0.767	0.528031	0.534	0.761788	0.74	0.246
677	testis	D915_009938	Transcription initiation factor TFIID subunit [Source:UniProtKB/TrEMBL;Acc:A0A2H1BWD7]	0.766	0.497264	0.532	0.717401	0.763	0.288
678	testis	D915_009470	B box-type domain-containing protein [Source:UniProtKB/TrEMBL;Acc:A0A4E0QVZ0]	0.766	0.510429	0.532	0.736393	0.633	0.113
679	testis	D915_008823	Ephrin_rec_like domain-containing protein [Source:UniProtKB/TrEMBL;Acc:A0A4E0R555]	0.766	0.574629	0.532	0.829014	0.65	0.14
680	testis	D915_002328	Dynein heavy chain [Source:UniProtKB/TrEMBL;Acc:A0A4E0S1S9]	0.766	0.546644	0.532	0.788641	0.655	0.142
681	testis	D915_001054	NA	0.766	0.491306	0.532	0.708804	0.636	0.111
682	testis	D915_009370	Coiled-coil domain-containing protein [Source:UniProtKB/TrEMBL;Acc:A0A4E0RWU7]	0.765	0.562367	0.53	0.811325	0.695	0.199
683	testis	D915_007106	SH2 domain-containing protein [Source:UniProtKB/TrEMBL;Acc:A0A4E0RKS5]	0.765	0.558285	0.53	0.805435	0.636	0.126
684	testis	D915_000986	Thrombospondin-2 [Source:UniProtKB/TrEMBL;Acc:A0A4E0RKA2]	0.765	0.526465	0.53	0.759528	0.624	0.103
685	testis	D915_002275	Cyclin N-terminal domain-containing protein [Source:UniProtKB/TrEMBL;Acc:A0A4E0RJY1]	0.764	0.455221	0.528	0.656744	0.96	0.622
686	testis	D915_005435	Rootletin [Source:UniProtKB/TrEMBL;Acc:A0A4E0RRY1]	0.763	0.539695	0.526	0.778615	0.653	0.148
687	testis	D915_005160	Serine/threonine-protein kinase NIM1 [Source:UniProtKB/TrEMBL;Acc:A0A4E0RB64]	0.763	0.504143	0.526	0.727324	0.624	0.112
688	testis	D915_005241	Tubby protein [Source:UniProtKB/TrEMBL;Acc:A0A4E0RYQ6]	0.762	0.48014	0.524	0.692696	0.636	0.119
689	testis	D915_004790	Potassium channel subfamily K member 6 [Source:UniProtKB/TrEMBL;Acc:A0A4E0RZ93]	0.762	0.52926	0.524	0.763561	0.65	0.143
690	testis	D915_004128	HECT-type E3 ubiquitin transferase [Source:UniProtKB/TrEMBL;Acc:A0A4E0RFJ6]	0.762	0.473794	0.524	0.68354	0.876	0.466
691	testis	D915_003329	NA	0.762	0.493488	0.524	0.711953	0.63	0.115
692	testis	D915_001676	NA	0.762	0.553403	0.524	0.798392	0.72	0.221
693	testis	D915_007432	Coiled-coil domain-containing protein 13 [Source:UniProtKB/TrEMBL;Acc:A0A4E0R2Z5]	0.761	0.498855	0.522	0.719695	0.678	0.174
694	testis	D915_003711	RTTN_N domain-containing protein [Source:UniProtKB/TrEMBL;Acc:A0A4E0RVN9]	0.761	0.527176	0.522	0.760554	0.647	0.146
695	testis	D915_002407	Ig-like domain-containing protein [Source:UniProtKB/TrEMBL;Acc:A0A4E0RW22]	0.761	0.539251	0.522	0.777974	0.669	0.165
696	testis	D915_005392	Ig-like domain-containing protein [Source:UniProtKB/TrEMBL;Acc:A0A4E0R7T1]	0.759	0.559117	0.518	0.806635	0.633	0.145
697	testis	D915_002963	Apoptotic enhancer 1 protein [Source:UniProtKB/TrEMBL;Acc:A0A4E0S2H0]	0.759	0.493757	0.518	0.71234	0.715	0.226
698	testis	D915_008289	Prefoldin beta subunit [Source:UniProtKB/TrEMBL;Acc:A0A4E0R431]	0.758	0.437559	0.516	0.631264	0.963	0.751
699	testis	D915_001965	C2H2-type domain-containing protein [Source:UniProtKB/TrEMBL;Acc:A0A4E0RWB8]	0.758	0.517424	0.516	0.746485	0.636	0.132
700	testis	D915_009206	ClpX-type ZB domain-containing protein [Source:UniProtKB/TrEMBL;Acc:A0A4E0RTA3]	0.757	0.499802	0.514	0.721061	0.633	0.134
701	testis	D915_007608	Acylaminoacyl-peptidase (S09 family) [Source:UniProtKB/TrEMBL;Acc:A0A4E0R7Q6]	0.757	0.462043	0.514	0.666587	0.822	0.367
702	testis	D915_007591	Chromobox protein 5 [Source:UniProtKB/TrEMBL;Acc:A0A4E0R1Y4]	0.757	0.494744	0.514	0.713764	0.706	0.232
703	testis	D915_003877	Cilia-and flagella-associated protein 61 [Source:UniProtKB/TrEMBL;Acc:A0A4E0RFE9]	0.757	0.508181	0.514	0.733151	0.653	0.158
704	testis	D915_001735	Lipopolysaccharide choline phosphotransferase [Source:UniProtKB/TrEMBL;Acc:A0A4E0RWV1]	0.757	0.47871	0.514	0.690632	0.61	0.103
705	testis	D915_001062	Kelch domain-containing protein 3 [Source:UniProtKB/TrEMBL;Acc:A0A4E0RL23]	0.757	0.477032	0.514	0.688212	0.898	0.549
706	testis	D915_007248	Magnesium-dependent phosphatase 1 [Source:UniProtKB/TrEMBL;Acc:A0A4E0R842]	0.756	0.497472	0.512	0.7177	0.757	0.285
707	testis	D915_004508	Outer dynein arm-docking complex subunit 4 [Source:UniProtKB/TrEMBL;Acc:A0A4E0RAA4]	0.756	0.502762	0.512	0.725332	0.653	0.158
708	testis	D915_004250	C2H2-type domain-containing protein [Source:UniProtKB/TrEMBL;Acc:A0A2H1CHT9]	0.756	0.493153	0.512	0.71147	0.636	0.134
709	testis	D915_003698	Putative IQ motif and ankyrin repeat domain-containing protein [Source:UniProtKB/TrEMBL;Acc:A0A4E0RFD0]	0.756	0.540786	0.512	0.780189	0.641	0.156
710	testis	D915_001462	Zinc_ribbon_2 domain-containing protein [Source:UniProtKB/TrEMBL;Acc:A0A4E0RIP5]	0.756	0.480002	0.512	0.692497	0.627	0.128
711	testis	D915_004698	Protein kinase domain-containing protein [Source:UniProtKB/TrEMBL;Acc:A0A4E0RDJ4]	0.755	0.489492	0.51	0.706188	0.605	0.105
712	testis	D915_004652	DUF563 domain-containing protein [Source:UniProtKB/TrEMBL;Acc:A0A4E0RZE0]	0.755	0.48468	0.51	0.699246	0.638	0.137
713	testis	D915_002844	Serine/threonine-protein phosphatase [Source:UniProtKB/TrEMBL;Acc:A0A2H1CL01]	0.755	0.508806	0.51	0.734053	0.672	0.173
714	testis	D915_002447	NA	0.755	0.460138	0.51	0.663839	0.692	0.183
715	testis	D915_005528	14_3_3 domain-containing protein [Source:UniProtKB/TrEMBL;Acc:A0A4E0RYB3]	0.754	0.526768	0.508	0.759965	0.684	0.204
716	testis	D915_000989	NA	0.754	0.478442	0.508	0.690247	0.61	0.11
717	testis	D915_005514	UPF0573 protein C2orf70 homolog [Source:UniProtKB/TrEMBL;Acc:A0A2H1C8A5]	0.753	0.452676	0.506	0.653073	0.684	0.184
718	testis	D915_005410	Sulfatase domain-containing protein [Source:UniProtKB/TrEMBL;Acc:A0A4E0R886]	0.753	0.468612	0.506	0.676064	0.667	0.166
719	testis	D915_006544	Intraflagellar transport protein 52 [Source:UniProtKB/TrEMBL;Acc:A0A4E0RN13]	0.752	0.461377	0.504	0.665627	0.644	0.155
720	testis	D915_007508	CCDC92 domain-containing protein [Source:UniProtKB/TrEMBL;Acc:A0A4E0R410]	0.751	0.445402	0.502	0.642579	0.862	0.422
721	testis	D915_006802	NA	0.751	0.501896	0.502	0.724083	0.63	0.144
722	testis	D915_002731	Protein dispatched homolog 2 [Source:UniProtKB/TrEMBL;Acc:A0A4E0RXC0]	0.751	0.500072	0.502	0.721452	0.636	0.151
723	testis	D915_001154	Leucine-rich repeat and death domain-containing protein [Source:UniProtKB/TrEMBL;Acc:A0A4E0RIU9]	0.751	0.459321	0.502	0.662661	0.641	0.148
724	testis	D915_006090	Lipoyltransferase 1 mitochondrial [Source:UniProtKB/TrEMBL;Acc:A0A4E0RXP2]	0.75	0.415019	0.5	0.598746	0.963	0.704
725	testis	D915_003423	Zinc finger protein [Source:UniProtKB/TrEMBL;Acc:A0A4E0RUS6]	0.75	0.484527	0.5	0.699024	0.638	0.147
726	testis	D915_001148	NA	0.75	0.501661	0.5	0.723744	0.669	0.206
727	testis	D915_010655	Ankyrin repeat-containing protein C20orf12 [Source:UniProtKB/TrEMBL;Acc:A0A4E0QT47]	0.749	0.466817	0.498	0.673474	0.681	0.207
728	testis	D915_010557	BAG domain-containing protein [Source:UniProtKB/TrEMBL;Acc:A0A2H1BSY1]	0.749	0.462484	0.498	0.667223	0.684	0.205
729	testis	D915_008795	SH2 domain-containing protein [Source:UniProtKB/TrEMBL;Acc:A0A4E0R2R1]	0.749	0.451728	0.498	0.651706	0.667	0.185
730	testis	D915_005826	Serine/threonine-protein kinase 17A [Source:UniProtKB/TrEMBL;Acc:A0A4E0R955]	0.749	0.500506	0.498	0.722078	0.689	0.233
731	testis	D915_005809	ADP-ribosylation factor-like protein 13B [Source:UniProtKB/TrEMBL;Acc:A0A4E0R8X8]	0.749	0.517629	0.498	0.746781	0.661	0.191
732	testis	D915_005125	WD repeat-containing protein 78 [Source:UniProtKB/TrEMBL;Acc:A0A4E0R9X7]	0.749	0.469615	0.498	0.677511	0.658	0.173
733	testis	D915_002575	C2 NT-type domain-containing protein [Source:UniProtKB/TrEMBL;Acc:A0A4E0RVP4]	0.749	0.478058	0.498	0.689692	0.627	0.149
734	testis	D915_002312	DUF4457 domain-containing protein [Source:UniProtKB/TrEMBL;Acc:A0A4E0RGV1]	0.749	0.495909	0.498	0.715445	0.605	0.118
735	testis	D915_003809	Clusterin-associated protein 1 [Source:UniProtKB/TrEMBL;Acc:A0A4E0S224]	0.747	0.469081	0.494	0.676741	0.602	0.12
736	testis	D915_002156	Potassium voltage-gated channel subfamily D member 1 [Source:UniProtKB/TrEMBL;Acc:A0A4E0RH99]	0.747	0.483476	0.494	0.697509	0.588	0.103
737	testis	D915_001232	CUB domain-containing protein [Source:UniProtKB/TrEMBL;Acc:A0A4E0RQB2]	0.747	0.464718	0.494	0.670446	0.638	0.15
738	testis	D915_000422	RGS domain-containing protein [Source:UniProtKB/TrEMBL;Acc:A0A4E0RLC1]	0.747	0.457579	0.494	0.660146	0.605	0.119
739	testis	D915_009848	Tudor domain-containing protein [Source:UniProtKB/TrEMBL;Acc:A0A4E0R086]	0.746	0.4589	0.492	0.662052	0.734	0.276
740	testis	D915_008644	Histone acetyltransferase [Source:UniProtKB/TrEMBL;Acc:A0A4E0R270]	0.746	0.457444	0.492	0.659952	0.619	0.139
741	testis	D915_004386	Amiloride-sensitive sodium channel [Source:UniProtKB/TrEMBL;Acc:A0A4E0RB83]	0.746	0.490054	0.492	0.706999	0.573	0.09
742	testis	D915_003885	PAX-interacting protein 1 [Source:UniProtKB/TrEMBL;Acc:A0A4E0RVF7]	0.746	0.506327	0.492	0.730475	0.669	0.202
743	testis	D915_006137	Thrombospondin-2 [Source:UniProtKB/TrEMBL;Acc:A0A4E0R8E4]	0.745	0.453008	0.49	0.653552	0.571	0.085
744	testis	D915_004064	Cytoplasmic dynein 2 heavy chain 1 [Source:UniProtKB/TrEMBL;Acc:A0A4E0RU62]	0.745	0.482484	0.49	0.696077	0.616	0.14
745	testis	D915_003908	Sodium-and chloride-dependent GABA transporter ine [Source:UniProtKB/TrEMBL;Acc:A0A4E0S063]	0.745	0.464675	0.49	0.670384	0.638	0.166
746	testis	D915_009541	NA	0.744	0.46602	0.488	0.672325	0.667	0.199
747	testis	D915_008488	Neurogenic locus notch protein [Source:UniProtKB/TrEMBL;Acc:A0A4E0R0F5]	0.744	0.496602	0.488	0.716445	0.593	0.116
748	testis	D915_007208	Aldose 1-epimerase [Source:UniProtKB/TrEMBL;Acc:A0A2H1C6C3]	0.744	0.415344	0.488	0.599214	0.831	0.39
749	testis	D915_004971	Centrosomal protein of [Source:UniProtKB/TrEMBL;Acc:A0A4E0R6N1]	0.744	0.483799	0.488	0.697975	0.675	0.217
750	testis	D915_003491	LTD domain-containing protein [Source:UniProtKB/TrEMBL;Acc:A0A4E0RDI1]	0.744	0.474123	0.488	0.684015	0.638	0.171
751	testis	D915_002336	NA	0.744	0.457931	0.488	0.660655	0.658	0.179
752	testis	D915_000879	GRIP domain-containing protein [Source:UniProtKB/TrEMBL;Acc:A0A4E0RHU7]	0.744	0.461053	0.488	0.665159	0.706	0.247
753	testis	D915_008302	Protein FAM13A [Source:UniProtKB/TrEMBL;Acc:A0A4E0R669]	0.743	0.444093	0.486	0.640691	0.723	0.272
754	testis	D915_008849	NA	0.742	0.455293	0.484	0.656849	0.698	0.249
755	testis	D915_004155	Tubulin-specific chaperone B [Source:UniProtKB/TrEMBL;Acc:A0A4E0RCK2]	0.742	0.426363	0.484	0.615112	0.845	0.451
756	testis	D915_004084	Coiled-coil domain-containing protein 160 [Source:UniProtKB/TrEMBL;Acc:A0A4E0S1Y0]	0.742	0.512792	0.484	0.739802	0.678	0.223
757	testis	D915_001744	Ropporin-1 protein isoform X2 [Source:UniProtKB/TrEMBL;Acc:A0A4E0S2C3]	0.742	0.455024	0.484	0.656462	0.661	0.188
758	testis	D915_005663	Conserved oligomeric Golgi complex subunit 6 [Source:UniProtKB/TrEMBL;Acc:A0A4E0R430]	0.741	0.41756	0.482	0.602412	0.797	0.369
759	testis	D915_000033	Kinesin-like protein [Source:UniProtKB/TrEMBL;Acc:A0A4E0RM54]	0.741	0.449743	0.482	0.648842	0.588	0.112
760	testis	D915_008249	Alpha/beta hydrolase domain-containing protein 17A [Source:UniProtKB/TrEMBL;Acc:A0A4E0QZR0]	0.74	0.451257	0.48	0.651026	0.641	0.179
761	testis	D915_006138	UV excision repair protein RAD23 [Source:UniProtKB/TrEMBL;Acc:A0A4E0RAD4]	0.74	0.411028	0.48	0.592989	0.921	0.65
762	testis	D915_005285	NA	0.74	0.436893	0.48	0.630304	0.754	0.323
763	testis	D915_004667	non-specific serine/threonine protein kinase [Source:UniProtKB/TrEMBL;Acc:A0A4E0RD42]	0.74	0.421096	0.48	0.607513	0.847	0.435
764	testis	D915_004506	Intraflagellar transport protein 81 [Source:UniProtKB/TrEMBL;Acc:A0A4E0S1I4]	0.74	0.437495	0.48	0.631172	0.653	0.187
765	testis	D915_004233	Protein phosphatase inhibitor 2 [Source:UniProtKB/TrEMBL;Acc:A0A4E0RER2]	0.74	0.472194	0.48	0.681233	0.599	0.131
766	testis	D915_003588	BTB/POZ domain-containing protein [Source:UniProtKB/TrEMBL;Acc:A0A2H1CKK9]	0.74	0.485965	0.48	0.701099	0.653	0.184
767	testis	D915_001635	Serine/threonine-protein phosphatase [Source:UniProtKB/TrEMBL;Acc:A0A2H1CQD0]	0.74	0.457674	0.48	0.660283	0.633	0.156
768	testis	D915_001337	TSL-kinase interacting protein 1-like [Source:UniProtKB/TrEMBL;Acc:A0A2H1CSQ4]	0.74	0.443295	0.48	0.63954	0.579	0.105
769	testis	D915_000390	C-type lectin domain-containing protein [Source:UniProtKB/TrEMBL;Acc:A0A4E0S0B7]	0.74	0.458934	0.48	0.662102	0.61	0.14
770	testis	D915_009898	Putative thymidine kinase [Source:UniProtKB/TrEMBL;Acc:A0A4E0R9J1]	0.739	0.430636	0.478	0.621276	0.692	0.236
771	testis	D915_005172	Pentatricopeptide repeat-containing protein [Source:UniProtKB/TrEMBL;Acc:A0A4E0R8K7]	0.739	0.452042	0.478	0.652158	0.709	0.252
772	testis	D915_004123	2-hydroxyacyl-CoA lyase 2 [Source:UniProtKB/TrEMBL;Acc:A0A4E0RV23]	0.739	0.458741	0.478	0.661823	0.706	0.259
773	testis	D915_003937	Core-2/I-Branching enzyme [Source:UniProtKB/TrEMBL;Acc:A0A4E0S087]	0.739	0.459028	0.478	0.662237	0.599	0.129
774	testis	D915_007163	LSM14 domain-containing protein [Source:UniProtKB/TrEMBL;Acc:A0A4E0R4P6]	0.738	0.469312	0.476	0.677074	0.734	0.318
775	testis	D915_005979	TOG domain-containing protein [Source:UniProtKB/TrEMBL;Acc:A0A4E0R9L9]	0.738	0.450767	0.476	0.650319	0.63	0.169
776	testis	D915_005789	NA	0.738	0.454364	0.476	0.655508	0.602	0.135
777	testis	D915_005711	Enkurin TRPC channel interacting protein [Source:UniProtKB/TrEMBL;Acc:A0A2H1C935]	0.738	0.441289	0.476	0.636645	0.585	0.114
778	testis	D915_004299	Putative KN motif and ankyrin repeat domain-containing protein [Source:UniProtKB/TrEMBL;Acc:A0A4E0RC44]	0.738	0.442788	0.476	0.638808	0.672	0.215
779	testis	D915_004107	Leucine-rich repeat-containing protein 49 [Source:UniProtKB/TrEMBL;Acc:A0A4E0RCM8]	0.738	0.459574	0.476	0.663025	0.636	0.182
780	testis	D915_000795	Cadherin tumor suppressor [Source:UniProtKB/TrEMBL;Acc:A0A4E0RLQ3]	0.738	0.456035	0.476	0.65792	0.582	0.111
781	testis	D915_009731	DUF4201 domain-containing protein [Source:UniProtKB/TrEMBL;Acc:A0A4E0RRS1]	0.737	0.463777	0.474	0.669089	0.74	0.327
782	testis	D915_006478	Centrosome and spindle pole-associated protein 1 [Source:UniProtKB/TrEMBL;Acc:A0A2H1C5B3]	0.737	0.450792	0.474	0.650355	0.59	0.122
783	testis	D915_005321	NA	0.737	0.433742	0.474	0.625758	0.667	0.212
784	testis	D915_003273	Calmodulin [Source:UniProtKB/TrEMBL;Acc:A0A4E0RGA9]	0.736	0.471648	0.472	0.680444	0.653	0.19
785	testis	D915_008442	Acyl-coenzyme A oxidase [Source:UniProtKB/TrEMBL;Acc:A0A4E0RI01]	0.735	0.466911	0.47	0.67361	0.644	0.204
786	testis	D915_003276	Centrin-2 [Source:UniProtKB/TrEMBL;Acc:A0A2H1CJS7]	0.735	0.434373	0.47	0.626668	0.579	0.113
787	testis	D915_001803	LisH domain-containing protein FOPNL [Source:UniProtKB/TrEMBL;Acc:A0A4E0RWM3]	0.735	0.467525	0.47	0.674497	0.65	0.202
788	testis	D915_001486	ATPase_AAA_core domain-containing protein [Source:UniProtKB/TrEMBL;Acc:A0A4E0RJX3]	0.735	0.470891	0.47	0.679352	0.562	0.1
789	testis	D915_002853	Ubiquitin carboxyl-terminal hydrolase [Source:UniProtKB/TrEMBL;Acc:A0A4E0RWN1]	0.734	0.433357	0.468	0.625202	0.692	0.239
790	testis	D915_000315	Stabilizer of axonemal microtubules 2 [Source:UniProtKB/TrEMBL;Acc:A0A4E0RML4]	0.734	0.438569	0.468	0.632722	0.573	0.111
791	testis	D915_005117	Radial spoke head protein 9 [Source:UniProtKB/TrEMBL;Acc:A0A4E0R6L0]	0.733	0.441644	0.466	0.637158	0.602	0.14
792	testis	D915_009695	Kinesin-like protein [Source:UniProtKB/TrEMBL;Acc:A0A4E0QWS6]	0.732	0.431682	0.464	0.622785	0.816	0.426
793	testis	D915_002202	EGF-like domain-containing protein [Source:UniProtKB/TrEMBL;Acc:A0A4E0RKD0]	0.732	0.470165	0.464	0.678305	0.582	0.133
794	testis	D915_000440	Alpha/beta hydrolase [Source:UniProtKB/TrEMBL;Acc:A0A4E0RXX3]	0.732	0.459418	0.464	0.6628	0.593	0.137
795	testis	D915_005245	WD repeat-containing protein 35 [Source:UniProtKB/TrEMBL;Acc:A0A4E0R593]	0.731	0.446569	0.462	0.644263	0.565	0.113
796	testis	D915_005193	Putative ribosome biogenesis protein tsr1 (20S rRNA accumulation protein 1) [Source:UniProtKB/TrEMBL;Acc:A0A4E0RSD0]	0.731	0.413672	0.462	0.596802	0.737	0.319
797	testis	D915_010430	Integral membrane protein [Source:UniProtKB/TrEMBL;Acc:A0A2H1BT97]	0.73	0.451578	0.46	0.651489	0.698	0.288
798	testis	D915_007474	Transcription and mRNA export factor ENY2 [Source:UniProtKB/TrEMBL;Acc:A0A2H1C2B4]	0.73	0.431243	0.46	0.622152	0.599	0.144
799	testis	D915_005487	MFS domain-containing protein [Source:UniProtKB/TrEMBL;Acc:A0A4E0RT47]	0.73	0.425058	0.46	0.613229	0.678	0.234
800	testis	D915_000161	LAG1 longevity assurance 1 [Source:UniProtKB/TrEMBL;Acc:A0A4E0RYI4]	0.73	0.453038	0.46	0.653595	0.661	0.24
801	testis	D915_009043	SUN domain-containing protein 2 [Source:UniProtKB/TrEMBL;Acc:A0A4E0QYL7]	0.729	0.465497	0.458	0.67157	0.658	0.243
802	testis	D915_005775	START domain-containing protein [Source:UniProtKB/TrEMBL;Acc:A0A2H1CAK9]	0.729	0.461678	0.458	0.66606	0.602	0.157
803	testis	D915_003621	EF-hand calcium-binding domain-containing protein 1 [Source:UniProtKB/TrEMBL;Acc:A0A4E0RHU9]	0.729	0.421941	0.458	0.608732	0.599	0.15
804	testis	D915_008978	Intraflagellar transport protein 46 homolog [Source:UniProtKB/TrEMBL;Acc:A0A4E0RH13]	0.728	0.430194	0.456	0.620638	0.59	0.144
805	testis	D915_006610	DNA mismatch repair protein [Source:UniProtKB/TrEMBL;Acc:A0A4E0R6D8]	0.728	0.436829	0.456	0.63021	0.616	0.174
806	testis	D915_006449	Centrosomal protein of 19 kDa [Source:UniProtKB/TrEMBL;Acc:A0A4E0R908]	0.728	0.415307	0.456	0.599161	0.602	0.152
807	testis	D915_003600	BLUF domain-containing protein [Source:UniProtKB/TrEMBL;Acc:A0A4E0S266]	0.728	0.425197	0.456	0.61343	0.568	0.117
808	testis	D915_001392	N-alpha-acetyltransferase 60 [Source:UniProtKB/TrEMBL;Acc:A0A4E0RWW4]	0.728	0.413322	0.456	0.596298	0.85	0.473
809	testis	D915_010050	SEFIR domain-containing protein [Source:UniProtKB/TrEMBL;Acc:A0A4E0RW84]	0.727	0.40993	0.454	0.591404	0.531	0.08
810	testis	D915_008847	XPG_I_2 domain-containing protein [Source:UniProtKB/TrEMBL;Acc:A0A4E0R3K0]	0.727	0.404323	0.454	0.583315	0.698	0.265
811	testis	D915_006754	Estrogen receptor beta like 1 [Source:UniProtKB/TrEMBL;Acc:A0A4E0R2I8]	0.727	0.417943	0.454	0.602965	0.585	0.137
812	testis	D915_005954	Putative ATP-dependent DNA helicase HFM1 [Source:UniProtKB/TrEMBL;Acc:A0A4E0R893]	0.727	0.435209	0.454	0.627875	0.556	0.112
813	testis	D915_009976	USP domain-containing protein [Source:UniProtKB/TrEMBL;Acc:A0A4E0RB79]	0.726	0.400356	0.452	0.577591	0.749	0.337
814	testis	D915_006643	Protein unc-119 like protein A [Source:UniProtKB/TrEMBL;Acc:A0A2H1C8C8]	0.726	0.398569	0.452	0.575013	0.845	0.463
815	testis	D915_006234	Radial spoke head protein 4 like protein A [Source:UniProtKB/TrEMBL;Acc:A0A4E0R8F5]	0.726	0.429354	0.452	0.619426	0.556	0.111
816	testis	D915_004975	TBC1 domain family member 10B [Source:UniProtKB/TrEMBL;Acc:A0A4E0RYT8]	0.726	0.403359	0.452	0.581924	0.65	0.202
817	testis	D915_003648	Tubulin alpha chain [Source:UniProtKB/TrEMBL;Acc:A0A2H1CH96]	0.726	0.438053	0.452	0.631978	0.638	0.2
818	testis	D915_003476	PLAC8 family protein [Source:UniProtKB/TrEMBL;Acc:A0A4E0RI06]	0.726	0.420466	0.452	0.606605	0.565	0.12
819	testis	D915_005488	Protein SPT2 homolog [Source:UniProtKB/TrEMBL;Acc:A0A4E0S0M5]	0.725	0.376769	0.45	0.543563	0.726	0.288
820	testis	D915_002555	Kinesin protein [Source:UniProtKB/TrEMBL;Acc:A0A4E0RCX5]	0.725	0.449776	0.45	0.64889	0.605	0.178
821	testis	D915_002702	G_PROTEIN_RECEP_F2_4 domain-containing protein [Source:UniProtKB/TrEMBL;Acc:A0A4E0RV41]	0.724	0.419465	0.448	0.605161	0.523	0.079
822	testis	D915_000896	Mitochondrial inner membrane protease subunit 1 [Source:UniProtKB/TrEMBL;Acc:A0A4E0S3W5]	0.724	0.395854	0.448	0.571097	0.726	0.309
823	testis	D915_008656	Tetratricopeptide repeat protein 6 [Source:UniProtKB/TrEMBL;Acc:A0A4E0QZC2]	0.723	0.424658	0.446	0.612652	0.52	0.079
824	testis	D915_007728	non-specific serine/threonine protein kinase [Source:UniProtKB/TrEMBL;Acc:A0A4E0R5X7]	0.723	0.387719	0.446	0.559361	0.876	0.526
825	testis	D915_007654	Putative cytochrome C oxidase assembly protein cox11 [Source:UniProtKB/TrEMBL;Acc:A0A4E0R4L5]	0.723	0.421698	0.446	0.608382	0.565	0.125
826	testis	D915_002777	NA	0.723	0.409574	0.446	0.590891	0.602	0.164
827	testis	D915_001490	CKAP5 [Source:UniProtKB/TrEMBL;Acc:A0A4E0RW97]	0.723	0.44867	0.446	0.647294	0.542	0.107
828	testis	D915_005278	2 4-dienoyl-CoA reductase mitochondrial [Source:UniProtKB/TrEMBL;Acc:A0A4E0R8D0]	0.722	0.397916	0.444	0.574072	0.763	0.351
829	testis	D915_003131	PINc domain-containing protein [Source:UniProtKB/TrEMBL;Acc:A0A4E0RV55]	0.722	0.39767	0.444	0.573716	0.573	0.135
830	testis	D915_007732	DnaJ subfamily C member 7 [Source:UniProtKB/TrEMBL;Acc:A0A4E0RIN0]	0.721	0.399193	0.442	0.575914	0.743	0.346
831	testis	D915_007138	Bardet-Biedl syndrome 2 protein homolog [Source:UniProtKB/TrEMBL;Acc:A0A4E0RWD4]	0.721	0.409718	0.442	0.591098	0.537	0.097
832	testis	D915_007119	Nucleoside diphosphate-linked moiety X motif 18 [Source:UniProtKB/TrEMBL;Acc:A0A4E0RKY1]	0.721	0.40387	0.442	0.582662	0.72	0.315
833	testis	D915_004378	DZF domain-containing protein [Source:UniProtKB/TrEMBL;Acc:A0A4E0R777]	0.721	0.407062	0.442	0.587266	0.568	0.126
834	testis	D915_000382	UPF0577 protein [Source:UniProtKB/TrEMBL;Acc:A0A4E0S0A3]	0.721	0.397452	0.442	0.573403	0.599	0.163
835	testis	D915_007812	Signal peptide protein [Source:UniProtKB/TrEMBL;Acc:A0A4E0R210]	0.72	1.22433	0.44	1.76633	0.853	0.643
836	testis	D915_006361	FMRFamide receptor [Source:UniProtKB/TrEMBL;Acc:A0A4E0R4Z2]	0.72	0.405192	0.44	0.584569	0.548	0.115
837	testis	D915_009754	DNA mismatch repair protein MLH3 [Source:UniProtKB/TrEMBL;Acc:A0A2H1BUR4]	0.719	0.389555	0.438	0.562009	0.607	0.175
838	testis	D915_005712	Ig-like domain-containing protein [Source:UniProtKB/TrEMBL;Acc:A0A4E0RY07]	0.719	0.41212	0.438	0.594563	0.537	0.104
839	testis	D915_004403	Fructose-bisphosphate aldolase [Source:UniProtKB/TrEMBL;Acc:A0A4E0RDG5]	0.719	0.462896	0.438	0.667817	0.627	0.194
840	testis	D915_000640	Zinc finger protein 1 [Source:UniProtKB/TrEMBL;Acc:A0A4E0RRE8]	0.719	0.364165	0.438	0.525379	0.831	0.444
841	testis	D915_008038	Ig-like domain-containing protein [Source:UniProtKB/TrEMBL;Acc:A0A4E0R3D8]	0.718	0.44407	0.436	0.640658	0.559	0.137
842	testis	D915_007365	LRP2-binding protein [Source:UniProtKB/TrEMBL;Acc:A0A4E0R4H0]	0.718	0.389287	0.436	0.561622	0.554	0.121
843	testis	D915_005298	Coiled-coil domain-containing protein [Source:UniProtKB/TrEMBL;Acc:A0A4E0R730]	0.718	0.396051	0.436	0.571381	0.653	0.235
844	testis	D915_000529	PH domain-containing protein [Source:UniProtKB/TrEMBL;Acc:A0A4E0RNW0]	0.718	0.409316	0.436	0.590518	0.534	0.102
845	testis	D915_006319	Tropomyosin [Source:UniProtKB/TrEMBL;Acc:A0A4E0R9U3]	0.717	0.3864	0.434	0.557458	0.873	0.564
846	testis	D915_001343	AN1-type zinc finger protein 4 [Source:UniProtKB/TrEMBL;Acc:A0A4E0RK74]	0.717	0.406907	0.434	0.587043	0.669	0.263
847	testis	D915_009762	Calmodulin [Source:UniProtKB/TrEMBL;Acc:A0A2H1BUW1]	0.716	0.397134	0.432	0.572943	0.573	0.145
848	testis	D915_008828	CRAL-TRIO domain-containing protein [Source:UniProtKB/TrEMBL;Acc:A0A4E0RGV3]	0.716	0.414811	0.432	0.598446	0.517	0.094
849	testis	D915_007094	Phosphatidate cytidylyltransferase [Source:UniProtKB/TrEMBL;Acc:A0A4E0RZ15]	0.716	0.412401	0.432	0.594969	0.703	0.312
850	testis	D915_006632	NA	0.716	0.424881	0.432	0.612974	0.619	0.216
851	testis	D915_002597	Phosphoglycerate kinase [Source:UniProtKB/TrEMBL;Acc:A0A4E0RCZ7]	0.716	0.379752	0.432	0.547866	0.952	0.798
852	testis	D915_001909	Aa_trans domain-containing protein [Source:UniProtKB/TrEMBL;Acc:A0A4E0RY26]	0.716	0.432713	0.432	0.624273	0.537	0.112
853	testis	D915_007868	Protein FAM183B [Source:UniProtKB/TrEMBL;Acc:A0A4E0R563]	0.715	0.379667	0.43	0.547744	0.508	0.079
854	testis	D915_007055	RING-type domain-containing protein [Source:UniProtKB/TrEMBL;Acc:A0A4E0RZ54]	0.715	0.411858	0.43	0.594186	0.661	0.268
855	testis	D915_006467	PHD finger protein 10 [Source:UniProtKB/TrEMBL;Acc:A0A4E0RWW6]	0.715	0.427307	0.43	0.616473	0.537	0.118
856	testis	D915_005454	N-acetyllactosaminide beta-1 6-N-acetylglucosaminyl-transferase [Source:UniProtKB/TrEMBL;Acc:A0A2H1C9Z3]	0.715	0.408807	0.43	0.589785	0.63	0.22
857	testis	D915_001682	PAS domain-containing serine/threonine-protein kinase [Source:UniProtKB/TrEMBL;Acc:A0A4E0RP09]	0.715	0.403827	0.43	0.582599	0.542	0.119
858	testis	D915_000963	NTR domain-containing protein [Source:UniProtKB/TrEMBL;Acc:A0A4E0RK67]	0.715	0.403289	0.43	0.581823	0.52	0.095
859	testis	D915_005254	Mitochondrial intermediate peptidase [Source:UniProtKB/TrEMBL;Acc:A0A4E0RAC6]	0.714	0.411138	0.428	0.593147	0.672	0.285
860	testis	D915_001989	CDC24_OB3 domain-containing protein [Source:UniProtKB/TrEMBL;Acc:A0A4E0RHG0]	0.714	0.405392	0.428	0.584857	0.551	0.133
861	testis	D915_008880	Phosphatase 1B [Source:UniProtKB/TrEMBL;Acc:A0A4E0R4Y3]	0.713	0.352837	0.426	0.509036	0.893	0.568
862	testis	D915_007349	Tetratricopeptide repeat protein 30 [Source:UniProtKB/TrEMBL;Acc:A0A4E0R4M3]	0.713	0.396644	0.426	0.572236	0.534	0.111
863	testis	D915_006357	39S ribosomal protein L40 mitochondrial [Source:UniProtKB/TrEMBL;Acc:A0A4E0R506]	0.713	0.380435	0.426	0.548851	0.864	0.559
864	testis	D915_006018	Tetraspanin [Source:UniProtKB/TrEMBL;Acc:A0A4E0RQ58]	0.713	0.43663	0.426	0.629924	0.54	0.121
865	testis	D915_004000	Intraflagellar transport protein 25 homolog [Source:UniProtKB/TrEMBL;Acc:A0A4E0R8T0]	0.713	0.43129	0.426	0.62222	0.576	0.166
866	testis	D915_007783	Coiled-coil domain-containing protein 83 [Source:UniProtKB/TrEMBL;Acc:A0A2H1BY01]	0.712	0.392013	0.424	0.565556	0.528	0.109
867	testis	D915_006638	EF-hand domain-containing protein [Source:UniProtKB/TrEMBL;Acc:A0A4E0R6U1]	0.712	0.42127	0.424	0.607764	0.579	0.172
868	testis	D915_006390	Pollen-specific protein SF3 [Source:UniProtKB/TrEMBL;Acc:A0A4E0R9H7]	0.712	0.394844	0.424	0.56964	0.653	0.246
869	testis	D915_006144	CUB domain-containing protein [Source:UniProtKB/TrEMBL;Acc:A0A4E0RAN4]	0.712	0.383726	0.424	0.553599	0.537	0.119
870	testis	D915_005822	Tyrosine-protein phosphatase non-receptor type 13 [Source:UniProtKB/TrEMBL;Acc:A0A4E0RAY0]	0.712	0.407892	0.424	0.588464	0.551	0.14
871	testis	D915_005657	EGF-like domain-containing protein [Source:UniProtKB/TrEMBL;Acc:A0A4E0RAN6]	0.712	0.39683	0.424	0.572505	0.523	0.106
872	testis	D915_005372	IQ domain-containing protein G [Source:UniProtKB/TrEMBL;Acc:A0A4E0S0W6]	0.712	0.419387	0.424	0.605048	0.551	0.141
873	testis	D915_000547	Neurotactin [Source:UniProtKB/TrEMBL;Acc:A0A4E0RJZ9]	0.712	0.437047	0.424	0.630526	0.534	0.123
874	testis	D915_008952	Protein quiver [Source:UniProtKB/TrEMBL;Acc:A0A4E0QY53]	0.711	0.396975	0.422	0.572714	0.554	0.136
875	testis	D915_003734	Leucine-rich repeat-containing protein 6 [Source:UniProtKB/TrEMBL;Acc:A0A4E0RFF7]	0.711	0.377788	0.422	0.545033	0.514	0.094
876	testis	D915_002008	SEC14 protein 2 [Source:UniProtKB/TrEMBL;Acc:A0A4E0S364]	0.711	0.372652	0.422	0.537623	0.706	0.315
877	testis	D915_007023	Tubulin--tyrosine ligase-like protein 9 [Source:UniProtKB/TrEMBL;Acc:A0A4E0RLZ4]	0.71	0.386173	0.42	0.557129	0.5	0.084
878	testis	D915_005723	AB hydrolase-1 domain-containing protein [Source:UniProtKB/TrEMBL;Acc:A0A4E0RBP0]	0.71	0.387081	0.42	0.55844	0.545	0.131
879	testis	D915_004537	APOBEC1 complementation factor [Source:UniProtKB/TrEMBL;Acc:A0A4E0S1J1]	0.71	0.392367	0.42	0.566066	0.732	0.345
880	testis	D915_004270	Cilia-and flagella-associated protein 20 [Source:UniProtKB/TrEMBL;Acc:A0A4E0RE32]	0.71	0.381365	0.42	0.550194	0.72	0.327
881	testis	D915_004073	Putative nuclear lim interactor-interacting factor (Nli-interacting factor) (Nli-if) [Source:UniProtKB/TrEMBL;Acc:A0A2H1CFL0]	0.71	0.396716	0.42	0.57234	0.661	0.267
882	testis	D915_007242	Protein FAM13A [Source:UniProtKB/TrEMBL;Acc:A0A4E0R5U5]	0.709	0.382526	0.418	0.551868	0.596	0.19
883	testis	D915_005415	Histidine protein methyltransferase 1 [Source:UniProtKB/TrEMBL;Acc:A0A4E0RT14]	0.709	0.381518	0.418	0.550414	0.613	0.208
884	testis	D915_008187	Sodium/potassium-transporting ATPase subunit alpha [Source:UniProtKB/TrEMBL;Acc:A0A2H1C1V3]	0.708	0.38874	0.416	0.560834	0.483	0.07
885	testis	D915_005612	NA	0.708	0.407484	0.416	0.587876	0.658	0.264
886	testis	D915_002549	FACT complex subunit [Source:UniProtKB/TrEMBL;Acc:A0A4E0RVX1]	0.708	0.382471	0.416	0.551789	0.709	0.328
887	testis	D915_002016	Protein ABHD18 [Source:UniProtKB/TrEMBL;Acc:A0A4E0RWB0]	0.708	0.37693	0.416	0.543794	0.576	0.168
888	testis	D915_000099	DIS3 exonuclease 2 [Source:UniProtKB/TrEMBL;Acc:A0A4E0S4B6]	0.708	0.388226	0.416	0.560091	0.65	0.245
889	testis	D915_009223	GAGE domain-containing protein [Source:UniProtKB/TrEMBL;Acc:A0A4E0RD95]	0.707	0.418921	0.414	0.604375	0.537	0.13
890	testis	D915_008655	TBCC domain-containing protein 1 [Source:UniProtKB/TrEMBL;Acc:A0A4E0QUN2]	0.707	0.385208	0.414	0.555738	0.667	0.277
891	testis	D915_005599	Fork-head domain-containing protein [Source:UniProtKB/TrEMBL;Acc:A0A4E0R5B2]	0.707	0.38156	0.414	0.550475	0.472	0.059
892	testis	D915_000034	SOCS box domain-containing protein [Source:UniProtKB/TrEMBL;Acc:A0A4E0RL05]	0.707	0.329867	0.414	0.475897	0.876	0.494
893	testis	D915_008172	Protein phosphatase 3 regulatory subunit B beta [Source:UniProtKB/TrEMBL;Acc:A0A4E0RXP8]	0.706	0.358345	0.412	0.516982	0.613	0.211
894	testis	D915_007771	Enkurin domain-containing protein [Source:UniProtKB/TrEMBL;Acc:A0A4E0R536]	0.706	0.367305	0.412	0.52991	0.523	0.113
895	testis	D915_006872	Chromatin accessibility complex protein 1 [Source:UniProtKB/TrEMBL;Acc:A0A2H1C587]	0.706	0.393694	0.412	0.567981	0.681	0.297
896	testis	D915_005340	Zinc finger MYND domain-containing protein 10 [Source:UniProtKB/TrEMBL;Acc:A0A4E0RYF4]	0.706	0.379327	0.412	0.547254	0.545	0.14
897	testis	D915_006696	Pre-mRNA 3' end processing protein WDR33 [Source:UniProtKB/TrEMBL;Acc:A0A4E0RZL2]	0.705	0.389117	0.41	0.561377	0.74	0.381
898	testis	D915_006103	Arrestin_C domain-containing protein [Source:UniProtKB/TrEMBL;Acc:A0A4E0R702]	0.705	0.405087	0.41	0.584417	0.531	0.132
899	testis	D915_001444	Sperm flagellar protein 1 [Source:UniProtKB/TrEMBL;Acc:A0A2H1CS82]	0.705	0.354351	0.41	0.511221	0.554	0.145
900	testis	D915_000676	PPP1R35_C domain-containing protein [Source:UniProtKB/TrEMBL;Acc:A0A4E0S389]	0.705	0.41221	0.41	0.594693	0.571	0.185
901	testis	D915_000406	Serine/threonine-protein kinase PLK4 [Source:UniProtKB/TrEMBL;Acc:A0A4E0RMG5]	0.705	0.371822	0.41	0.536425	0.517	0.111
902	testis	D915_004098	Tetratricopeptide repeat protein 5 [Source:UniProtKB/TrEMBL;Acc:A0A4E0S009]	0.704	0.387989	0.408	0.559749	0.576	0.187
903	testis	D915_001389	Solute carrier family 16 member 1 [Source:UniProtKB/TrEMBL;Acc:A0A4E0RX18]	0.704	0.36919	0.408	0.532629	0.537	0.134
904	testis	D915_005584	Cilia- and flagella-associated protein 300 [Source:UniProtKB/TrEMBL;Acc:A0A4E0R9D4]	0.703	0.376365	0.406	0.54298	0.523	0.121
905	testis	D915_003245	Rab-like protein 5 [Source:UniProtKB/TrEMBL;Acc:A0A4E0S288]	0.703	0.357348	0.406	0.515544	0.681	0.29
906	testis	D915_001075	Cyclin F box [Source:UniProtKB/TrEMBL;Acc:A0A2H1CT93]	0.703	0.437964	0.406	0.631848	0.54	0.141
907	testis	D915_005842	Glycoprotein-N-acetylgalactosamine 3-beta-galactosyltransferase 1 [Source:UniProtKB/TrEMBL;Acc:A0A4E0RXR9]	0.702	0.376705	0.404	0.54347	0.497	0.098
908	testis	D915_004937	Cytosolic carboxypeptidase 1 [Source:UniProtKB/TrEMBL;Acc:A0A4E0RYT0]	0.702	0.357098	0.404	0.515183	0.681	0.302
909	testis	D915_004216	ArsR family transcriptional regulator [Source:UniProtKB/TrEMBL;Acc:A0A4E0RFN5]	0.702	0.377512	0.404	0.544635	0.508	0.108
910	testis	D915_004268	Transmembrane protein [Source:UniProtKB/TrEMBL;Acc:A0A4E0RBR2]	0.701	0.364577	0.402	0.525973	0.5	0.098
911	testis	D915_002831	Magnesium-dependent phosphatase [Source:UniProtKB/TrEMBL;Acc:A0A4E0S2L9]	0.701	0.352954	0.402	0.509206	0.701	0.318
912	parenchyma	D915_003368	Fatty acid-binding protein type 2 [Source:UniProtKB/Swiss-Prot;Acc:Q7M4G1]	0.94	1.24299	0.88	1.79326	1	0.959
913	parenchyma	D915_003367	Fatty acid-binding protein Fh15 [Source:UniProtKB/Swiss-Prot;Acc:Q7M4G0]	0.935	1.14108	0.87	1.64624	1	0.952
914	parenchyma	D915_001319	Four and a half LIM domains protein 3 [Source:UniProtKB/TrEMBL;Acc:A0A2H1CS94]	0.905	1.02102	0.81	1.47302	1	0.879
915	parenchyma	D915_007621/ "MF6"	MF6p protein [Source:UniProtKB/TrEMBL;Acc:H8WG12]	0.894	0.966219	0.788	1.39396	1	1
916	parenchyma	D915_007977	glutathione transferase [Source:UniProtKB/TrEMBL;Acc:A0A4E0RIP8]	0.873	0.893847	0.746	1.28955	0.998	0.864
917	parenchyma	D915_008526	Glutathione S-transferase [Source:UniProtKB/TrEMBL;Acc:A0A4E0RXK6]	0.866	0.932571	0.732	1.34541	0.995	0.766
918	parenchyma	D915_004249	Farnesoic acid o-methyltransferase [Source:UniProtKB/TrEMBL;Acc:A0A4E0RET5]	0.864	0.848261	0.728	1.22378	0.99	0.692
919	parenchyma	D915_008782	Regulator of microtubule dynamics protein 1 [Source:UniProtKB/TrEMBL;Acc:A0A4E0R2S4]	0.857	0.811215	0.714	1.17034	0.998	0.72
920	parenchyma	D915_008366	glutathione transferase [Source:UniProtKB/TrEMBL;Acc:A0A4E0RUD3]	0.852	0.842469	0.704	1.21543	0.971	0.483
921	parenchyma	D915_010266	glutathione transferase [Source:UniProtKB/TrEMBL;Acc:A0A4E0RVM5]	0.851	0.840675	0.702	1.21284	1	0.832
922	parenchyma	D915_000540	Putative calcium-binding protein [Source:UniProtKB/TrEMBL;Acc:A0A2H1CVV7]	0.835	0.818418	0.67	1.18073	0.988	0.784
923	parenchyma	D915_001097	CD59 protein; CD59-like protein [Source:UniProtKB/TrEMBL;Acc:A0A075F9M7]	0.828	0.757083	0.656	1.09224	0.983	0.73
924	parenchyma	D915_003030	UPF0506 domain-containing protein [Source:UniProtKB/TrEMBL;Acc:A0A4E0RHM2]	0.82	0.71013	0.64	1.0245	0.99	0.775
925	parenchyma	D915_008422	Fatty acid binding protein a [Source:UniProtKB/TrEMBL;Acc:A0A2H1BZK0]	0.805	0.636207	0.61	0.917853	1	0.911
926	parenchyma	D915_006972	Secreted protein [Source:UniProtKB/TrEMBL;Acc:A0A4E0R2F4]	0.804	0.663455	0.608	0.957163	0.993	0.786
927	parenchyma	D915_008351	Secreted protein [Source:UniProtKB/TrEMBL;Acc:A0A4E0R0K9]	0.803	0.646117	0.606	0.93215	0.983	0.713
928	parenchyma	D915_006183	PI-PLC X domain-containing protein 3 [Source:UniProtKB/TrEMBL;Acc:A0A4E0RRH0]	0.792	0.621054	0.584	0.895992	0.841	0.346
929	parenchyma	D915_007096	Cathepsin B endopeptidase [Source:UniProtKB/TrEMBL;Acc:A0A4E0RN05]	0.781	0.647473	0.562	0.934107	0.993	0.813
930	parenchyma	D915_009103	Natterin-4 [Source:UniProtKB/TrEMBL;Acc:A0A4E0R246]	0.774	0.571948	0.548	0.825147	0.971	0.681
931	parenchyma	D915_006891	Cytoplasmic actin [Source:UniProtKB/TrEMBL;Acc:A0A2H1C3Q6]	0.774	0.525718	0.548	0.758451	1	0.979
932	parenchyma	D915_004095	Ovule protein [Source:UniProtKB/TrEMBL;Acc:A0A4E0RCT7]	0.762	0.599614	0.524	0.865061	0.868	0.523
933	parenchyma	D915_000229	Basement membrane-specific heparan sulfate proteoglycan core protein [Source:UniProtKB/TrEMBL;Acc:A0A4E0S494]	0.753	0.569971	0.506	0.822294	0.888	0.56
934	parenchyma	D915_005654	Transmembrane protein 47 [Source:UniProtKB/TrEMBL;Acc:A0A4E0RAM4]	0.743	0.534841	0.486	0.771612	0.915	0.577
935	parenchyma	D915_005746	NA	0.742	0.511676	0.484	0.738193	0.88	0.551
936	parenchyma	D915_005348	Pyrroline-5-carboxylate reductase [Source:UniProtKB/TrEMBL;Acc:A0A4E0R7C5]	0.74	0.499148	0.48	0.720118	0.9	0.544
937	parenchyma	D915_002441/ "inx.10"	Innexin [Source:UniProtKB/TrEMBL;Acc:A0A4E0RLJ5]	0.733	0.49377	0.466	0.71236	0.995	0.83
938	parenchyma	D915_008420	Serine hydroxymethyltransferase [Source:UniProtKB/TrEMBL;Acc:A0A4E0R5Z1]	0.732	0.486937	0.464	0.702501	0.859	0.521
939	parenchyma	D915_001968	Mitochondrial dicarboxylate carrier [Source:UniProtKB/TrEMBL;Acc:A0A4E0RKB4]	0.732	0.474753	0.464	0.684924	0.771	0.358
940	parenchyma	D915_006844	GST N-terminal domain-containing protein [Source:UniProtKB/TrEMBL;Acc:A0A4E0RZH9]	0.729	0.4633	0.458	0.668401	0.72	0.301
941	parenchyma	D915_004674	Enamine/imine deaminase [Source:UniProtKB/TrEMBL;Acc:A0A4E0RAH0]	0.729	0.501038	0.458	0.722845	0.937	0.678
942	parenchyma	D915_004368	Glycoside hydrolase subgroup catalytic core [Source:UniProtKB/TrEMBL;Acc:A0A2H1CEZ1]	0.728	0.540122	0.456	0.779232	0.729	0.347
943	parenchyma	D915_004407	alanine transaminase [Source:UniProtKB/TrEMBL;Acc:A0A4E0RDS2]	0.727	0.459521	0.454	0.662949	0.959	0.696
944	parenchyma	D915_006706	CD59 glycoprotein-like [Source:UniProtKB/TrEMBL;Acc:A0A4E0RZM8]	0.726	0.455962	0.452	0.657814	0.863	0.503
945	parenchyma	D915_005615	Cathepsin L cysteine proteinase [Source:UniProtKB/TrEMBL;Acc:A0A4E0R997]	0.725	0.483081	0.45	0.696938	0.912	0.607
946	parenchyma	D915_002838	EF-hand domain-containing protein [Source:UniProtKB/TrEMBL;Acc:A0A4E0RFV8]	0.725	0.463566	0.45	0.668784	0.841	0.507
947	parenchyma	D915_008337	Secreted protein [Source:UniProtKB/TrEMBL;Acc:A0A4E0QZS7]	0.722	0.465576	0.444	0.671685	0.924	0.661
948	parenchyma	D915_009632	NA	0.721	0.47142	0.442	0.680115	0.993	0.793
949	parenchyma	D915_003765	Regulator of microtubule dynamics protein 1 [Source:UniProtKB/TrEMBL;Acc:A0A4E0RUK6]	0.72	0.440514	0.44	0.635528	0.741	0.339
950	parenchyma	D915_009308	UPF0506 domain-containing protein [Source:UniProtKB/TrEMBL;Acc:A0A4E0R3H6]	0.714	0.447349	0.428	0.645388	0.707	0.317
951	parenchyma	D915_008928	Innexin [Source:UniProtKB/TrEMBL;Acc:A0A4E0R0I9]	0.71	0.427073	0.42	0.616136	0.995	0.855
952	parenchyma	D915_002243	Ferritin [Source:UniProtKB/TrEMBL;Acc:A0A4E0RCY3]	0.709	0.450386	0.418	0.64977	0.8	0.481
953	parenchyma	D915_002288	Retinaldehyde dehydrogenase type 2 [Source:UniProtKB/TrEMBL;Acc:A0A4E0RLL5]	0.707	0.381601	0.414	0.550534	0.917	0.671
954	parenchyma	D915_003493	NA	0.704	0.445235	0.408	0.642339	0.59	0.204
955	parenchyma	D915_001851	Gynecophoral canal protein [Source:UniProtKB/TrEMBL;Acc:A0A4E0RIM6]	0.704	0.442802	0.408	0.638828	0.868	0.58
956	parenchyma	D915_008390	Cytidine deaminase [Source:UniProtKB/TrEMBL;Acc:A0A2H1BYH7]	0.703	0.417268	0.406	0.601991	0.956	0.731
957	parenchyma	D915_001658	Mast cell tryptase [Source:UniProtKB/TrEMBL;Acc:A0A4E0S2E9]	0.703	0.42543	0.406	0.613766	0.698	0.325
958	parenchyma	D915_008966	Glutathione S-transferase mu [Source:UniProtKB/TrEMBL;Acc:A0A4E0QY22]	0.701	0.40104	0.402	0.578578	0.637	0.247
959	parenchyma	D915_003832	Phospholipase B-like [Source:UniProtKB/TrEMBL;Acc:A0A4E0RF24]	0.701	0.345629	0.402	0.498638	0.841	0.464
960	tegument	D915_008604	NA	0.948	2.11955	0.896	3.05786	0.998	0.65
961	tegument	D915_003183	CaBP1; Tegumental calcium-binding EF-hand protein 4 [Source:UniProtKB/TrEMBL;Acc:A0A1C8F9S1]	0.927	1.61077	0.854	2.32385	0.991	0.678
962	tegument	D915_009456	Secreted protein [Source:UniProtKB/TrEMBL;Acc:A0A4E0RF06]	0.922	2.00441	0.844	2.89175	0.995	0.741
963	tegument	D915_007443	Cytoplasmic type actin 1 [Source:UniProtKB/TrEMBL;Acc:A0A4E0QZ96]	0.912	1.66039	0.824	2.39543	0.948	0.512
964	tegument	D915_008996	UPAR/Ly6 domain-containing protein [Source:UniProtKB/TrEMBL;Acc:A0A4E0R298]	0.907	1.60674	0.814	2.31804	0.95	0.453
965	tegument	D915_008863	UPAR/Ly6 domain-containing protein [Source:UniProtKB/TrEMBL;Acc:A0A4E0R229]	0.9	1.57926	0.8	2.27838	0.936	0.452
966	tegument	D915_003074	Tegumental protein [Source:UniProtKB/TrEMBL;Acc:A0A4E0RHQ2]	0.892	1.42625	0.784	2.05765	0.929	0.416
967	tegument	D915_008616/ "alpha-tub3"	Tubulin alpha chain [Source:UniProtKB/TrEMBL;Acc:A0A2H1BYF2]	0.888	1.3148	0.776	1.89686	0.936	0.437
968	tegument	D915_005316	Glucose transporter [Source:UniProtKB/TrEMBL;Acc:A0A2H1CBH2]	0.888	1.5135	0.776	2.18352	0.889	0.286
969	tegument	D915_003182/ "22-2"	Calcium-binding protein; Tegumental calcium-binding EF-hand protein 4 [Source:UniProtKB/TrEMBL;Acc:O46120]	0.875	1.22234	0.75	1.76346	0.932	0.474
970	tegument	D915_008443	CaM3 [Source:UniProtKB/TrEMBL;Acc:I6T381]	0.874	1.25097	0.748	1.80476	0.922	0.433
971	tegument	D915_000797	Tetraspanin [Source:UniProtKB/TrEMBL;Acc:A0A2H1CUX4]	0.87	1.34206	0.74	1.93618	0.872	0.295
972	tegument	D915_007373	UPAR/Ly6 domain-containing protein [Source:UniProtKB/TrEMBL;Acc:A0A4E0R176]	0.865	1.2898	0.73	1.86079	0.907	0.428
973	tegument	D915_006521	CUB domain-containing protein [Source:UniProtKB/TrEMBL;Acc:A0A4E0R6V9]	0.863	1.36739	0.726	1.97273	0.863	0.297
974	tegument	D915_001928	Sodium-coupled neutral amino acid transporter 9 [Source:UniProtKB/TrEMBL;Acc:A0A4E0RKW8]	0.859	1.32243	0.718	1.90787	0.866	0.361
975	tegument	D915_000415	SCY domain-containing protein [Source:UniProtKB/TrEMBL;Acc:A0A4E0RLE2]	0.853	1.22624	0.706	1.76909	0.852	0.325
976	tegument	D915_003637	L-plastin [Source:UniProtKB/TrEMBL;Acc:A0A4E0RUN6]	0.845	1.29658	0.69	1.87056	0.845	0.32
977	tegument	D915_006133	Dynein light chain [Source:UniProtKB/TrEMBL;Acc:A0A2H1C8L7]	0.844	1.24806	0.688	1.80057	0.863	0.354
978	tegument	D915_007347	Multidrug resistance protein 2 [Source:UniProtKB/TrEMBL;Acc:A0A4E0RJS6]	0.843	1.1499	0.686	1.65895	0.872	0.461
979	tegument	D915_000537	EF hand [Source:UniProtKB/TrEMBL;Acc:A0A2H1CVP6]	0.842	1.03945	0.684	1.49961	0.881	0.386
980	tegument	D915_005471	Propionyl-CoA carboxylase beta chain [Source:UniProtKB/TrEMBL;Acc:A0A4E0RBX3]	0.837	0.801295	0.674	1.15602	0.982	0.781
981	tegument	D915_000265	methylmalonyl-CoA mutase [Source:UniProtKB/TrEMBL;Acc:A0A4E0S3H0]	0.837	0.712585	0.674	1.02804	0.993	0.892
982	tegument	D915_000758	ShKT domain-containing protein [Source:UniProtKB/TrEMBL;Acc:A0A2H1CV20]	0.836	1.3428	0.672	1.93725	0.841	0.352
983	tegument	D915_006813	Transmembrane protein [Source:UniProtKB/TrEMBL;Acc:A0A4E0R631]	0.834	1.26105	0.668	1.81931	0.904	0.461
984	tegument	D915_001777	glutathione transferase [Source:UniProtKB/TrEMBL;Acc:A0A4E0RKQ9]	0.834	1.03685	0.668	1.49586	0.889	0.548
985	tegument	D915_010296	Ovule protein [Source:UniProtKB/TrEMBL;Acc:A0A4E0QTS8]	0.831	1.29025	0.662	1.86143	0.777	0.227
986	tegument	D915_011227	NA	0.827	1.17396	0.654	1.69367	0.793	0.245
987	tegument	D915_004680	MARVEL domain-containing protein [Source:UniProtKB/TrEMBL;Acc:A0A2H1CDF7]	0.825	1.11964	0.65	1.6153	0.783	0.236
988	tegument	D915_006131	Dynein light chain [Source:UniProtKB/TrEMBL;Acc:A0A4E0R8K2]	0.823	0.976611	0.646	1.40895	0.909	0.517
989	tegument	D915_001718	Propionyl-CoA carboxylase alpha chain, mitochondrial [Source:UniProtKB/TrEMBL;Acc:A0A4E0S3G7]	0.823	0.789611	0.646	1.13917	0.995	0.838
990	tegument	D915_008269	Dynein light chain [Source:UniProtKB/TrEMBL;Acc:A0A2H1C072]	0.821	0.963398	0.642	1.38989	0.768	0.201
991	tegument	D915_010345	XPG_I_2 domain-containing protein [Source:UniProtKB/TrEMBL;Acc:A0A4E0R043]	0.816	0.998861	0.632	1.44105	0.922	0.615
992	tegument	D915_008120	Severin [Source:UniProtKB/TrEMBL;Acc:A0A2H1C006]	0.815	1.05553	0.63	1.5228	0.768	0.236
993	tegument	D915_010349	CUB domain-containing protein [Source:UniProtKB/TrEMBL;Acc:A0A2H1BS07]	0.814	1.12692	0.628	1.6258	0.754	0.206
994	tegument	D915_004578	Cysteine-rich intestinal protein 1 [Source:UniProtKB/TrEMBL;Acc:A0A4E0RAR7]	0.808	1.0486	0.616	1.51282	0.845	0.405
995	tegument	D915_003906	CUB domain-containing protein [Source:UniProtKB/TrEMBL;Acc:A0A4E0RZV1]	0.808	1.2233	0.616	1.76485	0.797	0.328
996	tegument	D915_004159	G_PROTEIN_RECEP_F1_2 domain-containing protein [Source:UniProtKB/TrEMBL;Acc:A0A4E0RTQ0]	0.806	0.878077	0.612	1.2668	0.718	0.157
997	tegument	D915_008527	TPR_REGION domain-containing protein [Source:UniProtKB/TrEMBL;Acc:A0A2H1C079]	0.805	0.981379	0.61	1.41583	0.761	0.245
998	tegument	D915_005327	Myophilin [Source:UniProtKB/TrEMBL;Acc:A0A4E0RTH9]	0.805	0.925835	0.61	1.3357	0.724	0.173
999	tegument	D915_000618	DNA helicase [Source:UniProtKB/TrEMBL;Acc:A0A4E0S391]	0.805	0.806808	0.61	1.16398	0.793	0.306
1000	tegument	D915_010087	COX assembly mitochondrial protein [Source:UniProtKB/TrEMBL;Acc:A0A4E0QV41]	0.804	0.896057	0.608	1.29274	0.913	0.613
1001	tegument	D915_004833	EF-hand domain-containing protein [Source:UniProtKB/TrEMBL;Acc:A0A4E0RDJ9]	0.804	1.44857	0.608	2.08984	0.859	0.457
1002	tegument	D915_004312	NA	0.801	1.00016	0.602	1.44293	0.911	0.56
1003	tegument	D915_008394	CD59 protein [Source:UniProtKB/TrEMBL;Acc:A0A4E0R383]	0.799	1.21804	0.598	1.75726	0.747	0.257
1004	tegument	D915_006642	Fructose-bisphosphate aldolase [Source:UniProtKB/TrEMBL;Acc:A0A2H1C7F2]	0.797	0.682878	0.594	0.985185	0.966	0.74
1005	tegument	D915_004311	EF-hand domain-containing protein [Source:UniProtKB/TrEMBL;Acc:A0A4E0RAB7]	0.794	0.913024	0.588	1.31721	0.718	0.195
1006	tegument	D915_007735/ "cmd-2"	Calmodulin-like protein 2 (CaM2); Calmodulin/ calcium-binding protein/ EF-Hand superfamily protein [Source:UniProtKB/TrEMBL;Acc:A4V9Q6]	0.791	0.762731	0.582	1.10039	0.832	0.455
1007	tegument	D915_005998	CUB domain-containing protein [Source:UniProtKB/TrEMBL;Acc:A0A4E0R982]	0.789	0.99455	0.578	1.43483	0.674	0.149
1008	tegument	D915_007121	Glioma pathogenesis protein 1 [Source:UniProtKB/TrEMBL;Acc:A0A4E0RYW8]	0.787	1.04309	0.574	1.50487	0.706	0.206
1009	tegument	D915_008690	Putative RING finger protein [Source:UniProtKB/TrEMBL;Acc:A0A4E0RTW6]	0.786	0.854457	0.572	1.23272	0.779	0.318
1010	tegument	D915_007588	HAM34-like membrane protein [Source:UniProtKB/TrEMBL;Acc:A0A4E0RKF9]	0.782	1.13408	0.564	1.63613	0.731	0.256
1011	tegument	D915_003184	CaBP3; Tegumental calcium-binding EF-hand protein 3 [Source:UniProtKB/TrEMBL;Acc:K7WKP9]	0.782	0.850669	0.564	1.22726	0.679	0.169
1012	tegument	D915_000535	NA	0.781	0.803245	0.562	1.15884	0.872	0.496
1013	tegument	D915_007898	RNA pseudouridylate synthase domain-containing protein 4 [Source:UniProtKB/TrEMBL;Acc:A0A4E0RJ86]	0.78	0.554674	0.56	0.800226	0.995	0.89
1014	tegument	D915_003119	PB1 domain-containing protein [Source:UniProtKB/TrEMBL;Acc:A0A2H1CK96]	0.777	0.737109	0.554	1.06342	0.652	0.134
1015	tegument	D915_001373	Dynein light chain [Source:UniProtKB/TrEMBL;Acc:A0A2H1CRZ9]	0.777	0.765148	0.554	1.10388	0.665	0.154
1016	tegument	D915_000563	phosphoenolpyruvate carboxykinase (GTP) [Source:UniProtKB/TrEMBL;Acc:A0A4E0RNQ1]	0.777	0.531062	0.554	0.766161	0.993	0.929
1017	tegument	D915_001234	Mucin-5AC-like [Source:UniProtKB/TrEMBL;Acc:A0A4E0RIR8]	0.775	1.3864	0.55	2.00015	0.836	0.47
1018	tegument	D915_009890	Innexin [Source:UniProtKB/TrEMBL;Acc:A0A4E0R1Q4]	0.767	1.30702	0.534	1.88563	0.654	0.187
1019	tegument	D915_000997	Annexin [Source:UniProtKB/TrEMBL;Acc:A0A4E0S3V8]	0.766	0.696408	0.532	1.0047	0.911	0.674
1020	tegument	D915_011120	NA	0.765	0.692968	0.53	0.999742	0.809	0.467
1021	tegument	D915_003331	ANK_REP_REGION domain-containing protein [Source:UniProtKB/TrEMBL;Acc:A0A4E0S2E5]	0.761	0.680385	0.522	0.981589	0.724	0.282
1022	tegument	D915_010165	Dihydrolipoyllysine-residue succinyltransferase component of 2-oxoglutarate dehydrogenase complex, mitochondrial [Source:UniProtKB/TrEMBL;Acc:A0A4E0RCR2]	0.76	0.684572	0.52	0.987629	0.802	0.51
1023	tegument	D915_006812	Transmembrane protein [Source:UniProtKB/TrEMBL;Acc:A0A4E0R8R0]	0.76	0.79392	0.52	1.14538	0.631	0.148
1024	tegument	D915_002311/ "beta-tub2"	Tubulin beta chain [Source:UniProtKB/TrEMBL;Acc:B0RZ77]	0.76	0.658546	0.52	0.95008	0.877	0.6
1025	tegument	D915_004108	Malic enzyme [Source:UniProtKB/TrEMBL;Acc:A0A4E0RCT2]	0.759	0.489473	0.518	0.706161	0.993	0.935
1026	tegument	D915_005063	Phospholipase B-like [Source:UniProtKB/TrEMBL;Acc:A0A4E0S186]	0.757	0.715182	0.514	1.03179	0.631	0.153
1027	tegument	D915_005898	Alpha actinin sarcomeric [Source:UniProtKB/TrEMBL;Acc:A0A4E0R869]	0.756	0.606544	0.512	0.875058	0.873	0.649
1028	tegument	D915_004263	MuF_C domain-containing protein [Source:UniProtKB/TrEMBL;Acc:A0A2H1C5M7]	0.756	0.652868	0.512	0.94189	0.77	0.373
1029	tegument	D915_009704	Acetyl-CoA hydrolase [Source:UniProtKB/TrEMBL;Acc:A0A4E0QVH7]	0.754	0.507967	0.508	0.732842	0.98	0.853
1030	tegument	D915_006815	Glutathione peroxidase [Source:UniProtKB/TrEMBL;Acc:A0A4E0RWQ5]	0.753	0.567392	0.506	0.818574	0.993	0.812
1031	tegument	D915_007003	Annexin [Source:UniProtKB/TrEMBL;Acc:A0A4E0RZC0]	0.752	0.74894	0.504	1.08049	0.702	0.31
1032	tegument	D915_006602	Receptor expression-enhancing protein [Source:UniProtKB/TrEMBL;Acc:A0A4E0RWR5]	0.751	0.520213	0.502	0.750509	0.938	0.783
1033	tegument	D915_002889	Annexin [Source:UniProtKB/TrEMBL;Acc:A0A4E0RFB1]	0.751	0.646806	0.502	0.933144	0.802	0.475
1034	tegument	D915_005908	Galectin domain-containing protein [Source:UniProtKB/TrEMBL;Acc:A0A4E0R8X2]	0.748	0.665186	0.496	0.95966	0.736	0.353
1035	tegument	D915_000201	Fatty-acid amide hydrolase 1 [Source:UniProtKB/TrEMBL;Acc:A0A4E0S486]	0.748	0.605674	0.496	0.873802	0.786	0.461
1036	tegument	D915_004561	ATPase inhibitor mitochondrial [Source:UniProtKB/TrEMBL;Acc:A0A4E0RTV4]	0.746	0.630014	0.492	0.908919	0.834	0.45
1037	tegument	D915_002624	Anaphylatoxin-like domain-containing protein [Source:UniProtKB/TrEMBL;Acc:A0A2H1CML1]	0.743	1.16141	0.486	1.67556	0.636	0.219
1038	tegument	D915_009632	NA	0.742	0.510152	0.484	0.735994	0.989	0.773
1039	tegument	D915_003465	Basigin [Source:UniProtKB/TrEMBL;Acc:A0A4E0RG17]	0.742	0.622105	0.484	0.897508	0.784	0.459
1040	tegument	D915_006044	SH3_10 domain-containing protein [Source:UniProtKB/TrEMBL;Acc:A0A4E0S065]	0.741	0.875179	0.482	1.26262	0.544	0.077
1041	tegument	D915_002794	PH domain-containing protein [Source:UniProtKB/TrEMBL;Acc:A0A4E0S2X3]	0.741	0.641292	0.482	0.925189	0.556	0.091
1042	tegument	D915_006745	NA	0.74	0.642399	0.48	0.926786	0.594	0.15
1043	tegument	D915_005682	Fibrillin 2 [Source:UniProtKB/TrEMBL;Acc:A0A4E0R4Q1]	0.738	0.532614	0.476	0.768399	0.977	0.816
1044	tegument	D915_002072	Elongation of very long chain fatty acids protein [Source:UniProtKB/TrEMBL;Acc:A0A4E0RI49]	0.738	0.567115	0.476	0.818175	0.683	0.276
1045	tegument	D915_007635	CRISPR-associated endonuclease Cas1 [Source:UniProtKB/TrEMBL;Acc:A0A2H1C1X2]	0.737	0.781651	0.474	1.12768	0.918	0.649
1046	tegument	D915_002121	DM9 domain-containing protein [Source:UniProtKB/TrEMBL;Acc:A0A4E0RKT4]	0.737	0.7301	0.474	1.05331	0.619	0.191
1047	tegument	D915_007552	ADP/ATP translocase [Source:UniProtKB/TrEMBL;Acc:A0A2H1BZ88]	0.734	0.549528	0.468	0.792802	0.845	0.62
1048	tegument	D915_004361	Retinol dehydrogenase 12 [Source:UniProtKB/TrEMBL;Acc:A0A2H1CF89]	0.734	0.59149	0.468	0.853339	0.619	0.194
1049	tegument	D915_010474	NA	0.733	0.622971	0.466	0.898757	0.563	0.124
1050	tegument	D915_000689	CUB domain-containing protein [Source:UniProtKB/TrEMBL;Acc:A0A4E0RXX7]	0.733	0.710238	0.466	1.02466	0.601	0.172
1051	tegument	D915_007371	Myosin-2 [Source:UniProtKB/TrEMBL;Acc:A0A4E0RYS0]	0.732	0.608665	0.464	0.878117	0.585	0.149
1052	tegument	D915_010179	Actin [Source:UniProtKB/TrEMBL;Acc:A0A4E0QVJ3]	0.73	0.602175	0.46	0.868755	0.838	0.504
1053	tegument	D915_004157	PGG domain-containing protein [Source:UniProtKB/TrEMBL;Acc:A0A4E0RBV5]	0.73	0.643712	0.46	0.92868	0.544	0.108
1054	tegument	D915_004622	SCP domain-containing protein [Source:UniProtKB/TrEMBL;Acc:A0A4E0S197]	0.729	0.770153	0.458	1.1111	0.547	0.113
1055	tegument	D915_002005	Paramyosin [Source:UniProtKB/TrEMBL;Acc:A0A4E0S375]	0.728	0.649104	0.456	0.93646	0.672	0.288
1056	tegument	D915_007464	Methylmalonyl-CoA epimerase /ethylmalonyl-CoA epimerase [Source:UniProtKB/TrEMBL;Acc:A0A4E0R1H7]	0.727	0.454236	0.454	0.655324	0.986	0.816
1057	tegument	D915_003729/ "TSA"	Thioredoxin peroxidase [Source:UniProtKB/TrEMBL;Acc:A0A4E0RVH8]	0.726	0.583224	0.452	0.841414	1	0.999
1058	tegument	D915_003598	Retinaldehyde binding protein [Source:UniProtKB/TrEMBL;Acc:A0A2H1CIA4]	0.726	0.556676	0.452	0.803113	0.535	0.099
1059	tegument	D915_001370	Tegument-associated antigen [Source:UniProtKB/TrEMBL;Acc:A0A4E0RM69]	0.726	0.534853	0.452	0.77163	0.834	0.557
1060	tegument	D915_000610	Muscle LIM protein 1 [Source:UniProtKB/TrEMBL;Acc:A0A4E0RRF4]	0.725	0.6437	0.45	0.928663	0.654	0.274
1061	tegument	D915_000499	Putative Cofilin actophorin [Source:UniProtKB/TrEMBL;Acc:A0A4E0RNT7]	0.723	0.44797	0.446	0.646284	0.925	0.83
1062	tegument	D915_001198	Rab11 family-interacting protein 3 [Source:UniProtKB/TrEMBL;Acc:A0A4E0S3S2]	0.722	0.583595	0.444	0.84195	0.649	0.279
1063	tegument	D915_004601	SH3 domain-binding glutamic acid-rich protein [Source:UniProtKB/TrEMBL;Acc:A0A4E0RDD3]	0.721	0.598099	0.442	0.862875	0.742	0.428
1064	tegument	D915_002155	Major egg antigen [Source:UniProtKB/TrEMBL;Acc:A0A2H1CPB2]	0.721	0.523784	0.442	0.755661	0.743	0.417
1065	tegument	D915_000253	Dynein light chain [Source:UniProtKB/TrEMBL;Acc:A0A4E0RLQ8]	0.721	0.561264	0.442	0.809732	0.622	0.218
1066	tegument	D915_004856	RING-type domain-containing protein [Source:UniProtKB/TrEMBL;Acc:A0A4E0RZ79]	0.72	0.572997	0.44	0.82666	0.519	0.095
1067	tegument	D915_002453	Calcyphosin isoform a [Source:UniProtKB/TrEMBL;Acc:A0A4E0RHS7]	0.72	0.547428	0.44	0.789772	0.877	0.687
1068	tegument	D915_001568	LIM domain protein [Source:UniProtKB/TrEMBL;Acc:A0A4E0RF90]	0.719	0.549728	0.438	0.793089	0.535	0.114
1069	tegument	COX1	COX1 (mitochondrial gene, added manually)	0.718	0.549604	0.436	0.792911	1	1
1070	tegument	D915_003450	Major egg antigen [Source:UniProtKB/TrEMBL;Acc:A0A4E0S249]	0.718	0.565489	0.436	0.815828	0.586	0.196
1071	tegument	D915_006793	Voltage-dependent anion-selective channel protein 3 [Source:UniProtKB/TrEMBL;Acc:A0A4E0REE6]	0.716	0.463813	0.432	0.669141	0.857	0.674
1072	tegument	D915_007806	Calcium-binding mitochondrial carrier protein SCaMC-1 [Source:UniProtKB/TrEMBL;Acc:A0A4E0RJ05]	0.713	0.51275	0.426	0.739742	0.74	0.429
1073	tegument	D915_000062	Placenta-specificprotein 8 protein [Source:UniProtKB/TrEMBL;Acc:A0A2H1CXP3]	0.713	0.607731	0.426	0.876771	0.513	0.108
1074	tegument	D915_000292	UBA domain-containing protein [Source:UniProtKB/TrEMBL;Acc:A0A4E0RYE4]	0.712	0.547284	0.424	0.789564	0.508	0.101
1075	tegument	D915_008291	Carbonic anhydrase [Source:UniProtKB/TrEMBL;Acc:A0A4E0R4A4]	0.711	0.560093	0.422	0.808043	0.704	0.379
1076	tegument	D915_005656	C2 domain-containing protein [Source:UniProtKB/TrEMBL;Acc:A0A4E0R8W6]	0.711	0.486203	0.422	0.701443	0.72	0.421
1077	tegument	D915_000254	Dynein light chain [Source:UniProtKB/TrEMBL;Acc:A0A2H1CWW1]	0.711	0.564098	0.422	0.813821	0.519	0.121
1078	tegument	D915_010559	Tetraspanin [Source:UniProtKB/TrEMBL;Acc:A0A4E0QTR4]	0.71	0.408043	0.42	0.588682	1	0.844
1079	tegument	D915_008248	Transposase [Source:UniProtKB/TrEMBL;Acc:A0A4E0QZZ6]	0.709	0.492346	0.418	0.710305	0.547	0.151
1080	tegument	D915_001201	glutathione transferase [Source:UniProtKB/TrEMBL;Acc:A0A4E0RQ92]	0.709	0.447435	0.418	0.645513	0.998	0.878
1081	tegument	D915_007166	NA	0.708	0.389601	0.416	0.562075	0.98	0.894
1082	tegument	D915_010432	Polyubiquitin-C [Source:UniProtKB/TrEMBL;Acc:A0A4E0RUZ9]	0.707	0.325102	0.414	0.469024	1	0.992
1083	tegument	D915_008636	Tyrosine 3-monooxygenase/tryptophan 5-monooxygenase activation protein theta polypeptide [Source:UniProtKB/TrEMBL;Acc:A0A4E0QYM4]	0.706	0.314163	0.412	0.453242	1	1
1084	tegument	D915_003725	Unconventional myosin-XV [Source:UniProtKB/TrEMBL;Acc:A0A4E0RDP0]	0.706	0.523908	0.412	0.75584	0.515	0.124
1085	tegument	D915_003071	Putative tegumental protein Sm 20.8 [Source:UniProtKB/TrEMBL;Acc:A0A4E0RV72]	0.706	0.507866	0.412	0.732696	0.497	0.099
1086	tegument	D915_003761	Cation-transporting ATPase [Source:UniProtKB/TrEMBL;Acc:A0A4E0RDJ6]	0.704	0.522084	0.408	0.753209	0.665	0.363
1087	tegument	D915_004709	Calmodulin [Source:UniProtKB/TrEMBL;Acc:A0A4E0RAW6]	0.702	0.573789	0.404	0.827803	0.565	0.208
1088	tegument	D915_003185	Tegument antigen [Source:UniProtKB/TrEMBL;Acc:A0A4E0RWL3]	0.702	0.501013	0.404	0.722809	0.736	0.441
1089	tegument	D915_000840	Myosin essential light chain striated adductor muscle [Source:UniProtKB/TrEMBL;Acc:A0A2H1CUK7]	0.702	0.536903	0.404	0.774588	0.679	0.361
1090	tegument	D915_007722	MHD domain-containing protein [Source:UniProtKB/TrEMBL;Acc:A0A4E0R592]	0.701	0.536053	0.402	0.77336	0.551	0.194
1091	gut	D915_007743	RING-type domain-containing protein [Source:UniProtKB/TrEMBL;Acc:A0A4E0RUN8]	0.983	2.31094	0.966	3.33399	1	0.74
1092	gut	D915_011077	Cathepsin L [Source:UniProtKB/TrEMBL;Acc:A0A2H1BSI8]	0.982	2.48825	0.964	3.58979	1	0.862
1093	gut	D915_010675	Putative pre-pro-cysteine proteinase [Source:UniProtKB/TrEMBL;Acc:A0A2H1BT09]	0.982	2.50414	0.964	3.61271	1	0.904
1094	gut	D915_010438	Secreted cathepsin L 1 [Source:UniProtKB/TrEMBL;Acc:A0A2H1BTA3]	0.981	2.40505	0.962	3.46975	1	0.816
1095	gut	D915_011152	Cathepsin B [Source:UniProtKB/TrEMBL;Acc:A0A2H1BSG8]	0.98	2.21865	0.96	3.20084	1	0.547
1096	gut	D915_009243	Cathepsin L [Source:UniProtKB/TrEMBL;Acc:A0A2H1BVV3]	0.98	2.46877	0.96	3.56168	1	0.875
1097	gut	D915_008045	Putative cathepsin b endopeptidase ixodes scapularis cathepsin b endopeptidase [Source:UniProtKB/TrEMBL;Acc:A0A2H1C281]	0.977	2.11539	0.954	3.05187	0.994	0.472
1098	gut	D915_002224	Legumain like [Source:UniProtKB/TrEMBL;Acc:A0A4E0RW83]	0.977	2.29277	0.954	3.30776	1	0.598
1099	gut	D915_005499	Acid sphingomyelinase phosphodiesterase 3a [Source:UniProtKB/TrEMBL;Acc:A0A4E0RSZ7]	0.976	2.13254	0.952	3.0766	0.994	0.47
1100	gut	D915_007658	Fst [Source:UniProtKB/TrEMBL;Acc:A0A4E0RLN6]	0.975	2.16686	0.95	3.12612	0.994	0.452
1101	gut	D915_006213	Dipeptidyl peptidase 2 [Source:UniProtKB/TrEMBL;Acc:A0A4E0RRJ1]	0.973	2.05186	0.946	2.9602	1	0.678
1102	gut	D915_005958	Cathepsin B [Source:UniProtKB/TrEMBL;Acc:A0A4E0S045]	0.972	2.22118	0.944	3.20448	0.994	0.551
1103	gut	D915_009989	Thioredoxin domain-containing protein 17 [Source:UniProtKB/TrEMBL;Acc:A0A4E0QUX0]	0.971	2.10507	0.942	3.03698	0.981	0.453
1104	gut	D915_003994	DM9 domain-containing protein [Source:UniProtKB/TrEMBL;Acc:A0A4E0R8Y4]	0.969	1.98638	0.938	2.86574	0.994	0.496
1105	gut	D915_007020	Cathepsin B [Source:UniProtKB/TrEMBL;Acc:A0A4E0R514]	0.968	1.90117	0.936	2.74281	0.987	0.384
1106	gut	D915_001956	Tetraspanin-CD63 receptor [Source:UniProtKB/TrEMBL;Acc:A0A4E0RWJ1]	0.967	1.93327	0.934	2.78912	0.981	0.407
1107	gut	D915_009593	Lysosomal Pro-X carboxypeptidase [Source:UniProtKB/TrEMBL;Acc:A0A4E0R242]	0.966	2.00504	0.932	2.89266	0.987	0.522
1108	gut	D915_011126	Saposin B-type domain-containing protein [Source:UniProtKB/TrEMBL;Acc:A0A4E0QUU1]	0.964	2.47529	0.928	3.57109	1	0.736
1109	gut	D915_009347	NA	0.964	2.13502	0.928	3.08019	0.981	0.452
1110	gut	D915_010001	FHAP protein [Source:UniProtKB/TrEMBL;Acc:A0A4E0R033]	0.963	2.47437	0.926	3.56976	0.994	0.631
1111	gut	D915_005957	Cathepsin B [Source:UniProtKB/TrEMBL;Acc:A0A4E0R4T4]	0.962	1.95532	0.924	2.82093	0.974	0.368
1112	gut	D915_009349	ML domain-containing protein [Source:UniProtKB/TrEMBL;Acc:A0A4E0QZP3]	0.961	2.24558	0.922	3.23969	1	0.613
1113	gut	D915_004439	Phospholipase D3 [Source:UniProtKB/TrEMBL;Acc:A0A4E0RBB8]	0.955	1.59807	0.91	2.30553	0.961	0.234
1114	gut	D915_002430	Glycoprotein 3-alpha-L-fucosyltransferase A-like [Source:UniProtKB/TrEMBL;Acc:A0A4E0RDC9]	0.95	1.32582	0.9	1.91276	0.961	0.162
1115	gut	D915_010977	Cysteine protease [Source:UniProtKB/TrEMBL;Acc:A0A4E0QY04]	0.946	1.45833	0.892	2.10392	0.955	0.22
1116	gut	D915_008831/ "FHAP"	FHAP protein [Source:UniProtKB/TrEMBL;Acc:Q24939]	0.944	2.01837	0.888	2.91189	0.968	0.352
1117	gut	D915_004818	Lysosome-associated membrane glycoprotein 2-like [Source:UniProtKB/TrEMBL;Acc:A0A4E0RDE9]	0.939	1.44916	0.878	2.09069	0.981	0.521
1118	gut	D915_001064	ATP-binding cassette sub-family B member [Source:UniProtKB/TrEMBL;Acc:A0A4E0RJ38]	0.935	1.52644	0.87	2.20218	0.935	0.251
1119	gut	D915_001069	Carboxypeptidase [Source:UniProtKB/TrEMBL;Acc:A0A4E0RK57]	0.932	1.52527	0.864	2.2005	0.968	0.635
1120	gut	D915_009861/ "Cyt"	Type-1 cystatin cysteine protease inhibitor [Source:UniProtKB/TrEMBL;Acc:A0A2H1BUS1]	0.93	1.22558	0.86	1.76813	0.994	0.875
1121	gut	D915_002812/ "LAP"	Leucine aminopeptidase (M17 family) [Source:UniProtKB/TrEMBL;Acc:A0A4E0RVE7]	0.924	1.30043	0.848	1.87613	0.974	0.57
1122	gut	D915_000350	ANK_REP_REGION domain-containing protein [Source:UniProtKB/TrEMBL;Acc:A0A4E0RMF4]	0.923	1.3535	0.846	1.95269	0.909	0.193
1123	gut	D915_009627	Legumain-protease-precursor [Source:UniProtKB/TrEMBL;Acc:A0A4E0RRX8]	0.92	1.58247	0.84	2.28302	0.929	0.251
1124	gut	D915_001731	Phosphodiesterase-nucleotide pyrophosphatase [Source:UniProtKB/TrEMBL;Acc:A0A4E0S3H1]	0.918	1.45397	0.836	2.09764	0.896	0.179
1125	gut	D915_003832	Phospholipase B-like [Source:UniProtKB/TrEMBL;Acc:A0A4E0RF24]	0.909	1.18098	0.818	1.70379	0.981	0.504
1126	gut	D915_003905	NA	0.907	1.50466	0.814	2.17076	0.903	0.301
1127	gut	D915_003212	Peptidase D [Source:UniProtKB/TrEMBL;Acc:A0A4E0RIJ6]	0.907	1.10233	0.814	1.59032	0.942	0.43
1128	gut	D915_001147	Acyl-CoA:glycerol-3-phosphate acyltransferase [Source:UniProtKB/TrEMBL;Acc:A0A4E0RKV6]	0.902	1.02108	0.804	1.4731	0.955	0.374
1129	gut	D915_000902	Actin alpha anomalous [Source:UniProtKB/TrEMBL;Acc:A0A2H1CU73]	0.901	1.22175	0.802	1.76262	0.877	0.183
1130	gut	D915_005527	Secreted cathepsin L 1 [Source:UniProtKB/TrEMBL;Acc:A0A2H1CA24]	0.895	1.29391	0.79	1.86672	0.87	0.187
1131	gut	D915_008605	Na(+)/H(+) exchange regulatory cofactor NHE-RF [Source:UniProtKB/TrEMBL;Acc:A0A4E0RU00]	0.884	1.07961	0.768	1.55755	0.909	0.371
1132	gut	D915_005976	Solute carrier family 35 member F6 [Source:UniProtKB/TrEMBL;Acc:A0A4E0RAQ1]	0.88	1.07149	0.76	1.54584	0.883	0.346
1133	gut	D915_005937	Putative merlin/moesin/ezrin/radixin [Source:UniProtKB/TrEMBL;Acc:A0A4E0RBC1]	0.873	1.00412	0.746	1.44863	0.994	0.812
1134	gut	D915_001829	Dynein light chain [Source:UniProtKB/TrEMBL;Acc:A0A2H1CQM5]	0.871	1.04876	0.742	1.51305	0.942	0.491
1135	gut	D915_009821	Transmembrane protein [Source:UniProtKB/TrEMBL;Acc:A0A4E0RCC0]	0.868	0.91823	0.736	1.32473	0.812	0.145
1136	gut	D915_001954	Tetraspanin-CD63 receptor [Source:UniProtKB/TrEMBL;Acc:A0A4E0RHJ3]	0.868	1.05188	0.736	1.51755	0.877	0.31
1137	gut	D915_001367	Tegument antigen [Source:UniProtKB/TrEMBL;Acc:A0A4E0RX67]	0.867	1.07384	0.734	1.54922	0.844	0.238
1138	gut	D915_005886	Phosphatidylcholine transfer protein [Source:UniProtKB/TrEMBL;Acc:A0A4E0RXL8]	0.86	0.895197	0.72	1.2915	0.922	0.504
1139	gut	D915_004845	Branched-chain-amino-acid aminotransferase [Source:UniProtKB/TrEMBL;Acc:A0A4E0RA65]	0.85	0.764494	0.7	1.10293	0.981	0.785
1140	gut	D915_004124	Tetraspanin-1 [Source:UniProtKB/TrEMBL;Acc:A0A4E0RTX9]	0.849	0.917438	0.698	1.32358	0.883	0.402
1141	gut	D915_000724	Niemann-Pick C1 protein [Source:UniProtKB/TrEMBL;Acc:A0A4E0RLU6]	0.848	1.03199	0.696	1.48884	0.844	0.303
1142	gut	D915_004222	Beta-galactosidase [Source:UniProtKB/TrEMBL;Acc:A0A4E0RV92]	0.844	0.963675	0.688	1.39029	0.773	0.16
1143	gut	D915_009335	Stefin-1 [Source:UniProtKB/TrEMBL;Acc:A0A2H1BVZ9]	0.831	0.883882	0.662	1.27517	0.968	0.73
1144	gut	D915_006134	Dynein light chain [Source:UniProtKB/TrEMBL;Acc:A0A2H1C8Q8]	0.814	0.956919	0.628	1.38054	0.812	0.317
1145	gut	D915_003330	Guanine nucleotide-binding protein subunit alpha [Source:UniProtKB/TrEMBL;Acc:A0A4E0RBF5]	0.808	0.638203	0.616	0.920733	0.675	0.074
1146	gut	D915_001938	Transmembrane protein SKG6 [Source:UniProtKB/TrEMBL;Acc:A0A2H1CQ94]	0.808	0.666792	0.616	0.961977	0.695	0.102
1147	gut	D915_001493	Lipopolysaccharide choline [Source:UniProtKB/TrEMBL;Acc:A0A4E0RJB3]	0.808	0.721377	0.616	1.04073	0.701	0.116
1148	gut	D915_003735	Ezrin-radixin-moesin-binding phosphoprotein 50 [Source:UniProtKB/TrEMBL;Acc:A0A4E0RVM7]	0.806	0.772409	0.612	1.11435	0.753	0.243
1149	gut	D915_001792	Zonadhesin [Source:UniProtKB/TrEMBL;Acc:A0A4E0RIC5]	0.805	0.658155	0.61	0.949517	0.903	0.456
1150	gut	D915_004012	Transporter, major intrinsic protein family protein [Source:UniProtKB/TrEMBL;Acc:A0A2H1CGF2]	0.798	0.66715	0.596	0.962494	0.786	0.253
1151	gut	D915_003464	Bax inhibitor factor 1 [Source:UniProtKB/TrEMBL;Acc:A0A4E0S264]	0.796	0.488766	0.592	0.70514	0.994	0.935
1152	gut	D915_001381	Poly(RC)-binding protein 2 [Source:UniProtKB/TrEMBL;Acc:A0A4E0RX26]	0.795	0.626984	0.59	0.904547	0.649	0.071
1153	gut	D915_005050	N-acetylated-alpha-linked acidic dipeptidase 2 [Source:UniProtKB/TrEMBL;Acc:A0A4E0RYU3]	0.788	0.644926	0.576	0.930431	0.701	0.179
1154	gut	D915_000908	Protein kinase domain-containing protein [Source:UniProtKB/TrEMBL;Acc:A0A4E0RKE1]	0.785	0.645289	0.57	0.930955	0.727	0.238
1155	gut	D915_009311	Legumain [Source:UniProtKB/TrEMBL;Acc:A0A4E0QX38]	0.782	1.13507	0.564	1.63756	0.636	0.123
1156	gut	D915_010479	Epididymal secretory protein E1 [Source:UniProtKB/TrEMBL;Acc:A0A4E0R9R5]	0.776	1.06266	0.552	1.53309	0.649	0.125
1157	gut	D915_004774	Asparaginase [Source:UniProtKB/TrEMBL;Acc:A0A2H1CEY7]	0.771	0.568466	0.542	0.820122	0.662	0.139
1158	gut	D915_001574	Beta-1,4-galactosyltransferase [Source:UniProtKB/TrEMBL;Acc:A0A4E0RPK3]	0.766	0.624543	0.532	0.901025	0.727	0.287
1159	gut	D915_009548	Deoxyribonuclease II [Source:UniProtKB/TrEMBL;Acc:A0A4E0QZL6]	0.765	0.866477	0.53	1.25006	0.708	0.281
1160	gut	D915_001969	Acid sphingomyelinase phosphodiesterase 3a [Source:UniProtKB/TrEMBL;Acc:A0A4E0S204]	0.758	0.528558	0.516	0.762548	0.571	0.064
1161	gut	D915_008428	Legumain [Source:UniProtKB/TrEMBL;Acc:A0A4E0R0X1]	0.757	0.67005	0.514	0.966679	0.578	0.08
1162	gut	D915_003019	Glutamate dehydrogenase [Source:UniProtKB/TrEMBL;Acc:A0A4E0RBR4]	0.756	0.495677	0.512	0.715111	1	0.923
1163	gut	D915_004198	Equilibrative nucleoside transporter 1 [Source:UniProtKB/TrEMBL;Acc:A0A4E0R827]	0.751	0.516254	0.502	0.744798	0.649	0.18
1164	gut	D915_006442	KH domain-containing protein [Source:UniProtKB/TrEMBL;Acc:A0A4E0R7L6]	0.75	0.472953	0.5	0.682327	0.942	0.71
1165	gut	D915_003086	Annexin [Source:UniProtKB/TrEMBL;Acc:A0A4E0S0Z4]	0.745	0.498435	0.49	0.71909	1	0.814
1166	gut	D915_000535	NA	0.744	0.523782	0.488	0.755657	0.929	0.573
1167	gut	D915_003892	15 kDa selenoprotein [Source:UniProtKB/TrEMBL;Acc:A0A4E0RD23]	0.74	0.471102	0.48	0.679657	0.753	0.344
1168	gut	D915_001420	Lysosomal protein NCU-G1-B [Source:UniProtKB/TrEMBL;Acc:A0A4E0RI16]	0.74	0.49585	0.48	0.715361	0.695	0.268
1169	gut	D915_006761/ "PDI gene"	Protein disulfide-isomerase [Source:UniProtKB/TrEMBL;Acc:A0A4E0RPZ5]	0.739	0.369108	0.478	0.53251	1	0.934
1170	gut	D915_004312	NA	0.735	0.418701	0.47	0.604058	0.955	0.633
1171	gut	D915_008235	Crooked [Source:UniProtKB/TrEMBL;Acc:A0A4E0RHN7]	0.727	0.478717	0.454	0.690642	0.526	0.084
1172	gut	D915_001085	Cystatin [Source:UniProtKB/TrEMBL;Acc:A0A4E0S3U8]	0.727	0.490387	0.454	0.707478	0.753	0.389
1173	gut	D915_010415	DUF4187 domain-containing protein [Source:UniProtKB/TrEMBL;Acc:A0A4E0QUY5]	0.726	0.503465	0.452	0.726346	0.526	0.087
1174	gut	D915_008350	Major facilitator superfamily domain-containing protein 1 [Source:UniProtKB/TrEMBL;Acc:A0A4E0R3Q8]	0.725	0.482524	0.45	0.696135	0.61	0.195
1175	gut	D915_006630	PGRP domain-containing protein [Source:UniProtKB/TrEMBL;Acc:A0A4E0RP37]	0.72	0.471749	0.44	0.68059	0.481	0.043
1176	gut	D915_007503	Leukotriene A-4 hydrolase [Source:UniProtKB/TrEMBL;Acc:A0A4E0R355]	0.718	0.499671	0.436	0.720872	0.623	0.24
1177	gut	D915_002002	Fasciclin-1 [Source:UniProtKB/TrEMBL;Acc:A0A4E0RE57]	0.716	0.440252	0.432	0.635149	0.701	0.311
1178	gut	D915_006217	Caspase 3 apoptosis cysteine peptidase [Source:UniProtKB/TrEMBL;Acc:A0A4E0R3X9]	0.712	0.429785	0.424	0.620049	0.779	0.447
1179	gut	D915_005381	Putative Guanosine-diphosphatase [Source:UniProtKB/TrEMBL;Acc:A0A4E0RYI7]	0.712	0.515242	0.424	0.743337	0.571	0.186
1180	gut	D915_010262	Stress-associated endoplasmic reticulum protein 2 [Source:UniProtKB/TrEMBL;Acc:A0A4E0RV06]	0.708	0.409501	0.416	0.590786	0.935	0.773
1181	gut	D915_003841	Chloride channel protein [Source:UniProtKB/TrEMBL;Acc:A0A4E0RF04]	0.708	0.403014	0.416	0.581427	0.539	0.135
1182	gut	D915_003115	G_PROTEIN_RECEP_F3_4 domain-containing protein [Source:UniProtKB/TrEMBL;Acc:A0A4E0RWZ4]	0.707	0.383742	0.414	0.553623	0.448	0.035
1183	gut	D915_004947	Beta N acetylglucosaminyl L asparaginase [Source:UniProtKB/TrEMBL;Acc:A0A4E0RSN4]	0.706	0.426824	0.412	0.615777	0.584	0.193
1184	gut	D915_009348	ML domain-containing protein [Source:UniProtKB/TrEMBL;Acc:A0A4E0QXX5]	0.705	0.434931	0.41	0.627472	0.448	0.041
1185	gut	D915_009880	LITAF domain-containing protein [Source:UniProtKB/TrEMBL;Acc:A0A4E0R9K3]	0.704	0.454943	0.408	0.656344	0.481	0.083
1186	gut	D915_009557	Hexosyltransferase [Source:UniProtKB/TrEMBL;Acc:A0A4E0REC1]	0.704	0.415671	0.408	0.599686	0.448	0.042
1187	gut	D915_006783	Aspartate aminotransferase [Source:UniProtKB/TrEMBL;Acc:A0A4E0RMQ1]	0.703	0.372295	0.406	0.537107	0.825	0.499
1188	gut	D915_009772/ "CL6"	Cysteine protease [Source:UniProtKB/TrEMBL;Acc:A0A2H1BX03]	0.702	0.415675	0.404	0.599692	0.435	0.036
1189	gut	D915_007932	Protein shisa-5 [Source:UniProtKB/TrEMBL;Acc:A0A4E0R0R9]	0.702	0.400241	0.404	0.577425	0.688	0.324
1190	gut	D915_007536	Cullin domain-containing protein [Source:UniProtKB/TrEMBL;Acc:A0A4E0R2N2]	0.702	0.372466	0.404	0.537354	0.448	0.045
1191	uterus	D915_004614	NA	0.991	2.71184	0.982	3.91236	1	0.663
1192	uterus	D915_008554	Secreted protein [Source:UniProtKB/TrEMBL;Acc:A0A4E0QZ76]	0.989	2.59777	0.978	3.74778	1	0.595
1193	uterus	D915_002208	Glutamine synthetase [Source:UniProtKB/TrEMBL;Acc:A0A4E0RXX5]	0.987	2.47378	0.974	3.56892	1	0.551
1194	uterus	D915_011253	NA	0.966	2.14444	0.932	3.09378	1	0.419
1195	uterus	D915_004563	Universal stress protein [Source:UniProtKB/TrEMBL;Acc:A0A4E0RE35]	0.965	1.83359	0.93	2.64531	0.993	0.4
1196	uterus	D915_006749	Putative Multidrug resistance protein 2 [Source:UniProtKB/TrEMBL;Acc:A0A4E0R6Q4]	0.963	2.23664	0.926	3.22679	1	0.384
1197	uterus	D915_011252	NA	0.959	2.16586	0.918	3.12467	0.993	0.534
1198	uterus	D915_006412	phenylalanine 4-monooxygenase [Source:UniProtKB/TrEMBL;Acc:A0A4E0R7G1]	0.959	1.69044	0.918	2.43879	0.978	0.305
1199	uterus	D915_011254	NA	0.959	2.1481	0.918	3.09906	1	0.406
1200	uterus	D915_011251	NA	0.957	2.05814	0.914	2.96926	1	0.501
1201	uterus	D915_005807	Ferritin [Source:UniProtKB/TrEMBL;Acc:A0A4E0RAT6]	0.954	1.87314	0.908	2.70238	1	0.608
1202	uterus	D915_011255	NA	0.953	1.95724	0.906	2.8237	1	0.479
1203	uterus	D915_002380	Ferritin [Source:UniProtKB/TrEMBL;Acc:A0A4E0RD35]	0.952	1.80732	0.904	2.60742	1	0.629
1204	uterus	D915_009087	Kunitz/Bovine pancreatic trypsin inhibitor domain protein [Source:UniProtKB/TrEMBL;Acc:A0A4E0QXX9]	0.941	1.82011	0.882	2.62586	0.948	0.222
1205	uterus	D915_011250	NA	0.926	1.61699	0.852	2.33283	0.985	0.419
1206	uterus	D915_003128	Dihydropteridine reductase [Source:UniProtKB/TrEMBL;Acc:A0A4E0REG4]	0.925	1.32351	0.85	1.90942	0.948	0.39
1207	uterus	D915_004785	Capsid protein [Source:UniProtKB/TrEMBL;Acc:A0A4E0RT85]	0.921	1.6621	0.842	2.3979	0.91	0.191
1208	uterus	D915_003268	Transketolase [Source:UniProtKB/TrEMBL;Acc:A0A2H1CJ52]	0.921	1.47702	0.842	2.13089	0.97	0.549
1209	uterus	D915_001719	C3H1-type domain-containing protein [Source:UniProtKB/TrEMBL;Acc:A0A4E0RLC8]	0.92	1.43802	0.84	2.07463	0.918	0.205
1210	uterus	D915_003559	PDZ domain-containing protein [Source:UniProtKB/TrEMBL;Acc:A0A4E0RDX9]	0.919	1.48122	0.838	2.13695	0.978	0.491
1211	uterus	D915_008728	Protein TIS11 [Source:UniProtKB/TrEMBL;Acc:A0A4E0R2F1]	0.917	1.39759	0.834	2.01629	0.925	0.313
1212	uterus	D915_006193	Tumor protein D52 [Source:UniProtKB/TrEMBL;Acc:A0A4E0R5D8]	0.915	1.44787	0.83	2.08884	0.97	0.657
1213	uterus	D915_001145	CBM21 domain-containing protein [Source:UniProtKB/TrEMBL;Acc:A0A4E0RML0]	0.906	1.2294	0.812	1.77364	0.985	0.558
1214	uterus	D915_006129	Alpha-1,4 glucan phosphorylase [Source:UniProtKB/TrEMBL;Acc:A0A4E0S041]	0.905	1.22597	0.81	1.7687	0.993	0.572
1215	uterus	D915_003574	NA	0.901	1.37102	0.802	1.97796	0.97	0.426
1216	uterus	D915_000159	Tetraspanin [Source:UniProtKB/TrEMBL;Acc:A0A4E0RKN8]	0.881	1.34159	0.762	1.9355	0.851	0.238
1217	uterus	D915_003707	Glycogenin glucosyltransferase [Source:UniProtKB/TrEMBL;Acc:A0A4E0RUE9]	0.88	1.12221	0.76	1.61901	1	0.746
1218	uterus	D915_003086	Annexin [Source:UniProtKB/TrEMBL;Acc:A0A4E0S0Z4]	0.88	0.946109	0.76	1.36495	1	0.816
1219	uterus	D915_000926	G_PROTEIN_RECEP_F1_2 domain-containing protein [Source:UniProtKB/TrEMBL;Acc:A0A4E0RMI5]	0.879	1.21235	0.758	1.74905	0.903	0.309
1220	uterus	D915_002929	Coronin [Source:UniProtKB/TrEMBL;Acc:A0A4E0RC47]	0.873	1.04724	0.746	1.51085	0.963	0.606
1221	uterus	D915_000177	Translocator protein isoform X1 [Source:UniProtKB/TrEMBL;Acc:A0A4E0S0L1]	0.868	1.15782	0.736	1.67038	0.851	0.279
1222	uterus	D915_003803	Secreted protein [Source:UniProtKB/TrEMBL;Acc:A0A4E0RUB0]	0.855	1.18495	0.71	1.70952	0.836	0.354
1223	uterus	D915_001602	EGF-like domain-containing protein [Source:UniProtKB/TrEMBL;Acc:A0A4E0S3L2]	0.85	0.95306	0.7	1.37497	0.806	0.196
1224	uterus	D915_003320	Cell wall protein DAN4-like [Source:UniProtKB/TrEMBL;Acc:A0A4E0RBN7]	0.847	1.84701	0.694	2.66468	0.828	0.307
1225	uterus	D915_002042	Putative beta thymosin [Source:UniProtKB/TrEMBL;Acc:A0A4E0RL21]	0.841	0.694506	0.682	1.00196	0.993	0.889
1226	uterus	D915_002646	Cell wall integrity and stress response component 1 [Source:UniProtKB/TrEMBL;Acc:A0A4E0RFY7]	0.838	1.01602	0.676	1.46581	0.873	0.361
1227	uterus	D915_001421	glutathione transferase [Source:UniProtKB/TrEMBL;Acc:A0A4E0RYR4]	0.837	0.823517	0.674	1.18808	0.985	0.615
1228	uterus	D915_006697	Glucose-6-phosphate 1-dehydrogenase [Source:UniProtKB/TrEMBL;Acc:A0A4E0R9Q2]	0.835	0.977394	0.67	1.41008	0.806	0.262
1229	uterus	D915_008231	Putative ATP-dependent RNA helicase YTHDC2 [Source:UniProtKB/TrEMBL;Acc:A0A4E0RUV9]	0.832	0.939405	0.664	1.35528	0.754	0.171
1230	uterus	D915_010963	Vitelline protein BI [Source:UniProtKB/TrEMBL;Acc:A0A2H1BRG4]	0.831	1.08103	0.662	1.55959	0.993	0.539
1231	uterus	D915_002410	Golgi-associated plant pathogenesis protein 1 [Source:UniProtKB/TrEMBL;Acc:A0A4E0RJV9]	0.831	1.01121	0.662	1.45887	0.955	0.534
1232	uterus	D915_004449	Programmed cell death protein 4 [Source:UniProtKB/TrEMBL;Acc:A0A4E0RBB1]	0.83	0.930408	0.66	1.3423	0.963	0.709
1233	uterus	D915_009083	Acyltransferase [Source:UniProtKB/TrEMBL;Acc:A0A4E0R4H1]	0.827	1.01891	0.654	1.46997	0.746	0.167
1234	uterus	D915_003366	Ubiquitin domain-containing protein 2 [Source:UniProtKB/TrEMBL;Acc:A0A2H1CKL7]	0.825	0.924963	0.65	1.33444	0.769	0.209
1235	uterus	D915_005536	Talin-1 [Source:UniProtKB/TrEMBL;Acc:A0A4E0R575]	0.823	0.776849	0.646	1.12076	0.963	0.637
1236	uterus	D915_003632	Ferritin [Source:UniProtKB/TrEMBL;Acc:A0A2H1CIQ6]	0.823	0.941418	0.646	1.35818	1	0.659
1237	uterus	D915_004003	Ferritin [Source:UniProtKB/TrEMBL;Acc:A0A2H1CFV8]	0.818	0.852145	0.636	1.22939	0.94	0.556
1238	uterus	D915_005640	Gamma-aminobutyric acid receptor-associated protein 2 [Source:UniProtKB/TrEMBL;Acc:A0A4E0RB59]	0.815	0.909563	0.63	1.31222	0.933	0.683
1239	uterus	D915_008027	Kinase [Source:UniProtKB/TrEMBL;Acc:A0A4E0R1T4]	0.805	0.835301	0.61	1.20508	0.769	0.313
1240	uterus	D915_003174	Ubiquitin carboxyl-terminal hydrolase [Source:UniProtKB/TrEMBL;Acc:A0A4E0RJB5]	0.805	0.635976	0.61	0.917519	1	0.697
1241	uterus	D915_010841	Thioredoxin [Source:UniProtKB/TrEMBL;Acc:A0A2H1BRK2]	0.799	0.790005	0.598	1.13974	0.791	0.342
1242	uterus	D915_008005	Long-chain-fatty-acid--CoA ligase [Source:UniProtKB/TrEMBL;Acc:A0A4E0RHC1]	0.793	0.789204	0.586	1.13858	0.821	0.427
1243	uterus	D915_003461	Dopa decarboxylase [Source:UniProtKB/TrEMBL;Acc:A0A4E0RHJ0]	0.791	0.834213	0.582	1.20352	0.649	0.107
1244	uterus	D915_004535	Trematode Eggshell Synthesis [Source:UniProtKB/TrEMBL;Acc:A0A4E0RTJ6]	0.789	0.791904	0.578	1.14248	0.993	0.614
1245	uterus	D915_003729/ "TSA"	Thioredoxin peroxidase [Source:UniProtKB/TrEMBL;Acc:A0A4E0RVH8]	0.785	0.602955	0.57	0.86988	1	0.999
1246	uterus	D915_008876	FERM domain-containing protein 3 [Source:UniProtKB/TrEMBL;Acc:A0A4E0RXG2]	0.782	0.646951	0.564	0.933353	0.955	0.749
1247	uterus	D915_000436	Ovule protein [Source:UniProtKB/TrEMBL;Acc:A0A4E0RR54]	0.782	0.710047	0.564	1.02438	0.843	0.532
1248	uterus	D915_009444	Polyubiquitin-B [Source:UniProtKB/TrEMBL;Acc:A0A2H1BXU1]	0.779	0.507874	0.558	0.732707	1	0.999
1249	uterus	D915_007189	Secreted protein [Source:UniProtKB/TrEMBL;Acc:A0A4E0RMR0]	0.778	1.03448	0.556	1.49244	0.627	0.101
1250	uterus	D915_006510	L-lactate dehydrogenase [Source:UniProtKB/TrEMBL;Acc:A0A2H1C729]	0.776	0.784494	0.552	1.13179	0.627	0.107
1251	uterus	D915_001108	Ubiquitin-conjugating enzyme [Source:UniProtKB/TrEMBL;Acc:A0A4E0S3S0]	0.774	0.724554	0.548	1.04531	0.91	0.6
1252	uterus	D915_007000	PI31_Prot_N domain-containing protein [Source:UniProtKB/TrEMBL;Acc:A0A4E0R6K3]	0.772	0.634379	0.544	0.915216	0.858	0.359
1253	uterus	D915_005682	Fibrillin 2 [Source:UniProtKB/TrEMBL;Acc:A0A4E0R4Q1]	0.766	0.623095	0.532	0.898937	0.993	0.851
1254	uterus	D915_006190	Spliced glycoprotein U85.5 [Source:UniProtKB/TrEMBL;Acc:A0A4E0RXI2]	0.765	0.762505	0.53	1.10006	0.776	0.442
1255	uterus	D915_008125	Vitelline protein B2 [Source:UniProtKB/TrEMBL;Acc:A0A2H1C2A1]	0.764	0.709801	0.528	1.02403	1	0.632
1256	uterus	D915_002620	Serine/threonine-protein kinase PLK [Source:UniProtKB/TrEMBL;Acc:A0A4E0S2Z2]	0.764	0.749154	0.528	1.0808	0.784	0.441
1257	uterus	D915_004561	ATPase inhibitor mitochondrial [Source:UniProtKB/TrEMBL;Acc:A0A4E0RTV4]	0.761	0.601526	0.522	0.867819	0.94	0.53
1258	uterus	D915_002143	Prostamide/prostaglandin F synthase [Source:UniProtKB/TrEMBL;Acc:A0A4E0RH11]	0.761	0.619992	0.522	0.894459	0.769	0.388
1259	uterus	D915_004902	Venom protein [Source:UniProtKB/TrEMBL;Acc:A0A4E0RSV2]	0.76	1.38716	0.52	2.00125	0.567	0.065
1260	uterus	D915_010266	glutathione transferase [Source:UniProtKB/TrEMBL;Acc:A0A4E0RVM5]	0.76	0.61504	0.52	0.887316	0.993	0.857
1261	uterus	D915_000421	Phosphatidylinositol 4-kinase type 2 [Source:UniProtKB/TrEMBL;Acc:A0A4E0RRP2]	0.76	0.719653	0.52	1.03824	0.724	0.346
1262	uterus	D915_001153	RNA helicase [Source:UniProtKB/TrEMBL;Acc:A0A4E0RQF8]	0.758	0.449567	0.516	0.648589	0.985	0.942
1263	uterus	D915_004140	cytochrome-b5 reductase [Source:UniProtKB/TrEMBL;Acc:A0A4E0RV74]	0.756	0.620638	0.512	0.895391	0.843	0.56
1264	uterus	D915_006397	Lysosome-associated membrane glycoprotein [Source:UniProtKB/TrEMBL;Acc:A0A4E0R7N2]	0.745	0.626563	0.49	0.903939	0.963	0.767
1265	uterus	D915_001792	Zonadhesin [Source:UniProtKB/TrEMBL;Acc:A0A4E0RIC5]	0.745	0.628214	0.49	0.906321	0.828	0.466
1266	uterus	D915_007687	Fatty acid-binding protein type VI [Source:UniProtKB/TrEMBL;Acc:A0A4E0RJX2]	0.743	0.774116	0.486	1.11681	0.582	0.13
1267	uterus	D915_010620	BPTI/Kunitz inhibitor domain-containing protein [Source:UniProtKB/TrEMBL;Acc:A0A4E0R923]	0.741	0.723731	0.482	1.04412	0.515	0.045
1268	uterus	D915_006684	Cathepsin L [Source:UniProtKB/TrEMBL;Acc:A0A2H1C5N4]	0.738	0.638026	0.476	0.920476	0.918	0.705
1269	uterus	D915_001822	Citrate synthase [Source:UniProtKB/TrEMBL;Acc:A0A4E0RWK6]	0.737	0.61987	0.474	0.894283	0.791	0.479
1270	uterus	D915_009739	Cytosolic Cu-Zn superoxide dismutase [Source:UniProtKB/TrEMBL;Acc:A0A4E0RWK7]	0.734	0.576699	0.468	0.832001	0.709	0.354
1271	uterus	D915_006907	BRO1 domain and CAAX motif containing [Source:UniProtKB/TrEMBL;Acc:A0A4E0R3D7]	0.734	0.605658	0.468	0.87378	0.716	0.382
1272	uterus	D915_008221	Apple domain-containing protein [Source:UniProtKB/TrEMBL;Acc:A0A4E0R3I7]	0.731	0.717415	0.462	1.03501	0.537	0.095
1273	uterus	D915_004684	Cell division control protein 42 homolog [Source:UniProtKB/TrEMBL;Acc:A0A4E0S1H8]	0.731	0.570297	0.462	0.822764	0.858	0.636
1274	uterus	D915_008222	Ubiquitin-conjugating enzyme E2 H [Source:UniProtKB/TrEMBL;Acc:A0A4E0RHE5]	0.729	0.454349	0.458	0.655486	0.978	0.872
1275	uterus	D915_001829	Dynein light chain [Source:UniProtKB/TrEMBL;Acc:A0A2H1CQM5]	0.728	0.91359	0.456	1.31803	0.791	0.507
1276	uterus	D915_002871	Subfamily S1A unassigned peptidase (S01 family) [Source:UniProtKB/TrEMBL;Acc:A0A4E0RH51]	0.727	1.31476	0.454	1.8968	0.552	0.116
1277	uterus	D915_005208	Stress response protein nhaX [Source:UniProtKB/TrEMBL;Acc:A0A2H1CA34]	0.726	0.67736	0.452	0.977224	0.627	0.255
1278	uterus	D915_004990	TFG domain-containing protein [Source:UniProtKB/TrEMBL;Acc:A0A4E0RZ14]	0.725	0.45109	0.45	0.650785	0.978	0.8
1279	uterus	D915_003630	Ferritin [Source:UniProtKB/TrEMBL;Acc:A0A2H1CKG6]	0.724	0.341461	0.448	0.492624	1	0.721
1280	uterus	D915_010555	Pleckstrin domain-containing family B member 2 [Source:UniProtKB/TrEMBL;Acc:A0A4E0R9L7]	0.723	0.667055	0.446	0.962357	0.687	0.366
1281	uterus	D915_007538	AAI domain-containing protein [Source:UniProtKB/TrEMBL;Acc:A0A4E0R4U0]	0.721	0.904339	0.442	1.30469	0.746	0.475
1282	uterus	D915_003451	Major egg antigen [Source:UniProtKB/TrEMBL;Acc:A0A2H1CHR2]	0.721	0.39755	0.442	0.573543	0.97	0.6
1283	uterus	D915_006335	Centriolar satellite-associated tubulin polyglutamylase complex regulator 1 [Source:UniProtKB/TrEMBL;Acc:A0A4E0RXH5]	0.72	0.546463	0.44	0.78838	0.687	0.341
1284	uterus	D915_007343	NA	0.719	0.383014	0.438	0.552572	1	0.734
1285	uterus	D915_005071	Ig-like domain-containing protein [Source:UniProtKB/TrEMBL;Acc:A0A4E0RCF0]	0.718	0.726029	0.436	1.04744	0.507	0.099
1286	uterus	D915_001656	26S proteasome complex subunit SEM1 [Source:UniProtKB/TrEMBL;Acc:A0A2H1CQ78]	0.717	0.478093	0.434	0.689743	0.948	0.903
1287	uterus	D915_004534	Formin proteiny 2 domain containing protein [Source:UniProtKB/TrEMBL;Acc:A0A4E0RUM1]	0.715	0.654714	0.43	0.944553	0.612	0.263
1288	uterus	D915_009540	Transmembrane ascorbate-dependent reductase CYB561 [Source:UniProtKB/TrEMBL;Acc:A0A4E0R257]	0.712	0.558392	0.424	0.805589	0.687	0.36
1289	uterus	D915_000928	Delta-like protein [Source:UniProtKB/TrEMBL;Acc:A0A4E0RKE6]	0.712	0.66912	0.424	0.965336	0.597	0.274
1290	uterus	D915_008168	Profilin [Source:UniProtKB/TrEMBL;Acc:A0A4E0RUP9]	0.711	0.432431	0.422	0.623866	1	0.91
1291	uterus	D915_005018	Glycolipid transfer protein [Source:UniProtKB/TrEMBL;Acc:A0A4E0S139]	0.709	0.596467	0.418	0.86052	0.56	0.198
1292	uterus	D915_004116	Conserved plasma membrane protein [Source:UniProtKB/TrEMBL;Acc:A0A4E0RCK8]	0.709	0.565783	0.418	0.816252	0.552	0.164
1293	uterus	D915_000179	Cyclin-I [Source:UniProtKB/TrEMBL;Acc:A0A4E0RKM9]	0.709	0.593753	0.418	0.856604	0.634	0.298
1294	uterus	D915_000205	Solute carrier family 13 member 2 [Source:UniProtKB/TrEMBL;Acc:A0A4E0RRY8]	0.708	0.541545	0.416	0.781285	0.455	0.046
1295	uterus	D915_000823	Dynein light chain [Source:UniProtKB/TrEMBL;Acc:A0A4E0S401]	0.707	0.529449	0.414	0.763833	0.597	0.26
1296	uterus	D915_003631	Ferritin [Source:UniProtKB/TrEMBL;Acc:A0A2H1CIR0]	0.706	0.244877	0.412	0.353282	1	0.689
1297	uterus	D915_010139	Major heat shock 70 kDa protein Bbb [Source:UniProtKB/TrEMBL;Acc:A0A4E0RW70]	0.704	0.549924	0.408	0.793373	0.455	0.057
1298	uterus	D915_003265	Thioredoxin dependent peroxide reductase [Source:UniProtKB/TrEMBL;Acc:A0A4E0RGC7]	0.702	0.373807	0.404	0.539289	0.97	0.755
1299	ovary	D915_005757	C-type lectin domain-containing protein [Source:UniProtKB/TrEMBL;Acc:A0A4E0R652]	0.994	2.50873	0.988	3.61934	1	0.327
1300	ovary	D915_004345	Malate dehydrogenase [Source:UniProtKB/TrEMBL;Acc:A0A2H1CF15]	0.994	1.60237	0.988	2.31174	1	0.909
1301	ovary	D915_004205	phosphoenolpyruvate carboxykinase (GTP) [Source:UniProtKB/TrEMBL;Acc:A0A2H1CEU3]	0.992	2.19354	0.984	3.16461	1	0.507
1302	ovary	D915_009802	Ribonucleoside-diphosphate reductase small subunit [Source:UniProtKB/TrEMBL;Acc:A0A2H1BUT0]	0.991	2.57458	0.982	3.71433	1	0.34
1303	ovary	D915_000633	Proline-rich protein HaeIII subfamily 1-like [Source:UniProtKB/TrEMBL;Acc:A0A2H1CVJ0]	0.991	2.26659	0.982	3.27	1	0.227
1304	ovary	D915_004953	Syntaxin-binding protein 5 [Source:UniProtKB/TrEMBL;Acc:A0A4E0R845]	0.99	2.35161	0.98	3.39266	1	0.522
1305	ovary	D915_008934	Glyceraldehyde-3-phosphate dehydrogenase [Source:UniProtKB/TrEMBL;Acc:A0A2H1BWY6]	0.988	1.18639	0.976	1.7116	1	1
1306	ovary	D915_000373	Putative deferrochelatase/peroxidase YfeX [Source:UniProtKB/TrEMBL;Acc:A0A4E0S471]	0.987	1.55788	0.974	2.24754	1	0.57
1307	ovary	D915_004863	60S ribosomal protein L7a [Source:UniProtKB/TrEMBL;Acc:A0A4E0RAM7]	0.986	1.05517	0.972	1.52229	1	0.96
1308	ovary	D915_006205	Ubiquinone biosynthesis protein [Source:UniProtKB/TrEMBL;Acc:A0A4E0RPQ1]	0.98	1.42539	0.96	2.0564	1	0.341
1309	ovary	D915_005060	40S ribosomal protein S23 [Source:UniProtKB/TrEMBL;Acc:A0A4E0RU29]	0.98	1.2184	0.96	1.75778	1	0.934
1310	ovary	D915_011031	Prothymosin alpha-like [Source:UniProtKB/TrEMBL;Acc:A0A2H1BT74]	0.979	1.19469	0.958	1.72357	1	0.96
1311	ovary	D915_003451	Major egg antigen [Source:UniProtKB/TrEMBL;Acc:A0A2H1CHR2]	0.976	1.44254	0.952	2.08115	1	0.607
1312	ovary	D915_009078	Malate dehydrogenase [Source:UniProtKB/TrEMBL;Acc:A0A4E0REX4]	0.975	0.946537	0.95	1.36556	1	0.984
1313	ovary	D915_006665	Poly(RC)-binding protein 2 [Source:UniProtKB/TrEMBL;Acc:A0A4E0R789]	0.975	1.56947	0.95	2.26427	0.989	0.242
1314	ovary	D915_004390	40S ribosomal protein S2 [Source:UniProtKB/TrEMBL;Acc:A0A4E0RD65]	0.975	1.05712	0.95	1.5251	1	0.931
1315	ovary	D915_000789	40S ribosomal protein S11 [Source:UniProtKB/TrEMBL;Acc:A0A4E0RKG4]	0.975	1.02185	0.95	1.47422	1	0.974
1316	ovary	D915_011129	Ribosomal protein L19 [Source:UniProtKB/TrEMBL;Acc:A0A2H1BRC3]	0.974	1.0686	0.948	1.54166	1	0.906
1317	ovary	D915_005794	Alpha crystallin-containing small heat shock protein variant NtermFhHSP35a [Source:UniProtKB/TrEMBL;Acc:A0A4E0R528]	0.973	1.38811	0.946	2.00263	1	0.215
1318	ovary	D915_005472	E3 ubiquitin-protein ligase RNF12-B [Source:UniProtKB/TrEMBL;Acc:A0A4E0RBA5]	0.973	1.44441	0.946	2.08385	1	0.454
1319	ovary	D915_002864	Histone H2A [Source:UniProtKB/TrEMBL;Acc:A0A2H1CKN9]	0.973	1.3205	0.946	1.90507	1	0.585
1320	ovary	D915_001503	Ion_trans domain-containing protein [Source:UniProtKB/TrEMBL;Acc:A0A4E0RHS6]	0.972	1.57599	0.944	2.27367	0.978	0.185
1321	ovary	D915_002466	60S ribosomal protein L18a [Source:UniProtKB/TrEMBL;Acc:A0A2H1CLY7]	0.972	0.869384	0.944	1.25426	1	0.974
1322	ovary	D915_007290	Multidrug resistance protein 1 [Source:UniProtKB/TrEMBL;Acc:A0A4E0RLC9]	0.971	1.47411	0.942	2.12669	1	0.266
1323	ovary	D915_003649	Tubulin alpha chain [Source:UniProtKB/TrEMBL;Acc:A0A2H1CH96]	0.971	1.65969	0.942	2.39442	1	0.514
1324	ovary	D915_009586	Ribosomal protein L3 [Source:UniProtKB/TrEMBL;Acc:A0A2H1BX12]	0.967	1.08002	0.934	1.55815	1	0.867
1325	ovary	D915_007414	Arginine methyltransferase 1 [Source:UniProtKB/TrEMBL;Acc:A0A4E0R8A4]	0.966	1.15779	0.932	1.67033	1	0.697
1326	ovary	D915_010801	Large subunit ribosomal protein LP1 [Source:UniProtKB/TrEMBL;Acc:A0A2H1BUI8]	0.965	1.01207	0.93	1.46011	1	0.945
1327	ovary	D915_009746	40S ribosomal protein SA [Source:UniProtKB/TrEMBL;Acc:A0A4E0RRP8]	0.965	1.02782	0.93	1.48283	1	0.936
1328	ovary	D915_004715	60S acidic ribosomal protein P2 [Source:UniProtKB/TrEMBL;Acc:A0A4E0RD46]	0.965	0.930069	0.93	1.34181	1	0.97
1329	ovary	D915_004322	Glutaredoxin [Source:UniProtKB/TrEMBL;Acc:A0A4E0REZ4]	0.965	1.15668	0.93	1.66874	1	0.342
1330	ovary	D915_008673	60S ribosomal protein L6 [Source:UniProtKB/TrEMBL;Acc:A0A2H1BY45]	0.964	1.0113	0.928	1.459	1	0.932
1331	ovary	D915_000721	Titin [Source:UniProtKB/TrEMBL;Acc:A0A4E0RLW0]	0.963	1.33839	0.926	1.93089	0.989	0.31
1332	ovary	D915_008567	Flocculation protein FLO11 [Source:UniProtKB/TrEMBL;Acc:A0A4E0RXQ0]	0.962	1.47445	0.924	2.12719	0.978	0.152
1333	ovary	D915_011104	eIF3_N domain-containing protein [Source:UniProtKB/TrEMBL;Acc:A0A4E0RUN9]	0.962	1.13251	0.924	1.63386	1	0.618
1334	ovary	D915_008766	Chaperonin containing T-complex polypeptide subunit zeta [Source:UniProtKB/TrEMBL;Acc:A0A4E0R2P2]	0.962	0.927835	0.924	1.33858	1	0.776
1335	ovary	D915_007964	Heat shock protein heat shock protein 90 alpha [Source:UniProtKB/TrEMBL;Acc:A0A4E0R0U0]	0.962	0.853352	0.924	1.23113	1	0.983
1336	ovary	D915_004782	Secreted protein [Source:UniProtKB/TrEMBL;Acc:A0A4E0RT37]	0.962	1.30113	0.924	1.87713	0.989	0.36
1337	ovary	D915_000853	Ribosomal protein L11 [Source:UniProtKB/TrEMBL;Acc:A0A2H1CUL2]	0.962	1.04682	0.924	1.51024	1	0.831
1338	ovary	D915_004397	Eukaryotic translation initiation factor 5A [Source:UniProtKB/TrEMBL;Acc:A0A4E0RZH4]	0.961	1.01676	0.922	1.46687	1	0.877
1339	ovary	D915_003174	Ubiquitin carboxyl-terminal hydrolase [Source:UniProtKB/TrEMBL;Acc:A0A4E0RJB5]	0.961	1.4421	0.922	2.08051	1	0.703
1340	ovary	D915_005862	Bone marrow proteoglycan [Source:UniProtKB/TrEMBL;Acc:A0A2H1C9E8]	0.96	1.4748	0.92	2.12769	0.967	0.143
1341	ovary	D915_007165	Proliferation-associated protein 2G4 [Source:UniProtKB/TrEMBL;Acc:A0A4E0R1Y3]	0.96	1.09262	0.92	1.57632	1	0.724
1342	ovary	D915_004931	Eukaryotic translation initiation factor 2c [Source:UniProtKB/TrEMBL;Acc:A0A4E0S195]	0.96	1.16716	0.92	1.68386	1	0.544
1343	ovary	D915_008850	60S ribosomal protein L35a [Source:UniProtKB/TrEMBL;Acc:A0A4E0R2G0]	0.959	0.984983	0.918	1.42103	1	0.949
1344	ovary	D915_007359	Ribonucleoside diphosphate reductase small subunit [Source:UniProtKB/TrEMBL;Acc:A0A4E0R3G8]	0.959	1.18054	0.918	1.70316	1	0.346
1345	ovary	D915_008316	60S ribosomal protein L27a [Source:UniProtKB/TrEMBL;Acc:A0A2H1BZJ2]	0.958	0.848193	0.916	1.22368	1	0.98
1346	ovary	D915_007907	Ribosomal protein l4 [Source:UniProtKB/TrEMBL;Acc:A0A4E0RYD3]	0.958	0.960241	0.916	1.38534	1	0.829
1347	ovary	D915_009939	60S ribosomal protein L12 [Source:UniProtKB/TrEMBL;Acc:A0A4E0QV55]	0.957	0.869018	0.914	1.25373	1	0.954
1348	ovary	D915_006726	Ribosomal protein L37A [Source:UniProtKB/TrEMBL;Acc:A0A2H1C5S0]	0.957	0.99187	0.914	1.43097	1	0.921
1349	ovary	D915_006073	WD-repeat protein 1 [Source:UniProtKB/TrEMBL;Acc:A0A4E0R9Z5]	0.957	1.36864	0.914	1.97453	1	0.979
1350	ovary	D915_002097	Importin subunit alpha [Source:UniProtKB/TrEMBL;Acc:A0A4E0RKN2]	0.957	1.18316	0.914	1.70693	0.978	0.289
1351	ovary	D915_000739	40S ribosomal protein S13 [Source:UniProtKB/TrEMBL;Acc:A0A4E0S3I6]	0.957	1.00318	0.914	1.44728	1	0.907
1352	ovary	D915_004056	Transmembrane protein [Source:UniProtKB/TrEMBL;Acc:A0A4E0REY0]	0.955	1.27587	0.91	1.8407	0.946	0.108
1353	ovary	D915_010663	Transcription factor BTF3 [Source:UniProtKB/TrEMBL;Acc:A0A4E0QZB0]	0.955	0.99158	0.91	1.43055	1	0.846
1354	ovary	D915_000500	60S ribosomal protein L13 [Source:UniProtKB/TrEMBL;Acc:A0A2H1CVX5]	0.955	0.887299	0.91	1.2801	1	0.91
1355	ovary	D915_008139	40S ribosomal protein S6 [Source:UniProtKB/TrEMBL;Acc:A0A2H1C0I8]	0.954	0.788561	0.908	1.13765	1	0.976
1356	ovary	D915_008031	Nucleosome assembly factor involved in chromatin assembly and disassembly [Source:UniProtKB/TrEMBL;Acc:A0A4E0R3I4]	0.954	1.15379	0.908	1.66456	0.967	0.224
1357	ovary	D915_000444	Eukaryotic translation elongation factor 1 gamma [Source:UniProtKB/TrEMBL;Acc:A0A4E0RL78]	0.954	0.954989	0.908	1.37776	1	0.887
1358	ovary	D915_010261	40S ribosomal protein S30 [Source:UniProtKB/TrEMBL;Acc:A0A2H1BTK5]	0.953	0.890959	0.906	1.28538	1	0.913
1359	ovary	D915_009359	Nucleosome assembly protein 1 [Source:UniProtKB/TrEMBL;Acc:A0A4E0R0T3]	0.953	0.993202	0.906	1.43289	1	0.727
1360	ovary	D915_003421	Complement component 1 Q subcomponent-binding protein mitochondrial [Source:UniProtKB/TrEMBL;Acc:A0A4E0RFC0]	0.953	0.961127	0.906	1.38661	0.989	0.647
1361	ovary	D915_001342/ "beta-tub4"	Tubulin beta chain [Source:UniProtKB/TrEMBL;Acc:A0A2H1CS84]	0.953	1.19982	0.906	1.73097	1	0.639
1362	ovary	D915_007516	Elongation FacTor [Source:UniProtKB/TrEMBL;Acc:A0A2H1C1M1]	0.952	0.723537	0.904	1.04384	1	0.999
1363	ovary	D915_010041	Ribosomal protein L32 [Source:UniProtKB/TrEMBL;Acc:A0A4E0R7I1]	0.951	0.982785	0.902	1.41786	1	0.744
1364	ovary	D915_007794	60S ribosomal protein L23 [Source:UniProtKB/TrEMBL;Acc:A0A4E0R0D5]	0.951	0.834471	0.902	1.20389	1	0.97
1365	ovary	D915_002687	SET translocation (Myeloid leukemia-associated) B [Source:UniProtKB/TrEMBL;Acc:A0A2H1CM61]	0.951	0.792172	0.902	1.14286	1	0.99
1366	ovary	D915_010779	Prostaglandin e synthase [Source:UniProtKB/TrEMBL;Acc:A0A2H1BSU2]	0.95	0.769112	0.9	1.10959	1	0.973
1367	ovary	D915_002616	Cytosolic large ribosomal subunit protein L30 [Source:UniProtKB/TrEMBL;Acc:A0A2H1CM94]	0.95	0.897587	0.9	1.29494	1	0.897
1368	ovary	D915_002096	40S ribosomal protein S26 [Source:UniProtKB/TrEMBL;Acc:A0A2H1CPA2]	0.949	0.837172	0.898	1.20778	1	0.963
1369	ovary	D915_005234	Peptidyl-prolyl cis-trans isomerase [Source:UniProtKB/TrEMBL;Acc:A0A2H1CB55]	0.948	0.860493	0.896	1.24143	1	0.996
1370	ovary	D915_011226	Translationally controlled tumor-associated [Source:UniProtKB/TrEMBL;Acc:A0A2H1BU68]	0.947	0.820646	0.894	1.18394	1	0.953
1371	ovary	D915_007671	60S ribosomal protein L14 [Source:UniProtKB/TrEMBL;Acc:A0A4E0RYH5]	0.947	0.931567	0.894	1.34397	1	0.863
1372	ovary	D915_004990	TFG domain-containing protein [Source:UniProtKB/TrEMBL;Acc:A0A4E0RZ14]	0.947	0.973527	0.894	1.4045	1	0.803
1373	ovary	D915_010416	Ribosomal protein L5 (Predicted) [Source:UniProtKB/TrEMBL;Acc:A0A2H1BTH7]	0.946	0.820394	0.892	1.18358	1	0.956
1374	ovary	D915_006140	40S ribosomal protein S18 [Source:UniProtKB/TrEMBL;Acc:A0A4E0RQC4]	0.946	0.88391	0.892	1.27521	1	0.91
1375	ovary	D915_002006	NA	0.946	1.13839	0.892	1.64235	0.989	0.349
1376	ovary	D915_009749	peptidylprolyl isomerase [Source:UniProtKB/TrEMBL;Acc:A0A2H1BV01]	0.945	0.835978	0.89	1.20606	1	0.924
1377	ovary	D915_007154	Secreted protein [Source:UniProtKB/TrEMBL;Acc:A0A4E0R540]	0.944	0.9904	0.888	1.42884	1	0.496
1378	ovary	D915_006887	Ribosomal protein S15Aa [Source:UniProtKB/TrEMBL;Acc:A0A2H1C4D5]	0.944	0.890659	0.888	1.28495	1	0.848
1379	ovary	D915_006559	40S ribosomal protein S8 [Source:UniProtKB/TrEMBL;Acc:A0A4E0RX27]	0.943	0.86227	0.886	1.24399	1	0.885
1380	ovary	D915_001255	Rhodopsin orphan GPCR [Source:UniProtKB/TrEMBL;Acc:A0A2H1CSN3]	0.943	1.09935	0.886	1.58603	0.967	0.197
1381	ovary	D915_000892	40S ribosomal protein S3a [Source:UniProtKB/TrEMBL;Acc:A0A4E0S3X6]	0.943	0.982351	0.886	1.41723	1	0.692
1382	ovary	D915_000337	DUF4704 domain-containing protein [Source:UniProtKB/TrEMBL;Acc:A0A4E0S0D0]	0.942	1.16495	0.884	1.68067	0.946	0.128
1383	ovary	D915_009545	Ribosomal protein [Source:UniProtKB/TrEMBL;Acc:A0A4E0QZ66]	0.942	0.748566	0.884	1.07995	1	0.975
1384	ovary	D915_006636	2-oxoisovalerate dehydrogenase subunit alpha [Source:UniProtKB/TrEMBL;Acc:A0A4E0RZA4]	0.942	0.926595	0.884	1.33679	1	0.822
1385	ovary	D915_007966/ "inx.16"	Innexin [Source:UniProtKB/TrEMBL;Acc:A0A4E0QZP1]	0.941	1.42059	0.882	2.04948	0.957	0.172
1386	ovary	D915_009639	60S ribosomal protein L9 [Source:UniProtKB/TrEMBL;Acc:A0A4E0RCW6]	0.94	0.874688	0.88	1.26191	1	0.843
1387	ovary	D915_008951	60S acidic ribosomal protein P0 [Source:UniProtKB/TrEMBL;Acc:A0A4E0R4T1]	0.94	0.874531	0.88	1.26168	1	0.865
1388	ovary	D915_005310	Heat shock cognate 71 kDa protein [Source:UniProtKB/TrEMBL;Acc:A0A4E0S0Y1]	0.938	1.10626	0.876	1.59599	0.935	0.117
1389	ovary	D915_000460	Toxin [Source:UniProtKB/TrEMBL;Acc:A0A4E0RK64]	0.938	1.47396	0.876	2.12647	1	0.241
1390	ovary	D915_007937	Eukaryotic ribosomal protein L18 [Source:UniProtKB/TrEMBL;Acc:A0A2H1C1P4]	0.938	0.795229	0.876	1.14727	1	0.964
1391	ovary	D915_007713	60S ribosomal protein L34 [Source:UniProtKB/TrEMBL;Acc:A0A4E0R391]	0.938	0.785522	0.876	1.13327	1	0.953
1392	ovary	D915_006656	Ribonuclease H2 subunit C [Source:UniProtKB/TrEMBL;Acc:A0A2H1C7M3]	0.937	1.02615	0.874	1.48043	0.957	0.227
1393	ovary	D915_007092	60S ribosomal protein L28 [Source:UniProtKB/TrEMBL;Acc:A0A2H1C365]	0.936	0.870135	0.872	1.25534	1	0.808
1394	ovary	D915_001910	Doublecortin domain-containing protein [Source:UniProtKB/TrEMBL;Acc:A0A4E0RWC3]	0.936	0.996608	0.872	1.4378	0.957	0.183
1395	ovary	D915_000829	Ribosomal protein S19a isoform C [Source:UniProtKB/TrEMBL;Acc:A0A2H1CUU9]	0.936	0.873134	0.872	1.25967	1	0.937
1396	ovary	D915_006838	40S ribosomal protein S24 [Source:UniProtKB/TrEMBL;Acc:A0A2H1C5M1]	0.935	0.790299	0.87	1.14016	1	0.948
1397	ovary	D915_006691	60S ribosomal protein L13a [Source:UniProtKB/TrEMBL;Acc:A0A2H1C6J7]	0.934	0.810209	0.868	1.16888	1	0.878
1398	ovary	D915_001706	Ribosomal protein S5a [Source:UniProtKB/TrEMBL;Acc:A0A4E0RWT8]	0.933	0.814846	0.866	1.17557	1	0.944
1399	ovary	D915_000449	Ribosomal protein S3 [Source:UniProtKB/TrEMBL;Acc:A0A2H1CW70]	0.933	0.83847	0.866	1.20966	1	0.923
1400	ovary	D915_008153	Acidic leucine-rich nuclear phosphoprotein 32 protein (ANP32/acidic nuclear phosphoprotein) [Source:UniProtKB/TrEMBL;Acc:A0A2H1C092]	0.932	0.931295	0.864	1.34358	1	0.662
1401	ovary	D915_004911/ "beta-tub3.1"	Tubulin beta chain [Source:UniProtKB/TrEMBL;Acc:B0RZ78]	0.932	1.04069	0.864	1.5014	1	0.821
1402	ovary	D915_008533	Polyadenylate-binding protein [Source:UniProtKB/TrEMBL;Acc:A0A4E0QZA4]	0.931	0.685232	0.862	0.988581	1	1
1403	ovary	D915_008484	Small subunit ribosomal protein S27Ae [Source:UniProtKB/TrEMBL;Acc:A0A2H1C1D8]	0.93	0.780814	0.86	1.12648	1	0.94
1404	ovary	D915_010970	60S ribosomal protein L36 [Source:UniProtKB/TrEMBL;Acc:A0A4E0QY38]	0.929	1.16101	0.858	1.67498	1	0.812
1405	ovary	D915_007416	RRM domain-containing protein [Source:UniProtKB/TrEMBL;Acc:A0A4E0RVV4]	0.928	0.856848	0.856	1.23617	1	0.683
1406	ovary	D915_010435	60S ribosomal protein L17 [Source:UniProtKB/TrEMBL;Acc:A0A2H1BTA4]	0.927	0.849306	0.854	1.22529	1	0.825
1407	ovary	D915_005971	NADH-ubiquinone oxidoreductase subunit mitochondrial [Source:UniProtKB/TrEMBL;Acc:A0A4E0RX66]	0.927	0.92646	0.854	1.3366	1	0.68
1408	ovary	D915_008456	60S ribosomal protein L7 [Source:UniProtKB/TrEMBL;Acc:A0A2H1BYD6]	0.925	0.786666	0.85	1.13492	1	0.902
1409	ovary	D915_005630	Ribonucleoside-diphosphate reductase [Source:UniProtKB/TrEMBL;Acc:A0A4E0R952]	0.924	1.03717	0.848	1.49632	0.957	0.269
1410	ovary	D915_007796	NA	0.923	0.925956	0.846	1.33587	1	0.674
1411	ovary	D915_010826	Btz domain-containing protein [Source:UniProtKB/TrEMBL;Acc:A0A4E0QZ34]	0.921	0.71236	0.842	1.02772	1	0.932
1412	ovary	D915_008094	Ribosomal protein L37 [Source:UniProtKB/TrEMBL;Acc:A0A4E0R6P7]	0.921	0.823618	0.842	1.18823	1	0.816
1413	ovary	D915_006705	Transposase [Source:UniProtKB/TrEMBL;Acc:A0A4E0R948]	0.92	0.874101	0.84	1.26106	0.989	0.663
1414	ovary	D915_002919	Enhancer of mRNA-decapping protein 3 [Source:UniProtKB/TrEMBL;Acc:A0A4E0S2R1]	0.92	1.04057	0.84	1.50122	0.935	0.186
1415	ovary	D915_011133	T-complex protein 1 subunit gamma [Source:UniProtKB/TrEMBL;Acc:A0A4E0R883]	0.919	0.799677	0.838	1.15369	1	0.732
1416	ovary	D915_010501	Large subunit ribosomal protein L22e [Source:UniProtKB/TrEMBL;Acc:A0A4E0QUZ1]	0.919	0.779522	0.838	1.12461	1	0.866
1417	ovary	D915_005194	mRNA (guanine-N(7))-methyltransferase [Source:UniProtKB/TrEMBL;Acc:A0A4E0R5V8]	0.917	0.959888	0.834	1.38483	0.946	0.251
1418	ovary	D915_002707	Eukaryotic translation initiation factor 2-alpha kinase 4 [Source:UniProtKB/TrEMBL;Acc:A0A4E0S2U9]	0.915	1.00001	0.83	1.44271	0.946	0.249
1419	ovary	D915_000462	Stomatin like transmembrane protein [Source:UniProtKB/TrEMBL;Acc:A0A2H1CW00]	0.914	0.929964	0.828	1.34165	0.87	0.069
1420	ovary	D915_004968	Splicing factor arginine serine rich arginine serine rich splicing factor [Source:UniProtKB/TrEMBL;Acc:A0A2H1CE81]	0.914	0.772678	0.828	1.11474	1	0.863
1421	ovary	D915_003699	40S ribosomal protein S20 [Source:UniProtKB/TrEMBL;Acc:A0A2H1CHN0]	0.913	0.657142	0.826	0.948055	1	0.926
1422	ovary	D915_003546	Ribosomal protein L26 [Source:UniProtKB/TrEMBL;Acc:A0A2H1CIZ5]	0.912	0.748688	0.824	1.08013	1	0.832
1423	ovary	D915_008327	T-complex protein 1 subunit beta [Source:UniProtKB/TrEMBL;Acc:A0A4E0QZF1]	0.911	0.749384	0.822	1.08113	0.989	0.745
1424	ovary	D915_006574	NA	0.911	0.91587	0.822	1.32132	0.935	0.214
1425	ovary	D915_003214	Chromobox protein 1 (Heterochromatin protein 1 beta) [Source:UniProtKB/TrEMBL;Acc:A0A4E0RWP3]	0.911	0.883419	0.822	1.2745	0.978	0.537
1426	ovary	D915_009851	dihydrofolate reductase [Source:UniProtKB/TrEMBL;Acc:A0A4E0QYF4]	0.91	0.859644	0.82	1.2402	0.967	0.343
1427	ovary	D915_009335	Stefin-1 [Source:UniProtKB/TrEMBL;Acc:A0A2H1BVZ9]	0.909	0.9155	0.818	1.32079	1	0.737
1428	ovary	D915_000118	Transcriptional enhancer factor TEF-5 [Source:UniProtKB/TrEMBL;Acc:A0A4E0RLY5]	0.909	0.90952	0.818	1.31216	0.902	0.169
1429	ovary	D915_011058	Proliferating cell nuclear antigen [Source:UniProtKB/TrEMBL;Acc:A0A2H1BU75]	0.908	0.887528	0.816	1.28043	0.946	0.357
1430	ovary	D915_002180	60S ribosomal protein L31 [Source:UniProtKB/TrEMBL;Acc:A0A4E0RHD1]	0.906	0.686047	0.812	0.989757	1	0.972
1431	ovary	D915_007530	Ribosomal protein S27 [Source:UniProtKB/TrEMBL;Acc:A0A4E0RYQ8]	0.905	0.736357	0.81	1.06234	1	0.857
1432	ovary	D915_007475	Eukaryotic translation elongation factor 1 beta 2 [Source:UniProtKB/TrEMBL;Acc:A0A4E0R664]	0.904	0.725295	0.808	1.04638	1	0.954
1433	ovary	D915_004973	ATPase protein 9 [Source:UniProtKB/TrEMBL;Acc:A0A2H1CCN7]	0.904	0.801979	0.808	1.15701	0.978	0.639
1434	ovary	D915_011143	40S ribosomal protein S7 [Source:UniProtKB/TrEMBL;Acc:A0A2H1BRB2]	0.902	0.731849	0.804	1.05584	1	0.799
1435	ovary	D915_003387	Deoxyuridine 5'-triphosphate nucleotidohydrolase [Source:UniProtKB/TrEMBL;Acc:A0A4E0RG02]	0.902	0.945984	0.804	1.36477	0.957	0.376
1436	ovary	D915_002275	Cyclin N-terminal domain-containing protein [Source:UniProtKB/TrEMBL;Acc:A0A4E0RJY1]	0.901	1.05965	0.802	1.52876	1	0.666
1437	ovary	D915_000717	Ubiquinone biosynthesis O-methyltransferase, mitochondrial [Source:UniProtKB/TrEMBL;Acc:A0A4E0RKR8]	0.901	0.916646	0.802	1.32244	0.946	0.297
1438	ovary	D915_000137	Ribosomal protein L15 [Source:UniProtKB/TrEMBL;Acc:A0A2H1CXB3]	0.899	0.738157	0.798	1.06494	1	0.777
1439	ovary	D915_007140	5-demethoxyubiquinone hydroxylase, mitochondrial [Source:UniProtKB/TrEMBL;Acc:A0A4E0R4X5]	0.896	0.838485	0.792	1.20968	0.978	0.429
1440	ovary	D915_008547	Nucleoside diphosphate kinase [Source:UniProtKB/TrEMBL;Acc:A0A2H1BY32]	0.895	0.798093	0.79	1.15141	1	0.714
1441	ovary	D915_008315	Nascent polypeptide-associated complex alpha polypeptide [Source:UniProtKB/TrEMBL;Acc:A0A4E0RXX0]	0.895	0.660429	0.79	0.952797	1	0.937
1442	ovary	D915_007252	40S ribosomal protein S21 [Source:UniProtKB/TrEMBL;Acc:A0A4E0RZ09]	0.895	0.776282	0.79	1.11994	1	0.841
1443	ovary	D915_001562	Eukaryotic translation initiation factor 4E transporter [Source:UniProtKB/TrEMBL;Acc:A0A4E0RLV0]	0.895	0.747172	0.79	1.07794	1	0.715
1444	ovary	D915_000428	Cadherin EGF LAG seven pass G type receptor [Source:UniProtKB/TrEMBL;Acc:A0A4E0RRL7]	0.894	0.98848	0.788	1.42608	0.913	0.246
1445	ovary	D915_007992	Apolipoprotein C-II [Source:UniProtKB/TrEMBL;Acc:A0A2H1C187]	0.893	1.57271	0.786	2.26894	0.935	0.244
1446	ovary	D915_007200	Mitochondrial pyruvate carrier [Source:UniProtKB/TrEMBL;Acc:A0A2H1C4H0]	0.893	0.825791	0.786	1.19136	0.967	0.554
1447	ovary	D915_006893	Ribosomal protein L27 [Source:UniProtKB/TrEMBL;Acc:A0A2H1C4R8]	0.891	0.641147	0.782	0.924979	1	0.885
1448	ovary	D915_001216	Secreted protein [Source:UniProtKB/TrEMBL;Acc:A0A2H1CSM1]	0.891	0.933069	0.782	1.34613	0.826	0.068
1449	ovary	D915_010872	NA	0.89	0.78091	0.78	1.12662	0.967	0.497
1450	ovary	D915_002868	ATP synthase subunit beta [Source:UniProtKB/TrEMBL;Acc:A0A2H1CLC7]	0.89	0.710743	0.78	1.02539	1	0.793
1451	ovary	D915_006302	inositol-polyphosphate 5-phosphatase [Source:UniProtKB/TrEMBL;Acc:A0A4E0RP34]	0.889	0.741211	0.778	1.06934	0.87	0.132
1452	ovary	D915_004108	Malic enzyme [Source:UniProtKB/TrEMBL;Acc:A0A4E0RCT2]	0.889	0.680882	0.778	0.982305	1	0.949
1453	ovary	D915_008191	40S ribosomal protein S17 [Source:UniProtKB/TrEMBL;Acc:A0A2H1BZ11]	0.887	0.666614	0.774	0.961721	1	0.89
1454	ovary	D915_006652	RRM domain-containing protein [Source:UniProtKB/TrEMBL;Acc:A0A4E0RMR3]	0.887	0.875246	0.774	1.26271	0.978	0.37
1455	ovary	D915_010967	Ribosomal protein S16 [Source:UniProtKB/TrEMBL;Acc:A0A2H1BSL5]	0.886	0.683067	0.772	0.985458	1	0.871
1456	ovary	D915_007541	Serine/arginine-rich splicing factor [Source:UniProtKB/TrEMBL;Acc:A0A2H1C1H1]	0.882	0.784954	0.764	1.13245	0.967	0.701
1457	ovary	D915_009878	INO80 complex subunit C [Source:UniProtKB/TrEMBL;Acc:A0A4E0RWC9]	0.881	0.679401	0.762	0.980169	1	0.859
1458	ovary	D915_009484	Pyrroline-5-carboxylate reductase [Source:UniProtKB/TrEMBL;Acc:A0A2H1BVM9]	0.881	0.649164	0.762	0.936545	1	0.913
1459	ovary	D915_002726	40S ribosomal protein S25 [Source:UniProtKB/TrEMBL;Acc:A0A4E0RF27]	0.881	0.618067	0.762	0.891683	1	0.893
1460	ovary	D915_002218	Rho GTPase activating protein 24 [Source:UniProtKB/TrEMBL;Acc:A0A4E0RK85]	0.881	0.880539	0.762	1.27035	0.87	0.227
1461	ovary	D915_004276	Serpin [Source:UniProtKB/TrEMBL;Acc:A0A4E0RUT1]	0.88	1.00045	0.76	1.44335	0.967	0.536
1462	ovary	D915_006584	Succinate dehydrogenase [ubiquinone] flavoprotein subunit, mitochondrial [Source:UniProtKB/TrEMBL;Acc:A0A4E0RX47]	0.879	0.689108	0.758	0.994172	1	0.794
1463	ovary	D915_008973	NA	0.878	0.746072	0.756	1.07635	1	0.611
1464	ovary	D915_010582	Sulfhydryl oxidase [Source:UniProtKB/TrEMBL;Acc:A0A2H1BT13]	0.877	0.707825	0.754	1.02118	0.978	0.411
1465	ovary	D915_002825	Histone H3 [Source:UniProtKB/TrEMBL;Acc:A0A4E0RCN4]	0.877	0.775161	0.754	1.11832	0.978	0.67
1466	ovary	D915_005774	Calcium channel flower [Source:UniProtKB/TrEMBL;Acc:A0A4E0R8N3]	0.876	0.823078	0.752	1.18745	0.87	0.191
1467	ovary	D915_004141	H/ACA ribonucleoprotein complex subunit [Source:UniProtKB/TrEMBL;Acc:A0A4E0RV00]	0.876	0.773902	0.752	1.1165	0.88	0.22
1468	ovary	D915_002692	NA	0.876	0.849015	0.752	1.22487	0.804	0.086
1469	ovary	D915_004022	T-complex protein 1 subunit theta [Source:UniProtKB/TrEMBL;Acc:A0A4E0RZX0]	0.875	0.723729	0.75	1.04412	0.989	0.591
1470	ovary	D915_009015	Heterogeneous nuclear ribonucleoprotein A2 [Source:UniProtKB/TrEMBL;Acc:A0A2H1BZ67]	0.874	0.572285	0.748	0.825632	1	0.958
1471	ovary	D915_007487	60S ribosomal protein L8 [Source:UniProtKB/TrEMBL;Acc:A0A2H1C1K7]	0.873	0.647177	0.746	0.93368	1	0.81
1472	ovary	D915_007715	Ubiquitin-conjugating enzyme [Source:UniProtKB/TrEMBL;Acc:A0A4E0R2I9]	0.872	0.712588	0.744	1.02805	0.989	0.448
1473	ovary	D915_009668	Cytochrome b-c1 complex subunit 6 [Source:UniProtKB/TrEMBL;Acc:A0A4E0RCM1]	0.87	0.715058	0.74	1.03161	0.989	0.657
1474	ovary	D915_008941	PWI domain-containing protein [Source:UniProtKB/TrEMBL;Acc:A0A4E0RX61]	0.87	0.764862	0.74	1.10346	0.935	0.408
1475	ovary	D915_004010	40S ribosomal protein S9 [Source:UniProtKB/TrEMBL;Acc:A0A2H1CGM4]	0.87	0.745688	0.74	1.0758	0.935	0.395
1476	ovary	D915_002201	Acetyltransferase component of pyruvate dehydrogenase complex [Source:UniProtKB/TrEMBL;Acc:A0A4E0S393]	0.87	0.662904	0.74	0.956368	0.978	0.542
1477	ovary	D915_001459	Signal peptide protein [Source:UniProtKB/TrEMBL;Acc:A0A4E0RIB6]	0.87	0.684295	0.74	0.987229	0.793	0.065
1478	ovary	D915_009797	FUS-interacting serine-arginine-rich protein 1 [Source:UniProtKB/TrEMBL;Acc:A0A4E0RBX9]	0.869	0.728608	0.738	1.05116	0.967	0.68
1479	ovary	D915_007890	Guanine nucleotide-binding protein beta subunit [Source:UniProtKB/TrEMBL;Acc:A0A2H1C1Y5]	0.868	0.635174	0.736	0.916362	1	0.742
1480	ovary	D915_001822	Citrate synthase [Source:UniProtKB/TrEMBL;Acc:A0A4E0RWK6]	0.868	0.740419	0.736	1.0682	0.989	0.477
1481	ovary	D915_008680	Suppression of tumorigenicity 13 (Colon carcinoma) (Hsp70 interacting protein) [Source:UniProtKB/TrEMBL;Acc:A0A4E0RGU0]	0.867	0.626445	0.734	0.903769	1	0.685
1482	ovary	D915_004560	Phosphodiesterase [Source:UniProtKB/TrEMBL;Acc:A0A4E0RAI1]	0.867	0.877918	0.734	1.26657	0.837	0.142
1483	ovary	D915_001609	Secreted protein [Source:UniProtKB/TrEMBL;Acc:A0A4E0S3J9]	0.865	0.693496	0.73	1.0005	1	0.754
1484	ovary	D915_010842	Heterogeneous nuclear ribonucleoprotein A2 [Source:UniProtKB/TrEMBL;Acc:A0A4E0RAL0]	0.864	0.601568	0.728	0.867879	1	0.921
1485	ovary	D915_009698	ATP synthase subunit alpha [Source:UniProtKB/TrEMBL;Acc:A0A4E0QVG1]	0.864	0.678242	0.728	0.978496	0.989	0.754
1486	ovary	D915_007995	T-complex protein 1 subunit delta [Source:UniProtKB/TrEMBL;Acc:A0A4E0RYD8]	0.862	0.60054	0.724	0.866397	1	0.835
1487	ovary	D915_007199	L23A ribosomal protein natural variant [Source:UniProtKB/TrEMBL;Acc:A0A2H1C3Z8]	0.862	0.592397	0.724	0.854649	0.989	0.905
1488	ovary	D915_009652	NADPH:adrenodoxin oxidoreductase, mitochondrial [Source:UniProtKB/TrEMBL;Acc:A0A4E0RDY4]	0.861	0.688858	0.722	0.993812	0.946	0.362
1489	ovary	D915_006474	Regulator of nonsense transcripts 1 [Source:UniProtKB/TrEMBL;Acc:A0A4E0RA02]	0.86	0.677101	0.72	0.976851	0.978	0.713
1490	ovary	D915_001948	DNA helicase [Source:UniProtKB/TrEMBL;Acc:A0A4E0RIN1]	0.86	0.723265	0.72	1.04345	0.848	0.182
1491	ovary	D915_005861	E3 ubiquitin-protein ligase RNF170 [Source:UniProtKB/TrEMBL;Acc:A0A2H1C8B0]	0.859	0.687546	0.718	0.991919	0.87	0.203
1492	ovary	D915_004395	Nucleolar complex protein 4 [Source:UniProtKB/TrEMBL;Acc:A0A4E0REL4]	0.858	0.730475	0.716	1.05385	0.902	0.294
1493	ovary	D915_003511	GTP:AMP phosphotransferase mitochondrial [Source:UniProtKB/TrEMBL;Acc:A0A4E0RAI7]	0.858	0.662989	0.716	0.956491	1	0.718
1494	ovary	D915_000932	Hydroxymethylglutaryl-CoA synthase [Source:UniProtKB/TrEMBL;Acc:A0A4E0S314]	0.858	0.660592	0.716	0.953032	0.902	0.266
1495	ovary	D915_007684	Aminoacyl tRNA synthase complex interacting [Source:UniProtKB/TrEMBL;Acc:A0A4E0RLE0]	0.857	0.673756	0.714	0.972024	0.989	0.53
1496	ovary	D915_005370/ "alpha-tub2"	Tubulin alpha chain [Source:UniProtKB/TrEMBL;Acc:A0A2H1CAS1]	0.857	0.770578	0.714	1.11171	1	0.945
1497	ovary	D915_007812	Signal peptide protein [Source:UniProtKB/TrEMBL;Acc:A0A4E0R210]	0.856	1.22482	0.712	1.76705	0.978	0.666
1498	ovary	D915_002935	Single-strand DNA-binding protein [Source:UniProtKB/TrEMBL;Acc:A0A4E0RGZ2]	0.856	0.670404	0.712	0.967189	0.859	0.212
1499	ovary	D915_009318	NA	0.855	0.6474	0.71	0.934	0.957	0.512
1500	ovary	D915_004076	DnaJ like protein subfamily A member 1 [Source:UniProtKB/TrEMBL;Acc:A0A2H1CGR4]	0.855	0.575721	0.71	0.83059	1	0.867
1501	ovary	D915_000741	Cytosolic 80S ribosomal protein L39 Cytosolic 60S large ribosomal protein L39 [Source:UniProtKB/TrEMBL;Acc:A0A4E0S2E0]	0.855	0.673302	0.71	0.97137	1	0.849
1502	ovary	D915_008432	[histone H3]-lysine(27) N-trimethyltransferase [Source:UniProtKB/TrEMBL;Acc:A0A4E0R3G6]	0.853	0.746006	0.706	1.07626	0.902	0.36
1503	ovary	D915_006821	60S ribosomal protein L21 [Source:UniProtKB/TrEMBL;Acc:A0A4E0RLY1]	0.852	0.642322	0.704	0.926674	1	0.74
1504	ovary	D915_002305	40S ribosomal protein S12 [Source:UniProtKB/TrEMBL;Acc:A0A2H1CNP3]	0.852	0.641478	0.704	0.925457	1	0.655
1505	ovary	D915_011006	Ribosomal protein L44 [Source:UniProtKB/TrEMBL;Acc:A0A2H1BRD0]	0.85	0.561385	0.7	0.809908	1	0.949
1506	ovary	D915_010170	peptidylprolyl isomerase [Source:UniProtKB/TrEMBL;Acc:A0A2H1BTS7]	0.85	0.711256	0.7	1.02613	0.935	0.456
1507	ovary	D915_007377	Dihydropyrimidinase [Source:UniProtKB/TrEMBL;Acc:A0A4E0RL52]	0.849	0.650461	0.698	0.938417	0.902	0.301
1508	ovary	D915_000410	Stress-induced-phosphoprotein 1 [Source:UniProtKB/TrEMBL;Acc:A0A4E0RIN7]	0.849	0.674647	0.698	0.97331	0.967	0.507
1509	ovary	D915_007854	GTP-binding nuclear protein [Source:UniProtKB/TrEMBL;Acc:A0A4E0R6E1]	0.848	0.647973	0.696	0.934827	0.989	0.608
1510	ovary	D915_004701	AP-3 complex subunit delta [Source:UniProtKB/TrEMBL;Acc:A0A4E0RDI6]	0.848	0.610172	0.696	0.880293	0.989	0.795
1511	ovary	D915_003265	Thioredoxin dependent peroxide reductase [Source:UniProtKB/TrEMBL;Acc:A0A4E0RGC7]	0.847	0.621016	0.694	0.895937	1	0.758
1512	ovary	D915_001437	High mobility group protein DSP1 [Source:UniProtKB/TrEMBL;Acc:A0A4E0S3J7]	0.846	0.583876	0.692	0.842354	1	0.877
1513	ovary	D915_007833	10 kDa heat shock protein, mitochondrial [Source:UniProtKB/TrEMBL;Acc:A0A4E0R1M7]	0.845	0.685158	0.69	0.988474	0.946	0.487
1514	ovary	D915_005116	Putative actin-depolymerizing factor [Source:UniProtKB/TrEMBL;Acc:A0A2H1CAH8]	0.845	0.595086	0.69	0.858528	1	0.843
1515	ovary	D915_003579	Bifunctional lysine-specific demethylase and histidyl-hydroxylase [Source:UniProtKB/TrEMBL;Acc:A0A4E0RHZ3]	0.843	0.719886	0.686	1.03858	0.793	0.148
1516	ovary	D915_002141	Proteasome subunit alpha type [Source:UniProtKB/TrEMBL;Acc:A0A2H1CNJ8]	0.842	0.629287	0.684	0.907869	0.957	0.557
1517	ovary	D915_005515	Nucleolar protein 4-like [Source:UniProtKB/TrEMBL;Acc:A0A4E0RAL5]	0.84	0.733481	0.68	1.05819	0.717	0.047
1518	ovary	D915_010446	Cell division cycle and apoptosis regulator protein 1 [Source:UniProtKB/TrEMBL;Acc:A0A4E0QVK2]	0.84	0.647967	0.68	0.934819	1	0.791
1519	ovary	D915_008637	Tyrosine 3-monooxygenase/tryptophan 5-monooxygenase activation protein theta polypeptide [Source:UniProtKB/TrEMBL;Acc:A0A4E0RXJ7]	0.84	0.461807	0.68	0.666246	1	0.989
1520	ovary	D915_003456	Thymidylate synthase [Source:UniProtKB/TrEMBL;Acc:A0A4E0RGG7]	0.839	0.657978	0.678	0.949261	0.837	0.216
1521	ovary	D915_009432	enoyl-CoA hydratase [Source:UniProtKB/TrEMBL;Acc:A0A4E0R1E8]	0.838	0.621915	0.676	0.897233	0.913	0.386
1522	ovary	D915_001095	Putative Tumor necrosis factor induced protein [Source:UniProtKB/TrEMBL;Acc:A0A2H1CVI5]	0.837	0.655081	0.674	0.945082	0.728	0.066
1523	ovary	D915_011233	RRM domain-containing protein [Source:UniProtKB/TrEMBL;Acc:A0A4E0R9T5]	0.835	0.63777	0.67	0.920107	0.848	0.242
1524	ovary	D915_006195	Eukaryotic translation initiation factor 3 subunit K [Source:UniProtKB/TrEMBL;Acc:A0A4E0S048]	0.835	0.598354	0.67	0.863242	0.946	0.499
1525	ovary	D915_006145	Cytochrome b-c1 complex subunit Rieske, mitochondrial [Source:UniProtKB/TrEMBL;Acc:A0A4E0RXK3]	0.835	0.617472	0.67	0.890824	0.989	0.68
1526	ovary	D915_000427	Alpha subunit of casein kinase II [Source:UniProtKB/TrEMBL;Acc:A0A4E0S3D6]	0.835	0.653721	0.67	0.94312	0.902	0.361
1527	ovary	D915_004774	Asparaginase [Source:UniProtKB/TrEMBL;Acc:A0A2H1CEY7]	0.834	0.59514	0.668	0.858606	0.804	0.149
1528	ovary	D915_001745	Ribosomal protein S10 [Source:UniProtKB/TrEMBL;Acc:A0A2H1CQZ0]	0.834	0.522432	0.668	0.75371	1	0.866
1529	ovary	D915_005345	Beta-arrestin-1 [Source:UniProtKB/TrEMBL;Acc:A0A4E0R679]	0.833	0.690857	0.666	0.996696	0.783	0.151
1530	ovary	D915_003085	Small ubiquitin-related modifier [Source:UniProtKB/TrEMBL;Acc:A0A2H1CJT1]	0.833	0.515047	0.666	0.743056	1	0.892
1531	ovary	D915_000374	Lipoma HMGIC fusion partner [Source:UniProtKB/TrEMBL;Acc:A0A4E0RP70]	0.832	0.688089	0.664	0.992702	0.75	0.102
1532	ovary	D915_010984	Mortalin protein [Source:UniProtKB/TrEMBL;Acc:A0A4E0QXN0]	0.831	0.603963	0.662	0.871334	0.967	0.682
1533	ovary	D915_005456	Primary ciliary dyskinesia protein 1 [Source:UniProtKB/TrEMBL;Acc:A0A4E0R5C3]	0.831	0.704403	0.662	1.01624	0.728	0.096
1534	ovary	D915_010140	Microtubule-associated protein futsch-like [Source:UniProtKB/TrEMBL;Acc:A0A2H1BTT9]	0.83	0.594216	0.66	0.857272	0.967	0.696
1535	ovary	D915_008961	NADH dehydrogenase [ubiquinone] 1 beta subcomplex subunit 4 [Source:UniProtKB/TrEMBL;Acc:A0A4E0R115]	0.83	0.543557	0.66	0.784187	1	0.781
1536	ovary	D915_008704	mRNA turnover protein 4 [Source:UniProtKB/TrEMBL;Acc:A0A4E0RHX9]	0.83	0.627069	0.66	0.90467	0.902	0.405
1537	ovary	D915_004914	Eukaryotic translation initiation factor 4E-binding protein 1 [Source:UniProtKB/TrEMBL;Acc:A0A4E0R812]	0.83	0.630303	0.66	0.909334	0.957	0.479
1538	ovary	D915_001813	Putative microtubule-associated protein [Source:UniProtKB/TrEMBL;Acc:A0A4E0RIX9]	0.83	0.605033	0.66	0.872879	0.848	0.251
1539	ovary	D915_007948	Guanylate kinase-associated protein mars [Source:UniProtKB/TrEMBL;Acc:A0A4E0R4L0]	0.829	0.639688	0.658	0.922875	0.772	0.157
1540	ovary	D915_008524	Arginine:serine rich splicing factor [Source:UniProtKB/TrEMBL;Acc:A0A4E0RUC9]	0.828	0.59828	0.656	0.863136	0.935	0.462
1541	ovary	D915_004862	DNA replication licensing factor MCM3 [Source:UniProtKB/TrEMBL;Acc:A0A4E0RD64]	0.828	0.63644	0.656	0.918189	0.783	0.183
1542	ovary	D915_005995	glycerophosphocholine phosphodiesterase [Source:UniProtKB/TrEMBL;Acc:A0A4E0RQM4]	0.827	0.655983	0.654	0.946384	0.957	0.509
1543	ovary	D915_004699	Heterogeneous nuclear ribonucleoprotein H [Source:UniProtKB/TrEMBL;Acc:A0A2H1CD52]	0.827	0.575546	0.654	0.830337	0.957	0.673
1544	ovary	D915_005788	NCK-interacting protein with SH3 domain [Source:UniProtKB/TrEMBL;Acc:A0A4E0RAE8]	0.826	0.627718	0.652	0.905606	0.88	0.352
1545	ovary	D915_005183	Ubiquinol-cytochrome c reductase complex ubiquinone-binding protein QP-C [Source:UniProtKB/TrEMBL;Acc:A0A4E0RY80]	0.825	0.526598	0.65	0.759721	1	0.842
1546	ovary	D915_001296	ADP/ATP translocase [Source:UniProtKB/TrEMBL;Acc:A0A2H1CSG2]	0.825	0.567496	0.65	0.818724	0.967	0.633
1547	ovary	D915_005781	RNA-binding protein EWS [Source:UniProtKB/TrEMBL;Acc:A0A4E0R933]	0.824	0.545475	0.648	0.786954	0.978	0.544
1548	ovary	D915_006940	RNA helicase [Source:UniProtKB/TrEMBL;Acc:A0A4E0RPA5]	0.823	0.517679	0.646	0.746852	1	0.781
1549	ovary	D915_002738	Alpha tubulin [Source:UniProtKB/TrEMBL;Acc:A0A4E0S1G5]	0.822	0.78647	0.644	1.13464	0.707	0.086
1550	ovary	D915_011156	Serine/arginine-rich splicing factor 4 [Source:UniProtKB/TrEMBL;Acc:A0A2H1BSD7]	0.822	0.592934	0.644	0.855423	0.989	0.713
1551	ovary	D915_009119	DNA replication licensing factor MCM5 [Source:UniProtKB/TrEMBL;Acc:A0A4E0R1E0]	0.822	0.653771	0.644	0.943193	0.783	0.19
1552	ovary	D915_007258	NUP210 protein [Source:UniProtKB/TrEMBL;Acc:A0A4E0R7C0]	0.822	0.586846	0.644	0.84664	0.793	0.186
1553	ovary	D915_004735	ATP synthase-coupling factor 6, mitochondrial [Source:UniProtKB/TrEMBL;Acc:A0A2H1CDU3]	0.822	0.559578	0.644	0.8073	0.978	0.606
1554	ovary	D915_008007	Maternal embryonic leucine zipper kinase [Source:UniProtKB/TrEMBL;Acc:A0A4E0R2E6]	0.821	0.609254	0.642	0.878968	0.804	0.201
1555	ovary	D915_005806	Translation initiation factor 3 subunit F [Source:UniProtKB/TrEMBL;Acc:A0A4E0R6N9]	0.821	0.502521	0.642	0.724984	0.989	0.696
1556	ovary	D915_000612	RNA-binding protein 4 [Source:UniProtKB/TrEMBL;Acc:A0A4E0RJX0]	0.821	0.623633	0.642	0.899713	0.902	0.479
1557	ovary	D915_005611	DUF5741 domain-containing protein [Source:UniProtKB/TrEMBL;Acc:A0A4E0R999]	0.82	0.630437	0.64	0.909528	0.772	0.196
1558	ovary	D915_001578	E3 ubiquitin-protein ligase TRIM33 [Source:UniProtKB/TrEMBL;Acc:A0A4E0S2G8]	0.82	0.568954	0.64	0.820827	0.837	0.245
1559	ovary	D915_011238	NA	0.819	0.620374	0.638	0.89501	0.685	0.056
1560	ovary	D915_009899	Histone H2A [Source:UniProtKB/TrEMBL;Acc:A0A2H1BRW2]	0.819	0.620274	0.638	0.894866	0.913	0.495
1561	ovary	D915_008472	Small nuclear ribonucleoprotein Sm D1 [Source:UniProtKB/TrEMBL;Acc:A0A4E0R367]	0.819	0.610788	0.638	0.88118	0.902	0.402
1562	ovary	D915_006012	KH domain containing RNA binding signal [Source:UniProtKB/TrEMBL;Acc:A0A2H1C8T8]	0.819	0.53648	0.638	0.773978	0.967	0.711
1563	ovary	D915_009510	Putative exon-exon junction complex magoh component [Source:UniProtKB/TrEMBL;Acc:A0A4E0RSL3]	0.817	0.556993	0.634	0.803572	0.957	0.527
1564	ovary	D915_006290	DNA replication licensing factor MCM2 [Source:UniProtKB/TrEMBL;Acc:A0A4E0RXD7]	0.817	0.619882	0.634	0.894301	0.815	0.24
1565	ovary	D915_006105	LAM_G_DOMAIN domain-containing protein [Source:UniProtKB/TrEMBL;Acc:A0A4E0R9W2]	0.816	0.617867	0.632	0.891393	0.837	0.31
1566	ovary	D915_005890	glycerophosphocholine phosphodiesterase [Source:UniProtKB/TrEMBL;Acc:A0A4E0R4J0]	0.816	0.557543	0.632	0.804365	0.913	0.379
1567	ovary	D915_004065	Ubiquitin conjugating enzyme [Source:UniProtKB/TrEMBL;Acc:A0A2H1CG24]	0.816	0.51413	0.632	0.741732	1	0.797
1568	ovary	D915_004031	Aspartate--tRNA ligase, cytoplasmic [Source:UniProtKB/TrEMBL;Acc:A0A4E0RCU6]	0.816	0.572499	0.632	0.825942	0.891	0.363
1569	ovary	D915_010191	Small nuclear ribonucleoprotein-associated protein B [Source:UniProtKB/TrEMBL;Acc:A0A4E0QUV1]	0.815	0.596532	0.63	0.860614	0.913	0.547
1570	ovary	D915_009050	Small nuclear ribonucleoprotein E [Source:UniProtKB/TrEMBL;Acc:A0A4E0QXV9]	0.815	0.534935	0.63	0.771748	0.989	0.612
1571	ovary	D915_000740	RNA helicase [Source:UniProtKB/TrEMBL;Acc:A0A4E0RLK4]	0.815	0.580699	0.63	0.837772	0.859	0.307
1572	ovary	D915_002491/ "MCM7"	DNA replication licensing factor MCM7 [Source:UniProtKB/TrEMBL;Acc:A0A4E0S1N1]	0.814	0.624863	0.628	0.901487	0.793	0.24
1573	ovary	D915_010749	rRNA 2'-O-methyltransferase fibrillarin [Source:UniProtKB/TrEMBL;Acc:A0A4E0QU17]	0.813	0.631347	0.626	0.910842	0.859	0.331
1574	ovary	D915_010499	GSK3-beta interaction protein [Source:UniProtKB/TrEMBL;Acc:A0A4E0R9I4]	0.812	0.647004	0.624	0.933429	0.783	0.213
1575	ovary	D915_001358	Histone deacetylase [Source:UniProtKB/TrEMBL;Acc:A0A4E0RQ21]	0.812	0.616703	0.624	0.889714	0.761	0.179
1576	ovary	D915_010138	DHR10 domain-containing protein [Source:UniProtKB/TrEMBL;Acc:A0A4E0RCS9]	0.811	0.553949	0.622	0.799179	0.967	0.627
1577	ovary	D915_005731	Importin subunit beta-1 [Source:UniProtKB/TrEMBL;Acc:A0A4E0R567]	0.811	0.506404	0.622	0.730587	0.978	0.499
1578	ovary	D915_005240	MICOS complex subunit [Source:UniProtKB/TrEMBL;Acc:A0A4E0RCI6]	0.811	0.554867	0.622	0.800504	0.957	0.573
1579	ovary	D915_008178	40S ribosomal protein S28 [Source:UniProtKB/TrEMBL;Acc:A0A4E0RHM5]	0.81	0.579515	0.62	0.836063	1	0.803
1580	ovary	D915_009284	NA	0.809	0.592595	0.618	0.854934	0.815	0.285
1581	ovary	D915_008461	ATP-dependent metallopeptidase HflB [Source:UniProtKB/TrEMBL;Acc:A0A4E0R3F2]	0.808	0.538977	0.616	0.777579	0.826	0.259
1582	ovary	D915_003752	Nucleolar protein 5 [Source:UniProtKB/TrEMBL;Acc:A0A4E0RFA8]	0.808	0.627541	0.616	0.90535	0.837	0.321
1583	ovary	D915_003691	SYCP2_SLD domain-containing protein [Source:UniProtKB/TrEMBL;Acc:A0A4E0RFW0]	0.808	0.538194	0.616	0.77645	0.815	0.255
1584	ovary	D915_005843	Regulator of nonsense transcripts 1 [Source:UniProtKB/TrEMBL;Acc:A0A4E0RRS9]	0.807	0.569874	0.614	0.822154	0.783	0.208
1585	ovary	D915_008468	Retinoblastoma binding protein 4 [Source:UniProtKB/TrEMBL;Acc:A0A4E0RIG0]	0.806	0.510193	0.612	0.736053	0.978	0.676
1586	ovary	D915_007564	E3 ubiquitin-protein ligase MARCH2 [Source:UniProtKB/TrEMBL;Acc:A0A2H1C2Q3]	0.806	0.623362	0.612	0.899322	0.685	0.093
1587	ovary	D915_009248	Dentin sialophosphoprotein [Source:UniProtKB/TrEMBL;Acc:A0A4E0R357]	0.805	0.553509	0.61	0.798545	0.902	0.45
1588	ovary	D915_008436	Lysine--tRNA ligase [Source:UniProtKB/TrEMBL;Acc:A0A4E0RIE7]	0.805	0.503241	0.61	0.726023	0.891	0.351
1589	ovary	D915_011050	Rif1_N domain-containing protein [Source:UniProtKB/TrEMBL;Acc:A0A4E0R6P5]	0.803	0.560279	0.606	0.808312	0.707	0.118
1590	ovary	D915_009462	Eukaryotic peptide chain release factor subunit 1 [Source:UniProtKB/TrEMBL;Acc:A0A4E0R2K2]	0.803	0.624882	0.606	0.901514	0.902	0.465
1591	ovary	D915_004961	Transcriptional activator protein Pur-alpha [Source:UniProtKB/TrEMBL;Acc:A0A2H1CCE6]	0.803	0.509915	0.606	0.735652	0.924	0.425
1592	ovary	D915_010126	Endothelial differentiation factor 1 [Source:UniProtKB/TrEMBL;Acc:A0A4E0QW90]	0.802	0.507491	0.604	0.732155	1	0.826
1593	ovary	D915_009045	Arginine:serine rich splicing factor [Source:UniProtKB/TrEMBL;Acc:A0A4E0QYI8]	0.802	0.663118	0.604	0.956677	0.935	0.541
1594	ovary	D915_007906	T-complex protein 1 subunit epsilon [Source:UniProtKB/TrEMBL;Acc:A0A4E0RK69]	0.802	0.502205	0.604	0.724528	0.978	0.654
1595	ovary	D915_007214	C2H2-type domain-containing protein [Source:UniProtKB/TrEMBL;Acc:A0A4E0RW85]	0.802	0.543518	0.604	0.78413	0.696	0.107
1596	ovary	D915_004401	Voltage-dependent anion-selective channel protein 1 [Source:UniProtKB/TrEMBL;Acc:A0A4E0RUR4]	0.802	0.57114	0.604	0.823981	0.891	0.391
1597	ovary	D915_009473	RPB6 homolog [Source:UniProtKB/TrEMBL;Acc:A0A4E0R376]	0.801	0.538472	0.602	0.776851	0.957	0.494
1598	ovary	D915_009019	Anamorsin homolog [Source:UniProtKB/TrEMBL;Acc:A0A4E0RX35]	0.801	0.545488	0.602	0.786973	0.804	0.272
1599	ovary	D915_006607	Arrestin_C domain-containing protein [Source:UniProtKB/TrEMBL;Acc:A0A4E0R361]	0.801	0.587193	0.602	0.847141	0.641	0.044
1600	ovary	D915_004795	Aldehyde dehydrogenase mitochondrial [Source:UniProtKB/TrEMBL;Acc:A0A4E0RD98]	0.801	0.562613	0.602	0.811679	0.967	0.548
1601	ovary	D915_010564	GTP-binding protein [Source:UniProtKB/TrEMBL;Acc:A0A2H1BT08]	0.8	0.541191	0.6	0.780773	0.913	0.49
1602	ovary	D915_009226	40S ribosomal protein S15 [Source:UniProtKB/TrEMBL;Acc:A0A4E0RE45]	0.8	0.559698	0.6	0.807474	0.891	0.393
1603	ovary	D915_007348	Ribosomal-protein-alanine acetyltransferase [Source:UniProtKB/TrEMBL;Acc:A0A2H1C3S5]	0.8	0.538922	0.6	0.777501	0.957	0.676
1604	ovary	D915_009500	Serine/arginine-rich splicing factor 1 [Source:UniProtKB/TrEMBL;Acc:A0A2H1BVR1]	0.799	0.521343	0.598	0.752138	0.957	0.609
1605	ovary	D915_007268	H/ACA ribonucleo protein complex subunit 2 [Source:UniProtKB/TrEMBL;Acc:A0A2H1C3S3]	0.799	0.562536	0.598	0.811568	0.88	0.389
1606	ovary	D915_006846	Histone RNA hairpin-binding protein [Source:UniProtKB/TrEMBL;Acc:A0A4E0RLU5]	0.798	0.551485	0.596	0.795625	0.739	0.176
1607	ovary	D915_005460	SWI:SNF matrix associated [Source:UniProtKB/TrEMBL;Acc:A0A4E0R9W5]	0.798	0.558987	0.596	0.806448	0.848	0.341
1608	ovary	D915_004934	Pyridoxal kinase [Source:UniProtKB/TrEMBL;Acc:A0A4E0RZ68]	0.798	0.598795	0.596	0.863879	0.891	0.482
1609	ovary	D915_008785	Transmembrane 9 superfamily protein member 4 [Source:UniProtKB/TrEMBL;Acc:A0A4E0RSS4]	0.797	0.578841	0.594	0.835091	0.957	0.63
1610	ovary	D915_005512	Eukaryotic translation elongation factor 1 beta 2 [Source:UniProtKB/TrEMBL;Acc:A0A4E0RRP1]	0.797	0.472737	0.594	0.682016	1	0.766
1611	ovary	D915_003123	Random slug protein 5 [Source:UniProtKB/TrEMBL;Acc:A0A4E0REU5]	0.797	0.514689	0.594	0.74254	0.707	0.116
1612	ovary	D915_000654	CBM21 domain-containing protein [Source:UniProtKB/TrEMBL;Acc:A0A4E0RZZ3]	0.797	0.639823	0.594	0.923069	0.772	0.229
1613	ovary	D915_009464	Far upstream element-binding protein 2 [Source:UniProtKB/TrEMBL;Acc:A0A4E0R390]	0.796	0.459462	0.592	0.662864	1	0.837
1614	ovary	D915_002362	protein-synthesizing GTPase [Source:UniProtKB/TrEMBL;Acc:A0A4E0RDL4]	0.796	0.502881	0.592	0.725504	0.848	0.339
1615	ovary	D915_001416	CREL1 [Source:UniProtKB/TrEMBL;Acc:A0A2H1CTR0]	0.796	0.520033	0.592	0.750248	0.902	0.393
1616	ovary	D915_009918	DNA replication licensing factor MCM4 [Source:UniProtKB/TrEMBL;Acc:A0A4E0RWC4]	0.795	0.540387	0.59	0.779614	0.707	0.137
1617	ovary	D915_009585	SAE2 domain-containing protein [Source:UniProtKB/TrEMBL;Acc:A0A4E0QTD8]	0.795	0.47061	0.59	0.678947	0.761	0.18
1618	ovary	D915_008689	Adenylosuccinate synthetase [Source:UniProtKB/TrEMBL;Acc:A0A4E0RXK5]	0.795	0.588052	0.59	0.84838	0.75	0.194
1619	ovary	D915_010084	NA	0.794	0.602824	0.588	0.869691	0.837	0.352
1620	ovary	D915_007076	Replication protein A subunit [Source:UniProtKB/TrEMBL;Acc:A0A4E0RMY1]	0.794	0.595043	0.588	0.858466	0.804	0.322
1621	ovary	D915_005221	Targeting protein for Xklp2 protein [Source:UniProtKB/TrEMBL;Acc:A0A4E0RSC4]	0.794	0.545648	0.588	0.787204	0.75	0.193
1622	ovary	D915_002038	DNA mismatch repair protein [Source:UniProtKB/TrEMBL;Acc:A0A4E0RIB4]	0.794	0.492818	0.588	0.710986	0.685	0.1
1623	ovary	D915_001200	Tick transposon [Source:UniProtKB/TrEMBL;Acc:A0A4E0RKK8]	0.794	0.428743	0.588	0.618545	1	0.923
1624	ovary	D915_008800	C2H2-type domain-containing protein [Source:UniProtKB/TrEMBL;Acc:A0A4E0RHJ9]	0.793	0.550933	0.586	0.794828	0.902	0.519
1625	ovary	D915_007925	Dihydrolipoamide acetyltransferase component of pyruvate dehydrogenase complex [Source:UniProtKB/TrEMBL;Acc:A0A4E0R6W4]	0.793	0.545354	0.586	0.786779	0.88	0.464
1626	ovary	D915_010995	Mitochondrial import receptor subunit TOM22 homolog [Source:UniProtKB/TrEMBL;Acc:A0A2H1BSF2]	0.791	0.517902	0.582	0.747175	0.957	0.592
1627	ovary	D915_008246	Citron Rho-interacting kinase [Source:UniProtKB/TrEMBL;Acc:A0A4E0RY04]	0.79	0.596904	0.58	0.861151	0.674	0.116
1628	ovary	D915_003500	Copine VIII [Source:UniProtKB/TrEMBL;Acc:A0A4E0RDW3]	0.789	0.47619	0.578	0.686997	0.728	0.162
1629	ovary	D915_000583	Zinc finger protein [Source:UniProtKB/TrEMBL;Acc:A0A4E0RIF0]	0.789	0.616894	0.578	0.88999	0.652	0.088
1630	ovary	D915_000445	leucine--tRNA ligase [Source:UniProtKB/TrEMBL;Acc:A0A4E0RK36]	0.789	0.507646	0.578	0.732379	0.826	0.313
1631	ovary	D915_008670	NADH dehydrogenase [ubiquinone] 1 alpha subcomplex subunit 12 [Source:UniProtKB/TrEMBL;Acc:A0A4E0R353]	0.788	0.504219	0.576	0.727434	0.902	0.436
1632	ovary	D915_004568	Small nuclear ribonucleoprotein polypeptide A [Source:UniProtKB/TrEMBL;Acc:A0A4E0RE99]	0.788	0.517774	0.576	0.746991	0.848	0.353
1633	ovary	D915_003889	28S ribosomal protein S15, mitochondrial [Source:UniProtKB/TrEMBL;Acc:A0A2H1CGS8]	0.788	0.48686	0.576	0.702391	0.957	0.584
1634	ovary	D915_005420	Cyclin-L2 [Source:UniProtKB/TrEMBL;Acc:A0A4E0RYE3]	0.787	0.518442	0.574	0.747954	0.957	0.622
1635	ovary	D915_001526	BHLH domain-containing protein [Source:UniProtKB/TrEMBL;Acc:A0A4E0RJV3]	0.786	0.963921	0.572	1.39064	0.641	0.092
1636	ovary	D915_004116	Conserved plasma membrane protein [Source:UniProtKB/TrEMBL;Acc:A0A4E0RCK8]	0.786	0.733608	0.572	1.05837	0.696	0.166
1637	ovary	D915_003189	ATP synthase subunit e, mitochondrial [Source:UniProtKB/TrEMBL;Acc:A0A2H1CJE8]	0.786	0.472998	0.572	0.682392	0.978	0.775
1638	ovary	D915_000927	Programmed cell death protein 6 [Source:UniProtKB/TrEMBL;Acc:A0A4E0S2T2]	0.786	0.582898	0.572	0.840944	0.804	0.293
1639	ovary	D915_008538	Putative cyclin [Source:UniProtKB/TrEMBL;Acc:A0A4E0R5F6]	0.785	0.542505	0.57	0.78267	0.739	0.206
1640	ovary	D915_009356	Guanine nucleotide binding protein (G protein) alpha activating activity polypeptide O b [Source:UniProtKB/TrEMBL;Acc:A0A4E0R1C8]	0.784	0.622614	0.568	0.898241	0.717	0.177
1641	ovary	D915_004417	Translational activator gcn1 [Source:UniProtKB/TrEMBL;Acc:A0A4E0R7X4]	0.784	0.535971	0.568	0.773242	0.783	0.291
1642	ovary	D915_010757	60S ribosomal protein L38 [Source:UniProtKB/TrEMBL;Acc:A0A4E0QVB1]	0.782	0.519642	0.564	0.749685	0.739	0.207
1643	ovary	D915_010730	Transformer-2 protein like protein alpha [Source:UniProtKB/TrEMBL;Acc:A0A2H1BUT1]	0.781	0.520696	0.562	0.751206	0.848	0.393
1644	ovary	D915_007655	Cell division control protein 45 [Source:UniProtKB/TrEMBL;Acc:A0A4E0RYN3]	0.781	0.515359	0.562	0.743505	0.674	0.129
1645	ovary	D915_006977	Succinate dehydrogenase [ubiquinone] iron-sulfur subunit, mitochondrial [Source:UniProtKB/TrEMBL;Acc:A0A4E0R6D1]	0.781	0.509647	0.562	0.735265	0.989	0.793
1646	ovary	D915_004640	CAD protein [Source:UniProtKB/TrEMBL;Acc:A0A4E0R763]	0.781	0.526874	0.562	0.760118	0.75	0.229
1647	ovary	D915_002221	ELM2 domain-containing protein [Source:UniProtKB/TrEMBL;Acc:A0A4E0RHZ6]	0.781	0.645049	0.562	0.930609	0.598	0.043
1648	ovary	D915_010813	NA	0.78	0.49336	0.56	0.711768	0.902	0.49
1649	ovary	D915_010710	Aly/REF export factor [Source:UniProtKB/TrEMBL;Acc:A0A4E0RP40]	0.78	0.493203	0.56	0.711541	0.859	0.407
1650	ovary	D915_000540	Putative calcium-binding protein [Source:UniProtKB/TrEMBL;Acc:A0A2H1CVV7]	0.78	0.472106	0.56	0.681106	1	0.817
1651	ovary	D915_006702	Synaptosomal-associated protein [Source:UniProtKB/TrEMBL;Acc:A0A4E0QZ56]	0.779	0.577123	0.558	0.832613	0.707	0.192
1652	ovary	D915_007527	Serine/threonine-protein phosphatase [Source:UniProtKB/TrEMBL;Acc:A0A4E0RKS8]	0.778	0.493155	0.556	0.711472	0.804	0.301
1653	ovary	D915_005936	DNA replication licensing factor MCM9 [Source:UniProtKB/TrEMBL;Acc:A0A4E0RQW6]	0.778	0.501922	0.556	0.724121	0.826	0.331
1654	ovary	D915_005900	Ovate family protein [Source:UniProtKB/TrEMBL;Acc:A0A4E0RSH5]	0.778	0.529404	0.556	0.763769	0.793	0.317
1655	ovary	D915_010357	GDP-D-glucose phosphorylase 1 [Source:UniProtKB/TrEMBL;Acc:A0A4E0RBV3]	0.777	0.50468	0.554	0.728099	0.674	0.134
1656	ovary	D915_008339	Farnesyl pyrophosphate synthase vrtD [Source:UniProtKB/TrEMBL;Acc:A0A4E0R691]	0.777	0.490712	0.554	0.707947	0.815	0.304
1657	ovary	D915_008189	ribose-phosphate diphosphokinase [Source:UniProtKB/TrEMBL;Acc:A0A4E0R0B0]	0.777	0.477903	0.554	0.689469	0.761	0.234
1658	ovary	D915_005578	BAG domain-containing protein [Source:UniProtKB/TrEMBL;Acc:A0A4E0RAH8]	0.777	0.474964	0.554	0.685228	0.848	0.324
1659	ovary	D915_000340	Inositol 1,4,5-trisphosphate receptor [Source:UniProtKB/TrEMBL;Acc:A0A4E0RYC0]	0.777	0.520326	0.554	0.750671	0.696	0.147
1660	ovary	D915_005486	Serine/threonine-protein phosphatase 2A 56 kDa regulatory subunit beta isoform [Source:UniProtKB/TrEMBL;Acc:A0A4E0R9J7]	0.776	0.54669	0.552	0.788706	0.598	0.052
1661	ovary	D915_003354	DNA damage checkpoint protein rad24 [Source:UniProtKB/TrEMBL;Acc:A0A4E0RGQ0]	0.776	0.468761	0.552	0.67628	0.989	0.822
1662	ovary	D915_006468	39S ribosomal protein L28, mitochondrial [Source:UniProtKB/TrEMBL;Acc:A0A4E0R4C9]	0.775	0.586239	0.55	0.845763	0.739	0.26
1663	ovary	D915_006369	PTS EIIB type-4 domain-containing protein [Source:UniProtKB/TrEMBL;Acc:A0A4E0RZM2]	0.775	0.509047	0.55	0.7344	0.88	0.495
1664	ovary	D915_003685	Zinc finger CCCH domain-containing protein 3 [Source:UniProtKB/TrEMBL;Acc:A0A4E0RD77]	0.775	0.506609	0.55	0.730882	0.859	0.391
1665	ovary	D915_003125	serine--tRNA ligase [Source:UniProtKB/TrEMBL;Acc:A0A4E0RF20]	0.775	0.45076	0.55	0.65031	0.935	0.577
1666	ovary	D915_000946	Tubulin beta chain [Source:UniProtKB/TrEMBL;Acc:A0A2H1CWM3]	0.775	0.574073	0.55	0.828212	0.63	0.095
1667	ovary	D915_000013	Lethal(3)malignant brain tumor 3 [Source:UniProtKB/TrEMBL;Acc:A0A4E0RSD1]	0.775	0.548553	0.55	0.791394	0.728	0.224
1668	ovary	D915_008814	dTMP kinase [Source:UniProtKB/TrEMBL;Acc:A0A4E0QYT9]	0.774	0.471969	0.548	0.680907	0.815	0.323
1669	ovary	D915_007218	Exosome component 4 [Source:UniProtKB/TrEMBL;Acc:A0A4E0R3D5]	0.774	0.511948	0.548	0.738585	0.761	0.279
1670	ovary	D915_004620	Secreted protein [Source:UniProtKB/TrEMBL;Acc:A0A4E0RTH6]	0.774	1.03699	0.548	1.49606	0.641	0.131
1671	ovary	D915_007570	Putative cytoplasmic polyadenylation element binding protein (Cpeb) [Source:UniProtKB/TrEMBL;Acc:A0A4E0RYR2]	0.773	0.968152	0.546	1.39675	0.609	0.078
1672	ovary	D915_004081	SWI:SNF matrix associated [Source:UniProtKB/TrEMBL;Acc:A0A4E0RVC4]	0.773	0.444536	0.546	0.641329	0.913	0.461
1673	ovary	D915_010115	NA	0.772	0.438389	0.544	0.632462	0.663	0.124
1674	ovary	D915_009603	TGF-beta-inducible nuclear protein 1 [Source:UniProtKB/TrEMBL;Acc:A0A4E0REE2]	0.772	0.512326	0.544	0.73913	0.804	0.364
1675	ovary	D915_009885	Polypyrimidine tract-binding protein 3 [Source:UniProtKB/TrEMBL;Acc:A0A4E0QV73]	0.771	0.429993	0.542	0.620348	0.935	0.595
1676	ovary	D915_009340	SCO cytochrome oxidase deficient protein 1 [Source:UniProtKB/TrEMBL;Acc:A0A4E0RFD3]	0.771	0.487066	0.542	0.702688	0.772	0.282
1677	ovary	D915_008519	NA	0.771	0.69753	0.542	1.00632	0.663	0.153
1678	ovary	D915_009631	Exportin-2 [Source:UniProtKB/TrEMBL;Acc:A0A4E0QYA2]	0.77	0.433606	0.54	0.625562	0.696	0.163
1679	ovary	D915_008798	B-box type zinc finger protein ncl-1 [Source:UniProtKB/TrEMBL;Acc:A0A4E0QZ67]	0.77	0.466433	0.54	0.67292	0.859	0.422
1680	ovary	D915_004835	EF-hand domain-containing protein [Source:UniProtKB/TrEMBL;Acc:A0A4E0RB20]	0.77	0.500556	0.54	0.72215	0.783	0.271
1681	ovary	D915_004660	Pyruvate dehydrogenase E1 component subunit alpha [Source:UniProtKB/TrEMBL;Acc:A0A4E0R790]	0.77	0.45562	0.54	0.657321	0.946	0.628
1682	ovary	D915_009518	Lamin-B receptor [Source:UniProtKB/TrEMBL;Acc:A0A4E0R301]	0.769	0.606724	0.538	0.875318	0.739	0.249
1683	ovary	D915_007091	26S proteasome regulatory subunit 7 [Source:UniProtKB/TrEMBL;Acc:A0A2H1C342]	0.769	0.456827	0.538	0.659062	0.87	0.42
1684	ovary	D915_004615	Triosephosphate isomerase [Source:UniProtKB/TrEMBL;Acc:A0A4E0S1G4]	0.769	0.504894	0.538	0.728408	0.946	0.776
1685	ovary	D915_004003	Ferritin [Source:UniProtKB/TrEMBL;Acc:A0A2H1CFV8]	0.769	0.421141	0.538	0.607579	0.957	0.563
1686	ovary	D915_003304	histone acetyltransferase [Source:UniProtKB/TrEMBL;Acc:A0A2H1CJY5]	0.769	0.480925	0.538	0.693828	0.696	0.187
1687	ovary	D915_003101	Uracil phosphoribosyltransferase [Source:UniProtKB/TrEMBL;Acc:A0A4E0RUW2]	0.769	0.504372	0.538	0.727655	0.837	0.385
1688	ovary	D915_001372	3-methylcrotonyl-CoA carboxylase beta subunit [Source:UniProtKB/TrEMBL;Acc:A0A4E0RFV6]	0.769	0.50516	0.538	0.728792	0.641	0.113
1689	ovary	D915_002678	Proteasome subunit alpha type [Source:UniProtKB/TrEMBL;Acc:A0A4E0RJX4]	0.768	0.474373	0.536	0.684375	0.826	0.376
1690	ovary	D915_001656	26S proteasome complex subunit SEM1 [Source:UniProtKB/TrEMBL;Acc:A0A2H1CQ78]	0.768	0.3771	0.536	0.54404	1	0.902
1691	ovary	D915_000021	Ovule protein [Source:UniProtKB/TrEMBL;Acc:A0A4E0RN67]	0.768	0.482752	0.536	0.696463	0.848	0.377
1692	ovary	D915_009959	Histone H2B [Source:UniProtKB/TrEMBL;Acc:A0A4E0RW65]	0.767	0.421064	0.534	0.607467	0.967	0.672
1693	ovary	D915_007506	HEAT repeat-containing protein 1 [Source:UniProtKB/TrEMBL;Acc:A0A4E0RKC9]	0.767	0.453219	0.534	0.653856	0.674	0.148
1694	ovary	D915_007241	14-3-3 protein gamma subtype [Source:UniProtKB/TrEMBL;Acc:A0A2H1C3P3]	0.767	0.322447	0.534	0.465193	1	0.995
1695	ovary	D915_003269	Decaprenyl-diphosphate synthase subunit [Source:UniProtKB/TrEMBL;Acc:A0A4E0RWC5]	0.767	0.516066	0.534	0.744525	0.674	0.163
1696	ovary	D915_002166	arginine--tRNA ligase [Source:UniProtKB/TrEMBL;Acc:A0A4E0S223]	0.767	0.455377	0.534	0.65697	0.772	0.28
1697	ovary	D915_001001	Actin regulatory protein CAP-G [Source:UniProtKB/TrEMBL;Acc:A0A2H1CU16]	0.767	0.487464	0.534	0.703261	0.989	0.688
1698	ovary	D915_007949	ABC domain containing protein kinase [Source:UniProtKB/TrEMBL;Acc:A0A4E0R0D0]	0.766	0.464888	0.532	0.670692	0.772	0.291
1699	ovary	D915_006969	Cytochrome c oxidase subunit IV [Source:UniProtKB/TrEMBL;Acc:A0A4E0R3A4]	0.766	0.527835	0.532	0.761506	0.87	0.572
1700	ovary	D915_006682	PX domain-containing protein [Source:UniProtKB/TrEMBL;Acc:A0A4E0R6X7]	0.766	0.499256	0.532	0.720274	0.62	0.095
1701	ovary	D915_009927	Mitochondrial import receptor subunit TOM20 [Source:UniProtKB/TrEMBL;Acc:A0A4E0QWC9]	0.764	0.462845	0.528	0.667745	0.761	0.282
1702	ovary	D915_009486	hydroxymethylbilane synthase [Source:UniProtKB/TrEMBL;Acc:A0A4E0RSE1]	0.764	0.466571	0.528	0.67312	0.739	0.242
1703	ovary	D915_008209	Cell division protein kinase [Source:UniProtKB/TrEMBL;Acc:A0A4E0RJR6]	0.764	0.484691	0.528	0.699261	0.761	0.281
1704	ovary	D915_003371	XPG_I_2 domain-containing protein [Source:UniProtKB/TrEMBL;Acc:A0A4E0RGL2]	0.764	0.487116	0.528	0.70276	0.783	0.312
1705	ovary	D915_008667	Dolichol-phosphate mannosyltransferase subunit 1 [Source:UniProtKB/TrEMBL;Acc:A0A4E0QZA7]	0.763	0.467168	0.526	0.673981	0.859	0.433
1706	ovary	D915_007297	Ubiquitin carboxyl-terminal hydrolase 30 [Source:UniProtKB/TrEMBL;Acc:A0A4E0RVJ3]	0.763	0.450593	0.526	0.650068	0.837	0.372
1707	ovary	D915_004864	Replication factor C [Source:UniProtKB/TrEMBL;Acc:A0A4E0RTY5]	0.763	0.472564	0.526	0.681766	0.652	0.141
1708	ovary	D915_003871	Scaffold attachment factor B2 [Source:UniProtKB/TrEMBL;Acc:A0A4E0RUE2]	0.763	0.482371	0.526	0.695914	0.891	0.542
1709	ovary	D915_008460	SMC hinge domain-containing protein [Source:UniProtKB/TrEMBL;Acc:A0A4E0QZS3]	0.762	0.4806	0.524	0.693359	0.652	0.149
1710	ovary	D915_008113	vesicle-fusing ATPase [Source:UniProtKB/TrEMBL;Acc:A0A4E0R3E5]	0.762	0.39904	0.524	0.575693	0.978	0.844
1711	ovary	D915_004542	heparosan-N-sulfate-glucuronate 5-epimerase [Source:UniProtKB/TrEMBL;Acc:A0A4E0RUN1]	0.762	0.569966	0.524	0.822287	0.641	0.143
1712	ovary	D915_003707	Glycogenin glucosyltransferase [Source:UniProtKB/TrEMBL;Acc:A0A4E0RUE9]	0.762	0.370929	0.524	0.535138	0.989	0.752
1713	ovary	D915_000807	TNF receptor-associated protein 1 [Source:UniProtKB/TrEMBL;Acc:A0A4E0RZS0]	0.762	0.48526	0.524	0.700082	0.783	0.305
1714	ovary	D915_000159	Tetraspanin [Source:UniProtKB/TrEMBL;Acc:A0A4E0RKN8]	0.762	0.326875	0.524	0.471581	0.804	0.254
1715	ovary	D915_008715/ "eno"	phosphopyruvate hydratase [Source:UniProtKB/TrEMBL;Acc:B3CJ61]	0.761	0.357399	0.522	0.515618	1	0.975
1716	ovary	D915_007259	THO complex subunit [Source:UniProtKB/TrEMBL;Acc:A0A4E0RKB5]	0.761	0.499617	0.522	0.720795	0.761	0.314
1717	ovary	D915_005619	Septin [Source:UniProtKB/TrEMBL;Acc:A0A4E0RBQ8]	0.761	0.481667	0.522	0.694899	0.815	0.368
1718	ovary	D915_004998	Protein MIS12 homolog [Source:UniProtKB/TrEMBL;Acc:A0A4E0R9T1]	0.761	0.431885	0.522	0.623078	0.728	0.217
1719	ovary	D915_001547	Zinc finger and BTB domain-containing protein [Source:UniProtKB/TrEMBL;Acc:A0A4E0RYP3]	0.761	0.422187	0.522	0.609087	0.826	0.372
1720	ovary	D915_010824	Ribosome production factor 2 homolog [Source:UniProtKB/TrEMBL;Acc:A0A2H1BRN6]	0.76	0.51695	0.52	0.745801	0.62	0.116
1721	ovary	D915_003518	Nucleotide-sensitive chloride current inducer [Source:UniProtKB/TrEMBL;Acc:A0A4E0RW71]	0.76	0.444198	0.52	0.640843	0.728	0.235
1722	ovary	D915_003060	Poly [ADP-ribose] polymerase [Source:UniProtKB/TrEMBL;Acc:A0A4E0S2P5]	0.76	0.509713	0.52	0.73536	0.663	0.163
1723	ovary	D915_001382	Probable cytosolic iron-sulfur protein assembly protein CIAO1 homolog [Source:UniProtKB/TrEMBL;Acc:A0A4E0RFT0]	0.76	0.485718	0.52	0.700742	0.707	0.217
1724	ovary	D915_010532	C2H2-type domain-containing protein [Source:UniProtKB/TrEMBL;Acc:A0A2H1BSM3]	0.759	0.492003	0.518	0.70981	0.696	0.203
1725	ovary	D915_009421	protein-serine/threonine phosphatase [Source:UniProtKB/TrEMBL;Acc:A0A4E0QWA4]	0.759	0.462457	0.518	0.667184	0.772	0.298
1726	ovary	D915_008943	NADH:ubiquinone oxidoreductase 51kDa subunit conserved site [Source:UniProtKB/TrEMBL;Acc:A0A4E0R1V1]	0.759	0.42515	0.518	0.613361	0.88	0.442
1727	ovary	D915_006456	ATP-dependent RNA helicase [Source:UniProtKB/TrEMBL;Acc:A0A4E0RX23]	0.759	0.42151	0.518	0.608111	0.75	0.251
1728	ovary	D915_005722	Rac GTPase-activating protein 1 [Source:UniProtKB/TrEMBL;Acc:A0A4E0RY23]	0.759	0.482673	0.518	0.69635	0.598	0.09
1729	ovary	D915_008322	Coenzyme Q6 monooxygenase [Source:UniProtKB/TrEMBL;Acc:A0A4E0R3S9]	0.758	0.424196	0.516	0.611985	0.685	0.179
1730	ovary	D915_007330	Protein SDA1 [Source:UniProtKB/TrEMBL;Acc:A0A4E0R1T7]	0.758	0.46318	0.516	0.668228	0.728	0.256
1731	ovary	D915_006257	Cell division cycle 20 cofactor of APC complex [Source:UniProtKB/TrEMBL;Acc:A0A4E0RNR7]	0.758	0.470302	0.516	0.678502	0.685	0.188
1732	ovary	D915_004608	Twinkle protein mitochondrial [Source:UniProtKB/TrEMBL;Acc:A0A4E0RTD0]	0.758	0.51195	0.516	0.738588	0.652	0.169
1733	ovary	D915_004602	Serine hydroxymethyltransferase [Source:UniProtKB/TrEMBL;Acc:A0A4E0RBH2]	0.758	0.426797	0.516	0.615739	0.707	0.201
1734	ovary	D915_003065	Heterogeneous nuclear ribonucleoprotein U protein 1 [Source:UniProtKB/TrEMBL;Acc:A0A4E0RJF8]	0.758	0.420896	0.516	0.607224	0.891	0.498
1735	ovary	D915_010468	Proteasome subunit alpha type-3 [Source:UniProtKB/TrEMBL;Acc:A0A4E0QT78]	0.757	0.474108	0.514	0.683993	0.848	0.462
1736	ovary	D915_009126	E3 ubiquitin-protein ligase NEURL3 [Source:UniProtKB/TrEMBL;Acc:A0A4E0QX23]	0.757	0.415043	0.514	0.598781	0.946	0.626
1737	ovary	D915_002506	Spectrin repeat-containing domain protein [Source:UniProtKB/TrEMBL;Acc:A0A2H1CMP0]	0.757	0.425154	0.514	0.613368	0.946	0.606
1738	ovary	D915_002485	Ovule protein [Source:UniProtKB/TrEMBL;Acc:A0A4E0S1P8]	0.757	0.507989	0.514	0.732874	0.663	0.171
1739	ovary	D915_002414	Leukocyte receptor cluster [Source:UniProtKB/TrEMBL;Acc:A0A4E0RHR4]	0.757	0.414845	0.514	0.598495	0.826	0.336
1740	ovary	D915_009130	Protein FAR1-RELATED SEQUENCE [Source:UniProtKB/TrEMBL;Acc:A0A4E0RT13]	0.756	0.439248	0.512	0.633701	0.837	0.384
1741	ovary	D915_003677	Replication stress response regulator SDE2 [Source:UniProtKB/TrEMBL;Acc:A0A4E0RCR9]	0.756	0.424429	0.512	0.612321	0.707	0.203
1742	ovary	D915_005465	SUMO-conjugating enzyme [Source:UniProtKB/TrEMBL;Acc:A0A4E0S0S0]	0.755	0.440609	0.51	0.635664	0.891	0.516
1743	ovary	D915_002083	EGF-like domain-containing protein [Source:UniProtKB/TrEMBL;Acc:A0A4E0S3B2]	0.755	0.582527	0.51	0.840409	0.576	0.072
1744	ovary	D915_001144	Chromatin modification-related protein MEAF6 [Source:UniProtKB/TrEMBL;Acc:A0A4E0S3T0]	0.755	0.470598	0.51	0.678929	0.761	0.335
1745	ovary	D915_010716	Transposase [Source:UniProtKB/TrEMBL;Acc:A0A4E0R994]	0.754	0.463777	0.508	0.669088	0.62	0.13
1746	ovary	D915_009418	Putative hismacro and sec14 domain-containing-containing protein [Source:UniProtKB/TrEMBL;Acc:A0A4E0RWV0]	0.754	0.416495	0.508	0.600876	0.826	0.381
1747	ovary	D915_009328	HECT domain-containing protein [Source:UniProtKB/TrEMBL;Acc:A0A4E0RE00]	0.754	0.434585	0.508	0.626973	0.804	0.351
1748	ovary	D915_007022	Rna rnp complex-1-interacting phosphatase [Source:UniProtKB/TrEMBL;Acc:A0A4E0RKA5]	0.754	0.424012	0.508	0.61172	0.837	0.399
1749	ovary	D915_000216	Mab-21 domain-containing protein [Source:UniProtKB/TrEMBL;Acc:A0A4E0S0I9]	0.754	0.47494	0.508	0.685193	0.663	0.188
1750	ovary	D915_009465/ "EIF6"	Eukaryotic translation initiation factor 6 [Source:UniProtKB/TrEMBL;Acc:A0A4E0QX27]	0.753	0.467066	0.506	0.673833	0.663	0.173
1751	ovary	D915_004762	Probable RNA polymerase II nuclear localization protein SLC7A6OS [Source:UniProtKB/TrEMBL;Acc:A0A4E0RBC8]	0.753	0.62241	0.506	0.897948	0.63	0.159
1752	ovary	D915_003245	Rab-like protein 5 [Source:UniProtKB/TrEMBL;Acc:A0A4E0S288]	0.753	0.466169	0.506	0.67254	0.783	0.338
1753	ovary	D915_007674	tRNA (uracil(54)-C(5))-methyltransferase [Source:UniProtKB/TrEMBL;Acc:A0A4E0RVK1]	0.752	0.445557	0.504	0.642803	0.663	0.176
1754	ovary	D915_007409	Ribosome binding protein 1 [Source:UniProtKB/TrEMBL;Acc:A0A4E0RYP6]	0.752	0.422774	0.504	0.609933	0.87	0.422
1755	ovary	D915_008878	Phosphatase 1 regulatory subunit [Source:UniProtKB/TrEMBL;Acc:A0A2H1BZ48]	0.751	0.399982	0.502	0.577052	0.88	0.459
1756	ovary	D915_007517	cystathionine gamma-lyase [Source:UniProtKB/TrEMBL;Acc:A0A4E0R408]	0.751	0.475114	0.502	0.685445	0.576	0.081
1757	ovary	D915_007462	U3 small nucleolar ribonucleoprotein IMP3 [Source:UniProtKB/TrEMBL;Acc:A0A4E0R560]	0.75	0.458059	0.5	0.66084	0.728	0.257
1758	ovary	D915_007286	PAM2 domain-containing protein [Source:UniProtKB/TrEMBL;Acc:A0A4E0RMX0]	0.75	0.492916	0.5	0.711127	0.63	0.15
1759	ovary	D915_002043	Ribosomal biogenesis protein RLP24 [Source:UniProtKB/TrEMBL;Acc:A0A4E0RWF6]	0.75	0.440241	0.5	0.635134	0.837	0.411
1760	ovary	D915_010266	glutathione transferase [Source:UniProtKB/TrEMBL;Acc:A0A4E0RVM5]	0.749	0.36233	0.498	0.522732	1	0.86
1761	ovary	D915_006168	Spliceosome rna helicase bat1 [Source:UniProtKB/TrEMBL;Acc:A0A2H1C7S1]	0.749	0.417132	0.498	0.601794	0.989	0.807
1762	ovary	D915_010821	Proteasome subunit beta [Source:UniProtKB/TrEMBL;Acc:A0A4E0RMC9]	0.748	0.397769	0.496	0.57386	0.924	0.588
1763	ovary	D915_010008	Pseudouridine synthase [Source:UniProtKB/TrEMBL;Acc:A0A4E0R7T8]	0.748	0.502976	0.496	0.725641	0.848	0.471
1764	ovary	D915_009290	Mab-21 domain-containing protein [Source:UniProtKB/TrEMBL;Acc:A0A4E0QV13]	0.748	0.420631	0.496	0.606842	0.63	0.14
1765	ovary	D915_009022	Putative fetal globin-inducing factor [Source:UniProtKB/TrEMBL;Acc:A0A4E0R184]	0.748	0.460971	0.496	0.665041	0.826	0.449
1766	ovary	D915_007335	Deoxyhypusine hydroxylase [Source:UniProtKB/TrEMBL;Acc:A0A4E0R7M1]	0.748	0.460935	0.496	0.664989	0.652	0.176
1767	ovary	D915_007331	Ubiquitin carboxyl-terminal hydrolase [Source:UniProtKB/TrEMBL;Acc:A0A4E0R1G3]	0.748	0.497036	0.496	0.717071	0.576	0.089
1768	ovary	D915_005375	LIM and SH3 domain protein 1 [Source:UniProtKB/TrEMBL;Acc:A0A4E0RY83]	0.748	0.4804	0.496	0.69307	0.674	0.209
1769	ovary	D915_001461	Hypoxia up-regulated protein 1 [Source:UniProtKB/TrEMBL;Acc:A0A4E0RNU1]	0.748	0.490541	0.496	0.707701	0.87	0.561
1770	ovary	D915_009544	Autophagy protein 5 [Source:UniProtKB/TrEMBL;Acc:A0A2H1BV46]	0.747	0.39711	0.494	0.572908	0.826	0.373
1771	ovary	D915_004870	Putative reticulocalbin calumenin dna supercoiling factor [Source:UniProtKB/TrEMBL;Acc:A0A4E0R740]	0.747	0.419393	0.494	0.605056	0.826	0.386
1772	ovary	D915_002024	RING-type domain-containing protein [Source:UniProtKB/TrEMBL;Acc:A0A4E0RKP7]	0.747	0.458133	0.494	0.660946	0.652	0.179
1773	ovary	D915_000987	Putative short chain acyl-coa dehydrogen [Source:UniProtKB/TrEMBL;Acc:A0A4E0RJ61]	0.747	0.433906	0.494	0.625994	0.62	0.132
1774	ovary	D915_010298	WD_REPEATS_REGION domain-containing protein [Source:UniProtKB/TrEMBL;Acc:A0A4E0QV56]	0.746	0.457739	0.492	0.660377	0.685	0.22
1775	ovary	D915_008914	Eukaryotic translation initiation factor 2A [Source:UniProtKB/TrEMBL;Acc:A0A4E0QYA5]	0.746	0.461414	0.492	0.66568	0.685	0.228
1776	ovary	D915_008522	NUC173 domain-containing protein [Source:UniProtKB/TrEMBL;Acc:A0A4E0RG25]	0.746	0.415954	0.492	0.600094	0.804	0.365
1777	ovary	D915_008413	RNA recognition motif RNP 1 [Source:UniProtKB/TrEMBL;Acc:A0A4E0RXS6]	0.746	0.394504	0.492	0.569148	0.935	0.522
1778	ovary	D915_007790	DNA-(apurinic or apyrimidinic site) lyase [Source:UniProtKB/TrEMBL;Acc:A0A4E0R781]	0.746	0.490536	0.492	0.707695	0.685	0.251
1779	ovary	D915_007440	GTPase obg [Source:UniProtKB/TrEMBL;Acc:A0A4E0R7T5]	0.746	0.46991	0.492	0.677936	0.739	0.33
1780	ovary	D915_006600	G1/S-specific cyclin-D2 [Source:UniProtKB/TrEMBL;Acc:A0A4E0R7G8]	0.746	0.483893	0.492	0.69811	0.598	0.117
1781	ovary	D915_009191	CUB domain-containing protein [Source:UniProtKB/TrEMBL;Acc:A0A4E0R1G1]	0.745	0.456172	0.49	0.658116	0.554	0.068
1782	ovary	D915_008992	Adenosylhomocysteinase [Source:UniProtKB/TrEMBL;Acc:A0A4E0R1A0]	0.745	0.402649	0.49	0.580899	0.772	0.297
1783	ovary	D915_007052	PH domain-containing protein [Source:UniProtKB/TrEMBL;Acc:A0A4E0RVZ8]	0.745	0.431461	0.49	0.622467	0.598	0.116
1784	ovary	D915_006704	NA	0.745	0.554395	0.49	0.799823	0.598	0.13
1785	ovary	D915_002783	ATP synthase subunit b [Source:UniProtKB/TrEMBL;Acc:A0A4E0RGT3]	0.745	0.413864	0.49	0.597079	0.924	0.604
1786	ovary	D915_002381	NA	0.745	0.41721	0.49	0.601907	0.783	0.34
1787	ovary	D915_007505	2-methoxy-6-polyprenyl-1 4-benzoquinol methylase mitochondrial [Source:UniProtKB/TrEMBL;Acc:A0A2H1C2E9]	0.744	0.482846	0.488	0.6966	0.707	0.282
1788	ovary	D915_005222	Huntingtin-interacting protein HYPK [Source:UniProtKB/TrEMBL;Acc:A0A4E0R5U9]	0.744	0.442002	0.488	0.637674	0.793	0.366
1789	ovary	D915_002034	peptidylamidoglycolate lyase [Source:UniProtKB/TrEMBL;Acc:A0A4E0RHB3]	0.744	0.486937	0.488	0.702501	0.598	0.122
1790	ovary	D915_010868	WD repeat and SOF domain-containing protein 1 [Source:UniProtKB/TrEMBL;Acc:A0A2H1BST2]	0.743	0.444889	0.486	0.641839	0.674	0.215
1791	ovary	D915_005582	Ran-binding protein 7 [Source:UniProtKB/TrEMBL;Acc:A0A4E0RBY1]	0.743	0.451862	0.486	0.651899	0.815	0.403
1792	ovary	D915_004450	Putative Guanine-nucleotide-exchange-factor [Source:UniProtKB/TrEMBL;Acc:A0A4E0RUY2]	0.743	0.532939	0.486	0.768868	0.609	0.145
1793	ovary	D915_000417	Tudor domain-containing protein [Source:UniProtKB/TrEMBL;Acc:A0A4E0S456]	0.743	0.438445	0.486	0.632542	0.728	0.281
1794	ovary	D915_007484	Stomatin protein 2 mitochondrial [Source:UniProtKB/TrEMBL;Acc:A0A4E0R1M9]	0.742	0.421998	0.484	0.608814	0.924	0.59
1795	ovary	D915_009031	Deltameth_res domain-containing protein [Source:UniProtKB/TrEMBL;Acc:A0A4E0QY62]	0.741	0.371644	0.482	0.536169	0.978	0.777
1796	ovary	D915_007225	FFD domain-containing protein [Source:UniProtKB/TrEMBL;Acc:A0A4E0R5Q2]	0.741	0.401643	0.482	0.579449	0.804	0.358
1797	ovary	D915_009968	XPG_I_2 domain-containing protein [Source:UniProtKB/TrEMBL;Acc:A0A4E0RWC0]	0.74	0.456007	0.48	0.657879	0.87	0.493
1798	ovary	D915_008225	Eukaryotic translation initiation factor 3 subunit I [Source:UniProtKB/TrEMBL;Acc:A0A4E0R677]	0.74	0.429648	0.48	0.619851	0.793	0.381
1799	ovary	D915_007770	Putative Zinc binding dehydrogenase [Source:UniProtKB/TrEMBL;Acc:A0A2H1C144]	0.74	0.477501	0.48	0.688888	0.663	0.229
1800	ovary	D915_006677	Ubiquitin activating enzyme [Source:UniProtKB/TrEMBL;Acc:A0A4E0R9W8]	0.74	0.378333	0.48	0.54582	0.946	0.638
1801	ovary	D915_005703	U6 snRNA-associated Sm-like protein LSm2 [Source:UniProtKB/TrEMBL;Acc:A0A2H1C9X7]	0.74	0.43238	0.48	0.623793	0.793	0.349
1802	ovary	D915_003959	3-hydroxy-3-methylglutaryl-coenzyme A reductase [Source:UniProtKB/TrEMBL;Acc:A0A4E0REL9]	0.74	0.475254	0.48	0.685646	0.598	0.138
1803	ovary	D915_002458	Cyclin-dependent kinase [Source:UniProtKB/TrEMBL;Acc:A0A4E0RFZ8]	0.74	0.41812	0.48	0.60322	0.652	0.191
1804	ovary	D915_000971	Transcription factor NFAt subunit NF45 [Source:UniProtKB/TrEMBL;Acc:A0A4E0RJ77]	0.74	0.393177	0.48	0.567235	0.63	0.153
1805	ovary	D915_010486	NA	0.739	0.414705	0.478	0.598293	0.859	0.531
1806	ovary	D915_004328	Tetraspanin-6 [Source:UniProtKB/TrEMBL;Acc:A0A4E0R873]	0.739	0.378576	0.478	0.54617	0.87	0.407
1807	ovary	D915_001042	DUF5745 domain-containing protein [Source:UniProtKB/TrEMBL;Acc:A0A4E0RJ10]	0.739	0.591024	0.478	0.852668	0.62	0.186
1808	ovary	D915_010760	Putative ATP-dependent RNA helicase DDX17 [Source:UniProtKB/TrEMBL;Acc:A0A4E0RAS5]	0.738	0.3915	0.476	0.564815	0.804	0.362
1809	ovary	D915_010598	TAR DNA-binding protein 43 [Source:UniProtKB/TrEMBL;Acc:A0A4E0QUS2]	0.738	0.418372	0.476	0.603583	0.826	0.405
1810	ovary	D915_010245	Mediator of RNA polymerase II transcription subunit 7 [Source:UniProtKB/TrEMBL;Acc:A0A4E0QVI2]	0.738	0.43214	0.476	0.623447	0.696	0.243
1811	ovary	D915_010010	Serrate RNA effector molecule [Source:UniProtKB/TrEMBL;Acc:A0A4E0RR84]	0.737	0.408737	0.474	0.589683	0.772	0.349
1812	ovary	D915_009504	Cleavage and polyadenylation specificity factor subunit 5 [Source:UniProtKB/TrEMBL;Acc:A0A4E0R1A1]	0.737	0.471703	0.474	0.680524	0.598	0.148
1813	ovary	D915_008990	Polypyrimidine tract-binding protein 2 [Source:UniProtKB/TrEMBL;Acc:A0A4E0RGE0]	0.737	0.391371	0.474	0.56463	0.739	0.297
1814	ovary	D915_005612	NA	0.737	0.431741	0.474	0.62287	0.761	0.312
1815	ovary	D915_000372	Proteasome subunit alpha type [Source:UniProtKB/TrEMBL;Acc:A0A4E0S099]	0.737	0.402761	0.474	0.581061	0.848	0.438
1816	ovary	D915_006372	Transcription initiation factor TFIID subunit 9 [Source:UniProtKB/TrEMBL;Acc:A0A4E0R4N5]	0.736	0.426797	0.472	0.615739	0.663	0.207
1817	ovary	D915_005074	ZirS_C domain-containing protein [Source:UniProtKB/TrEMBL;Acc:A0A4E0RYY3]	0.736	0.395407	0.472	0.570452	0.772	0.323
1818	ovary	D915_004133	inorganic diphosphatase [Source:UniProtKB/TrEMBL;Acc:A0A4E0RUE6]	0.736	0.406845	0.472	0.586953	0.848	0.445
1819	ovary	D915_004110	DEP domain-containing protein [Source:UniProtKB/TrEMBL;Acc:A0A4E0S1W2]	0.736	0.374065	0.472	0.539662	0.62	0.15
1820	ovary	D915_002383	Pre-mRNA-splicing factor RBM22 [Source:UniProtKB/TrEMBL;Acc:A0A4E0S1P3]	0.736	0.383893	0.472	0.55384	0.739	0.286
1821	ovary	D915_002341	Mitochondrial import inner membrane translocase subunit TIM50 [Source:UniProtKB/TrEMBL;Acc:A0A4E0RK35]	0.736	0.410297	0.472	0.591934	0.837	0.402
1822	ovary	D915_008487	Tubulin-specific chaperone A [Source:UniProtKB/TrEMBL;Acc:A0A4E0RFK5]	0.735	0.401363	0.47	0.579045	0.793	0.391
1823	ovary	D915_005617	Activator of 90 kDa heat shock protein ATPase 1 [Source:UniProtKB/TrEMBL;Acc:A0A4E0RAK2]	0.735	0.41042	0.47	0.592111	0.87	0.516
1824	ovary	D915_002612	BICD2 [Source:UniProtKB/TrEMBL;Acc:A0A4E0RGE5]	0.735	0.461602	0.47	0.665951	0.685	0.261
1825	ovary	D915_002372	Cap-specific mRNA (nucleoside-2'-O-)-methyltransferase 1 [Source:UniProtKB/TrEMBL;Acc:A0A4E0RHW1]	0.735	0.371375	0.47	0.535781	0.772	0.33
1826	ovary	D915_009252	Heat shock protein 67B2 [Source:UniProtKB/TrEMBL;Acc:A0A4E0R1Q1]	0.734	0.381201	0.468	0.549956	0.859	0.463
1827	ovary	D915_008751	TPR_REGION domain-containing protein [Source:UniProtKB/TrEMBL;Acc:A0A4E0R2A9]	0.734	0.384447	0.468	0.55464	0.728	0.287
1828	ovary	D915_004125	Hexosyltransferase [Source:UniProtKB/TrEMBL;Acc:A0A4E0R9B9]	0.734	0.391249	0.468	0.564452	0.565	0.094
1829	ovary	D915_004019	Putative phd finger protein [Source:UniProtKB/TrEMBL;Acc:A0A4E0RU02]	0.734	0.432017	0.468	0.623269	0.587	0.129
1830	ovary	D915_003408	COP9 signalosome complex subunit 4 [Source:UniProtKB/TrEMBL;Acc:A0A4E0RUR3]	0.734	0.366507	0.468	0.528758	0.783	0.347
1831	ovary	D915_001883	Tegument protein [Source:UniProtKB/TrEMBL;Acc:A0A4E0RWL1]	0.734	0.397747	0.468	0.573827	0.63	0.171
1832	ovary	D915_000516	Vesicle transport protein GOT1B [Source:UniProtKB/TrEMBL;Acc:A0A4E0RY37]	0.734	0.331706	0.468	0.47855	0.761	0.277
1833	ovary	D915_002099	Rad and Gem GTP binding protein 1 [Source:UniProtKB/TrEMBL;Acc:A0A4E0RHY2]	0.733	0.475505	0.466	0.686008	0.5	0.036
1834	ovary	D915_009475	Putative transcriptional coactivator caper rrm superfamily [Source:UniProtKB/TrEMBL;Acc:A0A2H1BVS8]	0.733	0.45279	0.466	0.653237	0.728	0.318
1835	ovary	D915_006075	Mitotic spindle assembly checkpoint protein MAD1 [Source:UniProtKB/TrEMBL;Acc:A0A4E0RV62]	0.733	0.438389	0.466	0.632462	0.772	0.362
1836	ovary	D915_003858	PAX3-and PAX7-binding protein 1 [Source:UniProtKB/TrEMBL;Acc:A0A4E0S059]	0.733	0.434241	0.466	0.626478	0.63	0.19
1837	ovary	D915_003490	DNA repair protein RAD51 homolog [Source:UniProtKB/TrEMBL;Acc:A0A4E0RID1]	0.733	0.412305	0.466	0.594831	0.598	0.146
1838	ovary	D915_001911	Splicing factor 1 [Source:UniProtKB/TrEMBL;Acc:A0A4E0RE02]	0.733	0.391323	0.466	0.56456	0.783	0.355
1839	ovary	D915_010917	Small nuclear ribonucleoprotein Sm D3 [Source:UniProtKB/TrEMBL;Acc:A0A4E0RAH1]	0.732	0.38909	0.464	0.561338	0.848	0.493
1840	ovary	D915_010573	carbonyl reductase (NADPH) [Source:UniProtKB/TrEMBL;Acc:A0A4E0QVI4]	0.732	0.325982	0.464	0.470292	0.978	0.649
1841	ovary	D915_009896	NA	0.732	0.519028	0.464	0.748799	0.598	0.164
1842	ovary	D915_003250	High affinity cationic amino acid transporter 1 [Source:UniProtKB/TrEMBL;Acc:A0A4E0RW66]	0.732	0.441413	0.464	0.636824	0.543	0.087
1843	ovary	D915_002489	Karyopherin (Importin) beta 3 [Source:UniProtKB/TrEMBL;Acc:A0A4E0S2Z8]	0.732	0.346595	0.464	0.500031	0.935	0.637
1844	ovary	D915_009592	Protein MIX23 [Source:UniProtKB/TrEMBL;Acc:A0A4E0REI3]	0.731	0.397422	0.462	0.573359	0.641	0.188
1845	ovary	D915_008184	RNA-binding protein 8A [Source:UniProtKB/TrEMBL;Acc:A0A2H1C095]	0.731	0.409684	0.462	0.591049	0.739	0.356
1846	ovary	D915_007857	Solute carrier family 25 member [Source:UniProtKB/TrEMBL;Acc:A0A4E0RYE1]	0.731	0.458749	0.462	0.661835	0.674	0.253
1847	ovary	D915_007298	V-type proton ATPase subunit G [Source:UniProtKB/TrEMBL;Acc:A0A4E0R2C3]	0.731	0.380426	0.462	0.548838	0.935	0.629
1848	ovary	D915_006800	Ubiquitin-conjugating enzyme E2 [Source:UniProtKB/TrEMBL;Acc:A0A4E0RX10]	0.731	0.388172	0.462	0.560013	0.63	0.175
1849	ovary	D915_003923	RNA-binding protein Luc7 1 [Source:UniProtKB/TrEMBL;Acc:A0A4E0RVF1]	0.731	0.429318	0.462	0.619375	0.685	0.252
1850	ovary	D915_003901	DEAD-box ATP-dependent RNA helicase 30 [Source:UniProtKB/TrEMBL;Acc:A0A2H1CFJ4]	0.731	0.379703	0.462	0.547795	0.924	0.645
1851	ovary	D915_003863	26S proteasome non-ATPase regulatory subunit 11 [Source:UniProtKB/TrEMBL;Acc:A0A4E0S079]	0.731	0.368707	0.462	0.531932	0.935	0.569
1852	ovary	D915_001849	Small nuclear ribonucleoprotein G [Source:UniProtKB/TrEMBL;Acc:A0A2H1CS47]	0.731	0.427105	0.462	0.616182	0.826	0.49
1853	ovary	D915_008974	Potassium voltage-gated channel subfamily H member 7 [Source:UniProtKB/TrEMBL;Acc:A0A4E0QYD2]	0.73	0.479752	0.46	0.692136	0.576	0.13
1854	ovary	D915_008883	Casein kinase II subunit beta [Source:UniProtKB/TrEMBL;Acc:A0A4E0RX98]	0.73	0.362081	0.46	0.522372	0.837	0.416
1855	ovary	D915_007763	Gastric triacylglycerol lipase [Source:UniProtKB/TrEMBL;Acc:A0A4E0R370]	0.73	0.399371	0.46	0.576171	0.75	0.316
1856	ovary	D915_002809	Origin recognition complex subunit 3 [Source:UniProtKB/TrEMBL;Acc:A0A4E0RFL7]	0.73	0.416213	0.46	0.600469	0.565	0.109
1857	ovary	D915_002242	Irx [Source:UniProtKB/TrEMBL;Acc:A0A4E0RVS9]	0.73	0.459935	0.46	0.663546	0.674	0.255
1858	ovary	D915_001517	Heterogeneous nuclear ribonucleoprotein K [Source:UniProtKB/TrEMBL;Acc:A0A4E0RLZ1]	0.73	0.362051	0.46	0.52233	0.957	0.732
1859	ovary	D915_007451	Expressed conserved protein [Source:UniProtKB/TrEMBL;Acc:A0A4E0RM14]	0.729	0.438418	0.458	0.632503	0.696	0.269
1860	ovary	D915_006999	DNA mismatch repair protein msh-2 [Source:UniProtKB/TrEMBL;Acc:A0A4E0R8B7]	0.729	0.404669	0.458	0.583814	0.63	0.19
1861	ovary	D915_006069	Enhancer of mRNA-decapping protein 3 [Source:UniProtKB/TrEMBL;Acc:A0A4E0S086]	0.729	0.354822	0.458	0.5119	0.62	0.16
1862	ovary	D915_004604	protein-tyrosine-phosphatase [Source:UniProtKB/TrEMBL;Acc:A0A4E0RE54]	0.729	0.416194	0.458	0.600441	0.5	0.044
1863	ovary	D915_004434	39S ribosomal protein L32 mitochondrial [Source:UniProtKB/TrEMBL;Acc:A0A4E0S1D9]	0.729	0.445065	0.458	0.642093	0.554	0.108
1864	ovary	D915_003653	39S ribosomal protein L16, mitochondrial [Source:UniProtKB/TrEMBL;Acc:A0A4E0RG40]	0.729	0.404269	0.458	0.583237	0.609	0.162
1865	ovary	D915_006815	Glutathione peroxidase [Source:UniProtKB/TrEMBL;Acc:A0A4E0RWQ5]	0.728	0.393562	0.456	0.56779	1	0.856
1866	ovary	D915_005600	Ribosome production factor [Source:UniProtKB/TrEMBL;Acc:A0A4E0S0N5]	0.728	0.400708	0.456	0.578099	0.707	0.274
1867	ovary	D915_009069	ATP synthase subunit d, mitochondrial [Source:UniProtKB/TrEMBL;Acc:A0A2H1BWL2]	0.727	0.35788	0.454	0.516312	0.946	0.744
1868	ovary	D915_006047	Serine/threonine-protein phosphatase [Source:UniProtKB/TrEMBL;Acc:A0A4E0R8M7]	0.727	0.369279	0.454	0.532757	0.891	0.534
1869	ovary	D915_003524	Lon protease homolog, mitochondrial [Source:UniProtKB/TrEMBL;Acc:A0A4E0S262]	0.727	0.388654	0.454	0.560709	0.685	0.249
1870	ovary	D915_009853	Eukaryotic translation initiation factor 3 subunit C [Source:UniProtKB/TrEMBL;Acc:A0A4E0RC74]	0.726	0.395046	0.452	0.56993	0.75	0.339
1871	ovary	D915_009259	LINES_N domain-containing protein [Source:UniProtKB/TrEMBL;Acc:A0A4E0R1F4]	0.726	0.425718	0.452	0.614181	0.587	0.151
1872	ovary	D915_007677	Replication protein A subunit [Source:UniProtKB/TrEMBL;Acc:A0A4E0RJK3]	0.726	0.373297	0.452	0.538553	0.685	0.246
1873	ovary	D915_007444	Nuclear transport factor 2 [Source:UniProtKB/TrEMBL;Acc:A0A4E0R2X6]	0.726	0.348502	0.452	0.502782	0.88	0.452
1874	ovary	D915_006358	Nucleoporin 50 kDa [Source:UniProtKB/TrEMBL;Acc:A0A4E0RQU6]	0.726	0.416244	0.452	0.600513	0.663	0.244
1875	ovary	D915_006104	N6-adenosine-methyltransferase non-catalytic subunit [Source:UniProtKB/TrEMBL;Acc:A0A4E0RZP1]	0.726	0.380885	0.452	0.549501	0.707	0.274
1876	ovary	D915_004908	Putative GTP cyclohydrolase 1 type 2 Nif3l1 [Source:UniProtKB/TrEMBL;Acc:A0A4E0S166]	0.726	0.393718	0.452	0.568016	0.641	0.2
1877	ovary	D915_004471	NA	0.726	0.428831	0.452	0.618673	0.652	0.238
1878	ovary	D915_010866	ADP-ribosylation factor [Source:UniProtKB/TrEMBL;Acc:A0A2H1BUB8]	0.725	0.318163	0.45	0.459012	1	0.904
1879	ovary	D915_008762	N-acetyltransferase NAT13 [Source:UniProtKB/TrEMBL;Acc:A0A4E0R4W9]	0.725	0.407998	0.45	0.588617	0.63	0.195
1880	ovary	D915_007522	dolichyl-phosphate-mannose--protein mannosyltransferase [Source:UniProtKB/TrEMBL;Acc:A0A4E0R112]	0.725	0.438151	0.45	0.632119	0.554	0.113
1881	ovary	D915_006923	Polyadenylate-binding protein II [Source:UniProtKB/TrEMBL;Acc:A0A4E0R5V6]	0.725	0.416528	0.45	0.600923	0.761	0.363
1882	ovary	D915_004285	GrpE protein mitochondrial [Source:UniProtKB/TrEMBL;Acc:A0A4E0RT59]	0.725	0.396671	0.45	0.572275	0.837	0.456
1883	ovary	D915_002665	Prohibitin [Source:UniProtKB/TrEMBL;Acc:A0A4E0S1I3]	0.725	0.388293	0.45	0.560189	0.902	0.578
1884	ovary	D915_007877	Nanos 1 [Source:UniProtKB/TrEMBL;Acc:A0A4E0R106]	0.724	0.447576	0.448	0.645715	0.522	0.082
1885	ovary	D915_005911	Presequence protease, mitochondrial [Source:UniProtKB/TrEMBL;Acc:A0A4E0R6Z0]	0.724	0.331887	0.448	0.478812	0.652	0.195
1886	ovary	D915_001799	HECT domain-containing protein [Source:UniProtKB/TrEMBL;Acc:A0A4E0RJ83]	0.724	0.389552	0.448	0.562004	0.609	0.167
1887	ovary	D915_010178	Vesicle associated membrane protein [Source:UniProtKB/TrEMBL;Acc:A0A4E0R030]	0.723	0.381653	0.446	0.550608	0.641	0.208
1888	ovary	D915_010029	Malonyl-CoA-acyl carrier protein transacylase mitochondrial [Source:UniProtKB/TrEMBL;Acc:A0A4E0QVV9]	0.723	0.356282	0.446	0.514007	0.598	0.151
1889	ovary	D915_008127	Tropomyosin [Source:UniProtKB/TrEMBL;Acc:A0A4E0R1D3]	0.723	0.4047	0.446	0.583859	0.598	0.168
1890	ovary	D915_001993	ARMET_N domain-containing protein [Source:UniProtKB/TrEMBL;Acc:A0A4E0RI67]	0.723	0.378585	0.446	0.546183	0.707	0.269
1891	ovary	D915_010451	Secreted protein [Source:UniProtKB/TrEMBL;Acc:A0A4E0QU86]	0.722	0.381258	0.444	0.55004	0.543	0.103
1892	ovary	D915_008885	Prohibitin [Source:UniProtKB/TrEMBL;Acc:A0A4E0RTQ9]	0.722	0.422953	0.444	0.610192	0.63	0.217
1893	ovary	D915_007919	Kinase [Source:UniProtKB/TrEMBL;Acc:A0A4E0RYG8]	0.722	0.388869	0.444	0.561019	0.62	0.184
1894	ovary	D915_005151	Membrane-associated guanylate kinase WW and PDZ domain-containing protein 3 [Source:UniProtKB/TrEMBL;Acc:A0A4E0RCU3]	0.722	0.398336	0.444	0.574678	0.554	0.114
1895	ovary	D915_004587	dynamin GTPase [Source:UniProtKB/TrEMBL;Acc:A0A4E0REL8]	0.722	0.422024	0.444	0.608852	0.641	0.217
1896	ovary	D915_002773	DNA-directed RNA polymerase II subunit J [Source:UniProtKB/TrEMBL;Acc:A0A4E0S2R9]	0.722	0.369682	0.444	0.533338	0.761	0.353
1897	ovary	D915_009104	RING-type domain-containing protein [Source:UniProtKB/TrEMBL;Acc:A0A4E0RGC5]	0.721	0.444287	0.442	0.640971	0.554	0.126
1898	ovary	D915_008155	Transcription factor 25 [Source:UniProtKB/TrEMBL;Acc:A0A4E0RIL2]	0.721	0.386849	0.442	0.558105	0.63	0.2
1899	ovary	D915_007729	Double-strand break repair protein [Source:UniProtKB/TrEMBL;Acc:A0A4E0R2E5]	0.721	0.389859	0.442	0.562448	0.652	0.237
1900	ovary	D915_011196	UDP-N-acetylglucosamine--peptide N-acetylglucosaminyltransferase 110 kDa subunit [Source:UniProtKB/TrEMBL;Acc:A0A2H1BU13]	0.72	0.356131	0.44	0.513788	0.902	0.532
1901	ovary	D915_010253	ATP synthase subunit [Source:UniProtKB/TrEMBL;Acc:A0A2H1BTK4]	0.72	0.343822	0.44	0.49603	0.978	0.75
1902	ovary	D915_009185	Vps39_2 domain-containing protein [Source:UniProtKB/TrEMBL;Acc:A0A4E0R173]	0.72	0.370044	0.44	0.533861	0.772	0.366
1903	ovary	D915_006578	Cytochrome c oxidase polypeptide VIIc [Source:UniProtKB/TrEMBL;Acc:A0A2H1C6I2]	0.72	0.373145	0.44	0.538334	0.957	0.692
1904	ovary	D915_003391	Eukaryotic translation initiation factor 3 subunit B [Source:UniProtKB/TrEMBL;Acc:A0A4E0RFT7]	0.72	0.389722	0.44	0.562249	0.717	0.321
1905	ovary	D915_007344	dolichyl-diphosphooligosaccharide--protein glycotransferase [Source:UniProtKB/TrEMBL;Acc:A0A4E0RYU8]	0.719	0.356102	0.438	0.513747	0.707	0.283
1906	ovary	D915_005786	Nucleolar GTP-binding protein 2 [Source:UniProtKB/TrEMBL;Acc:A0A4E0R6D6]	0.719	0.409585	0.438	0.590906	0.576	0.151
1907	ovary	D915_004879	RAN binding protein 1 [Source:UniProtKB/TrEMBL;Acc:A0A4E0RCZ6]	0.719	0.35551	0.438	0.512892	0.565	0.126
1908	ovary	D915_003260	RNA helicase [Source:UniProtKB/TrEMBL;Acc:A0A4E0RE80]	0.719	0.344885	0.438	0.497564	0.554	0.113
1909	ovary	D915_010630	Serine-threonine kinase receptor-associated protein [Source:UniProtKB/TrEMBL;Acc:A0A4E0QTW5]	0.718	0.345719	0.436	0.498767	0.598	0.161
1910	ovary	D915_000723	NA	0.718	0.339694	0.436	0.490075	0.815	0.412
1911	ovary	D915_009310	Elongation factor Tu [Source:UniProtKB/TrEMBL;Acc:A0A4E0RDH4]	0.717	0.404118	0.434	0.583019	0.717	0.326
1912	ovary	D915_006890	Nitrophenylphosphatase [Source:UniProtKB/TrEMBL;Acc:A0A4E0R7U1]	0.717	0.370727	0.434	0.534846	0.717	0.298
1913	ovary	D915_005270	26S proteasome regulatory subunit [Source:UniProtKB/TrEMBL;Acc:A0A4E0RSQ6]	0.717	0.343185	0.434	0.495112	0.978	0.658
1914	ovary	D915_004449	Programmed cell death protein 4 [Source:UniProtKB/TrEMBL;Acc:A0A4E0RBB1]	0.717	0.29133	0.434	0.4203	0.989	0.714
1915	ovary	D915_004144	Protein phosphatase 2C [Source:UniProtKB/TrEMBL;Acc:A0A4E0RZE6]	0.717	0.391416	0.434	0.564694	0.609	0.189
1916	ovary	D915_001575	Calcium-transporting ATPase [Source:UniProtKB/TrEMBL;Acc:A0A4E0S3K9]	0.717	0.391327	0.434	0.564566	0.543	0.112
1917	ovary	D915_006915	O acyltransferase membrane bound domain [Source:UniProtKB/TrEMBL;Acc:A0A4E0RWN7]	0.716	0.373636	0.432	0.539042	0.663	0.245
1918	ovary	D915_006741	Histone-arginine methyltransferase CARM1 [Source:UniProtKB/TrEMBL;Acc:A0A4E0RWV2]	0.716	0.370751	0.432	0.534881	0.576	0.149
1919	ovary	D915_005624	Midasin [Source:UniProtKB/TrEMBL;Acc:A0A4E0RRZ9]	0.716	0.364926	0.432	0.526477	0.565	0.137
1920	ovary	D915_003420	Small G protein signaling modulator 1 [Source:UniProtKB/TrEMBL;Acc:A0A4E0RHD7]	0.716	0.432203	0.432	0.623537	0.565	0.154
1921	ovary	D915_010702	SprT domain-containing protein Spartan [Source:UniProtKB/TrEMBL;Acc:A0A4E0R7C7]	0.715	0.385265	0.43	0.55582	0.598	0.184
1922	ovary	D915_009829	Probable RNA-binding protein EIF1AD [Source:UniProtKB/TrEMBL;Acc:A0A4E0RBM3]	0.715	0.359401	0.43	0.518506	0.62	0.199
1923	ovary	D915_009190	Mediator of RNA polymerase II transcription subunit 31 [Source:UniProtKB/TrEMBL;Acc:A0A4E0R100]	0.715	0.390013	0.43	0.56267	0.641	0.24
1924	ovary	D915_008404	BCL domain-containing protein [Source:UniProtKB/TrEMBL;Acc:A0A4E0RIQ2]	0.715	0.460977	0.43	0.665049	0.707	0.326
1925	ovary	D915_007618	GTP binding protein era [Source:UniProtKB/TrEMBL;Acc:A0A4E0R0Z8]	0.715	0.37925	0.43	0.547142	0.543	0.117
1926	ovary	D915_006235	Aldo-keto reductase [Source:UniProtKB/TrEMBL;Acc:A0A4E0R8Y2]	0.715	0.360331	0.43	0.519847	0.848	0.507
1927	ovary	D915_005547	Tubulin alpha chain [Source:UniProtKB/TrEMBL;Acc:A0A4E0RQL1]	0.715	0.377313	0.43	0.544347	0.848	0.453
1928	ovary	D915_004867	Ras GTP-binding protein Rho1 [Source:UniProtKB/TrEMBL;Acc:A0A4E0R7E0]	0.715	0.3402	0.43	0.490805	0.815	0.432
1929	ovary	D915_003534	RNA helicase [Source:UniProtKB/TrEMBL;Acc:A0A4E0RIK2]	0.715	0.334162	0.43	0.482095	0.946	0.645
1930	ovary	D915_001391	TATA-binding protein-associated factor [Source:UniProtKB/TrEMBL;Acc:A0A4E0RYT4]	0.715	0.365171	0.43	0.526831	0.565	0.137
1931	ovary	D915_009401	Mitochondrial ribosomal protein l11 [Source:UniProtKB/TrEMBL;Acc:A0A4E0QWY9]	0.714	0.356335	0.428	0.514082	0.652	0.235
1932	ovary	D915_007518	Secreted protein [Source:UniProtKB/TrEMBL;Acc:A0A4E0RJM6]	0.714	0.383532	0.428	0.55332	0.5	0.076
1933	ovary	D915_006567	Eukaryotic translation initiation factor 4H [Source:UniProtKB/TrEMBL;Acc:A0A4E0RXA1]	0.714	0.338514	0.428	0.488373	0.913	0.654
1934	ovary	D915_006555	Isocitrate dehydrogenase subunit gamma mitochondrial [Source:UniProtKB/TrEMBL;Acc:A0A4E0RZP7]	0.714	0.39933	0.428	0.576111	0.707	0.322
1935	ovary	D915_003977	RRM domain-containing protein [Source:UniProtKB/TrEMBL;Acc:A0A4E0S028]	0.714	0.38356	0.428	0.553361	0.696	0.311
1936	ovary	D915_002571	Uracil-DNA glycosylase [Source:UniProtKB/TrEMBL;Acc:A0A4E0RHC7]	0.714	0.362262	0.428	0.522633	0.533	0.106
1937	ovary	D915_010746	NA	0.713	0.351136	0.426	0.506583	0.891	0.55
1938	ovary	D915_006609	Glutaminyl-tRNA synthetase [Source:UniProtKB/TrEMBL;Acc:A0A4E0R6L7]	0.713	0.342432	0.426	0.494025	0.696	0.281
1939	ovary	D915_002633	Bifunctional polynucleotide phosphatase/kinase [Source:UniProtKB/TrEMBL;Acc:A0A4E0RH97]	0.713	0.377373	0.426	0.544435	0.62	0.213
1940	ovary	D915_007431	Tetraspanin [Source:UniProtKB/TrEMBL;Acc:A0A4E0R1A8]	0.712	0.876185	0.424	1.26407	0.554	0.176
1941	ovary	D915_006344	Splicing factor 3B subunit 5 [Source:UniProtKB/TrEMBL;Acc:A0A2H1C630]	0.712	0.37001	0.424	0.533811	0.75	0.37
1942	ovary	D915_002679	Translation initiation factor eIF-2B subunit beta [Source:UniProtKB/TrEMBL;Acc:A0A4E0RGU9]	0.712	0.346836	0.424	0.500379	0.696	0.295
1943	ovary	D915_009690	Mitochondrial import inner membrane translocase subunit TIM22 [Source:UniProtKB/TrEMBL;Acc:A0A2H1BV48]	0.711	0.360177	0.422	0.519626	0.707	0.308
1944	ovary	D915_008196	Telomere_reg-2 domain-containing protein [Source:UniProtKB/TrEMBL;Acc:A0A4E0R0X0]	0.711	0.37925	0.422	0.547142	0.533	0.117
1945	ovary	D915_007317	DNA-directed primase/polymerase protein [Source:UniProtKB/TrEMBL;Acc:A0A4E0R5D7]	0.711	0.376291	0.422	0.542873	0.62	0.221
1946	ovary	D915_006735	Nuclear pore complex protein [Source:UniProtKB/TrEMBL;Acc:A0A4E0R859]	0.711	0.353506	0.422	0.510001	0.576	0.16
1947	ovary	D915_006560	DNA-(apurinic or apyrimidinic site) endonuclease [Source:UniProtKB/TrEMBL;Acc:A0A4E0R9P4]	0.711	0.393303	0.422	0.567416	0.576	0.166
1948	ovary	D915_006010	NADH dehydrogenase [ubiquinone] 1 beta subcomplex subunit 9 [Source:UniProtKB/TrEMBL;Acc:A0A4E0R7V6]	0.711	0.380832	0.422	0.549424	0.761	0.424
1949	ovary	D915_005298	Coiled-coil domain-containing protein [Source:UniProtKB/TrEMBL;Acc:A0A4E0R730]	0.711	0.397022	0.422	0.572782	0.685	0.29
1950	ovary	D915_003566/ "inx.13"	Innexin [Source:UniProtKB/TrEMBL;Acc:A0A4E0RW48]	0.711	0.403393	0.422	0.581972	0.467	0.049
1951	ovary	D915_002022	NA	0.711	0.361522	0.422	0.521565	0.522	0.104
1952	ovary	D915_001400	TBC1 domain family member 30 [Source:UniProtKB/TrEMBL;Acc:A0A4E0S2M9]	0.711	0.402994	0.422	0.581397	0.641	0.25
1953	ovary	D915_000473	Cysteine-rich motor neuron 1 protein [Source:UniProtKB/TrEMBL;Acc:A0A4E0RNY5]	0.71	0.397756	0.42	0.57384	0.435	0.015
1954	ovary	D915_010628	Condensin complex subunit 2 [Source:UniProtKB/TrEMBL;Acc:A0A4E0QZ20]	0.71	0.356294	0.42	0.514023	0.587	0.168
1955	ovary	D915_009527	Ubiquitin conjugation factor E4 B [Source:UniProtKB/TrEMBL;Acc:A0A4E0QW64]	0.71	0.349325	0.42	0.50397	0.62	0.199
1956	ovary	D915_006396	Nucleolar complex protein 3 homolog [Source:UniProtKB/TrEMBL;Acc:A0A4E0R4V8]	0.71	0.36497	0.42	0.52654	0.565	0.151
1957	ovary	D915_004952	carnitine O-palmitoyltransferase [Source:UniProtKB/TrEMBL;Acc:A0A4E0RT06]	0.71	0.34822	0.42	0.502376	0.641	0.215
1958	ovary	D915_002477	MAPK/ERK kinase 1/2 [Source:UniProtKB/TrEMBL;Acc:A0A4E0RGQ6]	0.71	0.393544	0.42	0.567765	0.587	0.198
1959	ovary	D915_002456	Protein sleepless [Source:UniProtKB/TrEMBL;Acc:A0A4E0RLH3]	0.71	0.441544	0.42	0.637014	0.63	0.248
1960	ovary	D915_010662	Proteasome subunit alpha type [Source:UniProtKB/TrEMBL;Acc:A0A2H1BSW4]	0.709	0.322424	0.418	0.465159	0.663	0.243
1961	ovary	D915_010100	RNA polymerase II transcriptional coactivator activated rna polymerase II transcriptional [Source:UniProtKB/TrEMBL;Acc:A0A4E0RQJ6]	0.709	0.389733	0.418	0.562266	0.565	0.158
1962	ovary	D915_009107/"inx.17"	Innexin [Source:UniProtKB/TrEMBL;Acc:A0A4E0QYX2]	0.709	0.371531	0.418	0.536007	0.457	0.038
1963	ovary	D915_009002	Suppressor of G2 allele of SKP1 [Source:UniProtKB/TrEMBL;Acc:A0A4E0QY98]	0.709	0.358063	0.418	0.516576	0.728	0.357
1964	ovary	D915_004688	Methyltranfer_dom domain-containing protein [Source:UniProtKB/TrEMBL;Acc:A0A4E0RD70]	0.709	0.350681	0.418	0.505925	0.609	0.2
1965	ovary	D915_003878	Kinesin protein [Source:UniProtKB/TrEMBL;Acc:A0A4E0S020]	0.709	0.45046	0.418	0.649877	0.576	0.176
1966	ovary	D915_003843	Programmed cell death protein 5 [Source:UniProtKB/TrEMBL;Acc:A0A4E0RVI9]	0.709	0.332011	0.418	0.478991	0.837	0.492
1967	ovary	D915_009811	Exosome complex exonuclease RRP42 [Source:UniProtKB/TrEMBL;Acc:A0A4E0RWI3]	0.708	0.368521	0.416	0.531663	0.565	0.157
1968	ovary	D915_006852	Histone-lysine N-methyltransferase [Source:UniProtKB/TrEMBL;Acc:A0A4E0RP88]	0.708	0.374774	0.416	0.540684	0.543	0.138
1969	ovary	D915_005946	Cyclin-dependent kinase 6 [Source:UniProtKB/TrEMBL;Acc:A0A4E0R8S1]	0.708	0.346681	0.416	0.500156	0.5	0.082
1970	ovary	D915_004580	Reactive oxygen species modulator 1 [Source:UniProtKB/TrEMBL;Acc:A0A4E0REJ6]	0.708	0.351978	0.416	0.507796	0.685	0.273
1971	ovary	D915_004258	RecQ-mediated genome instability protein 1 [Source:UniProtKB/TrEMBL;Acc:A0A4E0RTM2]	0.708	0.37895	0.416	0.54671	0.533	0.123
1972	ovary	D915_001419	Cytochrome c oxidase subunit [Source:UniProtKB/TrEMBL;Acc:A0A4E0RIY5]	0.708	0.378363	0.416	0.545862	0.88	0.637
1973	ovary	D915_000206	VWFA domain-containing protein [Source:UniProtKB/TrEMBL;Acc:A0A4E0RLP1]	0.708	0.37234	0.416	0.537173	0.543	0.136
1974	ovary	D915_010924	RRM domain-containing protein [Source:UniProtKB/TrEMBL;Acc:A0A2H1BRN4]	0.707	0.358237	0.414	0.516827	0.533	0.124
1975	ovary	D915_009272	Uroporphyrinogen decarboxylase [Source:UniProtKB/TrEMBL;Acc:A0A4E0QZV0]	0.707	0.355798	0.414	0.513308	0.522	0.112
1976	ovary	D915_008892	DNA-directed RNA polymerase III subunit RPC3 [Source:UniProtKB/TrEMBL;Acc:A0A4E0R4J6]	0.707	0.350135	0.414	0.505138	0.587	0.18
1977	ovary	D915_008548	Mesoderm induction early response protein 1 [Source:UniProtKB/TrEMBL;Acc:A0A4E0RHK7]	0.707	0.332475	0.414	0.47966	0.685	0.279
1978	ovary	D915_007724	SWI/SNF nucleosome remodeling complex component [Source:UniProtKB/TrEMBL;Acc:A0A4E0RL90]	0.707	0.369477	0.414	0.533043	0.663	0.263
1979	ovary	D915_006698	NA	0.707	0.345648	0.414	0.498665	0.543	0.132
1980	ovary	D915_005442	Cytochrome c oxidase subunit 5A, mitochondrial [Source:UniProtKB/TrEMBL;Acc:A0A2H1CB73]	0.707	0.372169	0.414	0.536926	0.87	0.603
1981	ovary	D915_003880	Calcium-dependent secretion activator 1 [Source:UniProtKB/TrEMBL;Acc:A0A4E0RGA5]	0.707	0.336266	0.414	0.48513	0.511	0.095
1982	ovary	D915_002775	U3 small nucleolar RNA-interacting protein 2 [Source:UniProtKB/TrEMBL;Acc:A0A4E0S1D0]	0.707	0.378391	0.414	0.545903	0.554	0.156
1983	ovary	D915_001663	NADH-quinone oxidoreductase subunit I [Source:UniProtKB/TrEMBL;Acc:A0A4E0RWV8]	0.707	0.385151	0.414	0.555655	0.707	0.332
1984	ovary	D915_010600	PNP_UDP_1 domain-containing protein [Source:UniProtKB/TrEMBL;Acc:A0A4E0QUA9]	0.706	0.401771	0.412	0.579632	0.62	0.232
1985	ovary	D915_009285	DNA replication complex GINS protein PSF1 [Source:UniProtKB/TrEMBL;Acc:A0A2H1BWA7]	0.706	0.338879	0.412	0.488899	0.707	0.299
1986	ovary	D915_008450	Cytochrome c oxidase assembly protein COX11, mitochondrial [Source:UniProtKB/TrEMBL;Acc:A0A2H1BYN3]	0.706	0.304002	0.412	0.438582	0.989	0.867
1987	ovary	D915_008354	26S proteasome non-ATPase regulatory subunit [Source:UniProtKB/TrEMBL;Acc:A0A4E0QZH7]	0.706	0.320357	0.412	0.462178	0.967	0.763
1988	ovary	D915_007539	RNA helicase [Source:UniProtKB/TrEMBL;Acc:A0A4E0RL79]	0.706	0.343235	0.412	0.495183	0.511	0.099
1989	ovary	D915_007151	Metallo-hydrolase/oxidoreductase [Source:UniProtKB/TrEMBL;Acc:A0A4E0RYS3]	0.706	0.345072	0.412	0.497834	0.587	0.182
1990	ovary	D915_007099	Peptidyl-prolyl cis-trans isomerase [Source:UniProtKB/TrEMBL;Acc:A0A4E0R534]	0.706	0.349168	0.412	0.503743	0.728	0.338
1991	ovary	D915_002501	5'-nucleotidase [Source:UniProtKB/TrEMBL;Acc:A0A4E0RJE4]	0.706	0.336228	0.412	0.485074	0.533	0.121
1992	ovary	D915_009342	Translation initiation factor 4G [Source:UniProtKB/TrEMBL;Acc:A0A4E0R1D5]	0.705	0.344836	0.41	0.497494	0.891	0.531
1993	ovary	D915_008808	LsmAD domain-containing protein [Source:UniProtKB/TrEMBL;Acc:A0A4E0QYH8]	0.705	0.384401	0.41	0.554574	0.663	0.305
1994	ovary	D915_008385	DUF775 domain-containing protein [Source:UniProtKB/TrEMBL;Acc:A0A4E0R3R4]	0.705	0.363387	0.41	0.524257	0.641	0.248
1995	ovary	D915_005534	Translocon-associated protein subunit delta [Source:UniProtKB/TrEMBL;Acc:A0A4E0S0B9]	0.705	0.308931	0.41	0.445693	0.793	0.395
1996	ovary	D915_004955	Sister chromatid cohesion protein DCC1 [Source:UniProtKB/TrEMBL;Acc:A0A2H1CE01]	0.705	0.358635	0.41	0.5174	0.478	0.07
[truncated: 126 more rows]

## Sheet: S3 - Mehlis markers S1 vs S2
Supplementary Data 3. Differential gene expression of Mehlis' gland S1 and S2 cells
The FindMarkers() function embedded in Seurat was used to identify upregulated genes in S1 vs S2 cells and vice versa by “wilcox” test.
Supplementary Data 3.1: List of genes upregulated in S1 vs S2 cells of Mehlis' gland (p_val < 0.01)
	gene ID	p_val	avg_log2FC	pct.1	pct.2	p_val_adj	gene description
1	D915_007782	1.33853e-05	2.33582	1	1	0.113012	C3H1-type domain-containing protein [Source:UniProtKB/TrEMBL;Acc:A0A4E0R343]
2	D915_007548	1.515e-05	1.94275	0.929	0.273	0.127912	N-acetylgalactosaminide beta-1,3-galactosyltransferase [Source:UniProtKB/TrEMBL;Acc:A0A4E0RJJ4]
3	D915_007390	1.77117e-05	2.25422	1	1	0.14954	Uridylate-specific endoribonuclease [Source:UniProtKB/TrEMBL;Acc:A0A4E0RKV0]
4	D915_006404	2.34419e-05	1.98214	1	1	0.19792	Signal peptide protein [Source:UniProtKB/TrEMBL;Acc:A0A4E0R7U3]
5	D915_006655	5.94539e-05	1.69161	0.964	0.727	0.501969	VWFA domain-containing protein [Source:UniProtKB/TrEMBL;Acc:A0A4E0RMY6]
6	D915_000193	0.000131447	1.37007	1	1	1	NA
7	D915_001858	0.00032038	0.73954	0.75	0.091	1	RhoGAP [Source:UniProtKB/TrEMBL;Acc:A0A4E0RHY1]
8	D915_000358	0.000480289	0.777608	0.643	0	1	Zinc finger CCCH domain-containing protein 15 [Source:UniProtKB/TrEMBL;Acc:A0A4E0RLH0]
9	D915_004821	0.000691232	0.86709	0.857	0.182	1	NA
10	D915_002606	0.000782719	1.17145	0.821	0.273	1	Ras and EF-hand domain-containing protein [Source:UniProtKB/TrEMBL;Acc:A0A4E0RGH2]
Supplementary Data 3.2: List of genes upregulated in S2 vs S1 cells of Mehlis' gland (p_val < 0.01)
	gene ID	p_val	avg_log2FC	pct.1	pct.2	p_val_adj	gene description
1	D915_001060	5.5e-07	4.35108	1	0.393	0.00464365	Peptidase inhibitor 16 [Source:UniProtKB/TrEMBL;Acc:A0A4E0RMR8]
2	D915_006136	6.50308e-07	4.05656	1	0.393	0.00549055	Secreted protein [Source:UniProtKB/TrEMBL;Acc:A0A4E0R8M5]
3	D915_007343	7.03161e-07	3.05318	1	0.464	0.00593679	NA
4	D915_009175	1.49706e-06	3.32506	1	1	0.0126396	Reticulocalbin-1 [Source:UniProtKB/TrEMBL;Acc:A0A4E0RT35]
5	D915_005708	1.63258e-06	4.95676	1	0.964	0.0137839	Dentin sialophosphoprotein-like [Source:UniProtKB/TrEMBL;Acc:A0A4E0R9Y1]
6	D915_002931	1.70426e-06	4.35425	1	0.857	0.0143891	NA
7	D915_010559	2.40639e-06	3.31708	1	0.893	0.0203171	Tetraspanin [Source:UniProtKB/TrEMBL;Acc:A0A4E0QTR4]
8	D915_005397	3.46449e-06	1.93289	1	0.464	0.0292507	Tetraspanin family protein [Source:UniProtKB/TrEMBL;Acc:A0A4E0R8B5]
9	D915_002933	3.24909e-05	0.862496	0.545	0	0.274321	Solute carrier family 35 member F2 [Source:UniProtKB/TrEMBL;Acc:A0A2H1CMS2]
10	D915_004778	7.65873e-05	0.669851	0.818	0.143	0.646627	Monocarboxylate transporter 5 [Source:UniProtKB/TrEMBL;Acc:A0A2H1CC47]
11	D915_007992	0.000111408	1.62803	1	0.607	0.940614	Apolipoprotein C-II [Source:UniProtKB/TrEMBL;Acc:A0A2H1C187]
12	D915_002968	0.000237115	0.659867	0.545	0.036	1	Tetraspanin [Source:UniProtKB/TrEMBL;Acc:A0A4E0RVC8]
13	D915_009022	0.000448549	0.719892	0.818	0.214	1	Putative fetal globin-inducing factor [Source:UniProtKB/TrEMBL;Acc:A0A4E0R184]
14	D915_000611	0.000699313	0.641655	0.636	0.107	1	Integrin_alpha2 domain-containing protein [Source:UniProtKB/TrEMBL;Acc:A0A4E0RL11]
15	D915_004345	0.000709657	0.887194	1	0.964	1	Malate dehydrogenase [Source:UniProtKB/TrEMBL;Acc:A0A2H1CF15]

## Sheet: S4 - Giotto
Supplementary Data 4. Giotto metagene composition
	genes	Giotto metagene no.	gene description
1	D915_000382	1	UPF0577 protein [Source:UniProtKB/TrEMBL;Acc:A0A4E0S0A3]
2	D915_000389	1	Ephrin_rec_like domain-containing protein [Source:UniProtKB/TrEMBL;Acc:A0A4E0RKA6]
3	D915_000547	1	Neurotactin [Source:UniProtKB/TrEMBL;Acc:A0A4E0RJZ9]
4	D915_000730	1	UBX domain-containing protein 6 [Source:UniProtKB/TrEMBL;Acc:A0A4E0RI61]
5	D915_000893	1	Kelch protein 10 [Source:UniProtKB/TrEMBL;Acc:A0A4E0RHW4]
6	D915_001093	1	Phosphatidylinositol 4-phosphate 5-kinase type-1 beta [Source:UniProtKB/TrEMBL;Acc:A0A4E0RMS7]
7	D915_001148	1	NA
8	D915_001561	1	Gamma-glutamylcyclotransferase [Source:UniProtKB/TrEMBL;Acc:A0A4E0S3L4]
9	D915_001682	1	PAS domain-containing serine/threonine-protein kinase [Source:UniProtKB/TrEMBL;Acc:A0A4E0RP09]
10	D915_001723	1	Transcription initiation factor TFIIA large subunit [Source:UniProtKB/TrEMBL;Acc:A0A4E0RIT0]
11	D915_001841	1	Putative MFS-type transporter C19orf28 [Source:UniProtKB/TrEMBL;Acc:A0A4E0S3F5]
12	D915_001989	1	CDC24_OB3 domain-containing protein [Source:UniProtKB/TrEMBL;Acc:A0A4E0RHG0]
13	D915_002159	1	NA
14	D915_002394	1	Tetraspanin [Source:UniProtKB/TrEMBL;Acc:A0A4E0RCS1]
15	D915_002400	1	HYLS1_C domain-containing protein [Source:UniProtKB/TrEMBL;Acc:A0A4E0RXE7]
16	D915_002404	1	Tubulin polyglutamylase TTLL11 [Source:UniProtKB/TrEMBL;Acc:A0A4E0RHR9]
17	D915_002575	1	C2 NT-type domain-containing protein [Source:UniProtKB/TrEMBL;Acc:A0A4E0RVP4]
18	D915_002597	1	Phosphoglycerate kinase [Source:UniProtKB/TrEMBL;Acc:A0A4E0RCZ7]
19	D915_002806	1	Lysosomal acid phosphatase [Source:UniProtKB/TrEMBL;Acc:A0A4E0RWY3]
20	D915_003075	1	FAT domain-containing protein [Source:UniProtKB/TrEMBL;Acc:A0A4E0RE17]
21	D915_003097	1	Rootletin [Source:UniProtKB/TrEMBL;Acc:A0A4E0RJE9]
22	D915_003153	1	Putative leucine rich repeat-containing [Source:UniProtKB/TrEMBL;Acc:A0A4E0REA9]
23	D915_003245	1	Rab-like protein 5 [Source:UniProtKB/TrEMBL;Acc:A0A4E0S288]
24	D915_003326	1	Zinc finger CW-type PWWP domain protein 1 [Source:UniProtKB/TrEMBL;Acc:A0A4E0RWB4]
25	D915_003478	1	HORMA domain-containing protein 2 [Source:UniProtKB/TrEMBL;Acc:A0A4E0RDR4]
26	D915_003691	1	SYCP2_SLD domain-containing protein [Source:UniProtKB/TrEMBL;Acc:A0A4E0RFW0]
27	D915_003695	1	Ubiquitin domain-containing CTD phosphatase 1 [Source:UniProtKB/TrEMBL;Acc:A0A4E0S230]
28	D915_003751	1	Protein vprbp [Source:UniProtKB/TrEMBL;Acc:A0A4E0RHB6]
29	D915_003971	1	HEAT repeat protein [Source:UniProtKB/TrEMBL;Acc:A0A4E0S216]
30	D915_004084	1	Coiled-coil domain-containing protein 160 [Source:UniProtKB/TrEMBL;Acc:A0A4E0S1Y0]
31	D915_004107	1	Leucine-rich repeat-containing protein 49 [Source:UniProtKB/TrEMBL;Acc:A0A4E0RCM8]
32	D915_004136	1	Ig-like domain-containing protein [Source:UniProtKB/TrEMBL;Acc:A0A4E0RCE3]
33	D915_004169	1	Thioredoxin domain-containing protein [Source:UniProtKB/TrEMBL;Acc:A0A4E0RFW5]
34	D915_004270	1	Cilia-and flagella-associated protein 20 [Source:UniProtKB/TrEMBL;Acc:A0A4E0RE32]
35	D915_004298	1	Endonuclease-reverse transcriptase [Source:UniProtKB/TrEMBL;Acc:A0A4E0RE49]
36	D915_004404	1	Serine/threonine kinase [Source:UniProtKB/TrEMBL;Acc:A0A4E0RZ56]
37	D915_004632	1	NA
38	D915_004798	1	Eukaryotic translation initiation factor 4E [Source:UniProtKB/TrEMBL;Acc:A0A4E0RB45]
39	D915_005048	1	Unconventional prefoldin RPB5 interactor [Source:UniProtKB/TrEMBL;Acc:A0A2H1CCJ9]
40	D915_005086	1	Kinesin-like protein [Source:UniProtKB/TrEMBL;Acc:A0A4E0RCX2]
41	D915_005122	1	TCTN_DUF1619 domain-containing protein [Source:UniProtKB/TrEMBL;Acc:A0A4E0R695]
42	D915_005193	1	Putative ribosome biogenesis protein tsr1 (20S rRNA accumulation protein 1) [Source:UniProtKB/TrEMBL;Acc:A0A4E0RSD0]
43	D915_005285	1	NA
44	D915_005318	1	Mpv17 protein 2 [Source:UniProtKB/TrEMBL;Acc:A0A4E0RYR1]
45	D915_005321	1	NA
46	D915_005487	1	MFS domain-containing protein [Source:UniProtKB/TrEMBL;Acc:A0A4E0RT47]
47	D915_005502	1	Lysophosphatidylserine lipase ABHD12 [Source:UniProtKB/TrEMBL;Acc:A0A4E0RAI9]
48	D915_005517	1	nicotinate phosphoribosyltransferase [Source:UniProtKB/TrEMBL;Acc:A0A2H1CBW0]
49	D915_005541	1	Myosin motor domain-containing protein [Source:UniProtKB/TrEMBL;Acc:A0A4E0R6U3]
50	D915_005547	1	Tubulin alpha chain [Source:UniProtKB/TrEMBL;Acc:A0A4E0RQL1]
51	D915_005587	1	glutaminase [Source:UniProtKB/TrEMBL;Acc:A0A4E0RR99]
52	D915_005612	1	NA
53	D915_005728	1	PDEase domain-containing protein [Source:UniProtKB/TrEMBL;Acc:A0A4E0RBP5]
54	D915_005954	1	Putative ATP-dependent DNA helicase HFM1 [Source:UniProtKB/TrEMBL;Acc:A0A4E0R893]
55	D915_005979	1	TOG domain-containing protein [Source:UniProtKB/TrEMBL;Acc:A0A4E0R9L9]
56	D915_006039	1	Putative ATP-dependent RNA helicase YTHDC2 [Source:UniProtKB/TrEMBL;Acc:A0A4E0R8Q5]
57	D915_006138	1	UV excision repair protein RAD23 [Source:UniProtKB/TrEMBL;Acc:A0A4E0RAD4]
58	D915_006224	1	Ubiquitin-conjugating enzyme [Source:UniProtKB/TrEMBL;Acc:A0A2H1C6N3]
59	D915_006315	1	PEHE domain-containing protein [Source:UniProtKB/TrEMBL;Acc:A0A4E0R3Z3]
60	D915_006357	1	39S ribosomal protein L40 mitochondrial [Source:UniProtKB/TrEMBL;Acc:A0A4E0R506]
61	D915_006610	1	DNA mismatch repair protein [Source:UniProtKB/TrEMBL;Acc:A0A4E0R6D8]
62	D915_006763	1	Serine/arginine repetitive matrix protein 2-like [Source:UniProtKB/TrEMBL;Acc:A0A4E0RZA0]
63	D915_006766	1	mannose-1-phosphate guanylyltransferase [Source:UniProtKB/TrEMBL;Acc:A0A4E0R4B8]
64	D915_006827	1	Caltractin [Source:UniProtKB/TrEMBL;Acc:A0A4E0R5U4]
65	D915_006934	1	Adenosinetriphosphatase [Source:UniProtKB/TrEMBL;Acc:A0A4E0R3P2]
66	D915_006935	1	Tubulin polyglutamylase TTLL4 [Source:UniProtKB/TrEMBL;Acc:A0A4E0R5M3]
67	D915_007111	1	DUF4515 domain-containing protein [Source:UniProtKB/TrEMBL;Acc:A0A4E0RKR4]
68	D915_007163	1	LSM14 domain-containing protein [Source:UniProtKB/TrEMBL;Acc:A0A4E0R4P6]
69	D915_007248	1	Magnesium-dependent phosphatase 1 [Source:UniProtKB/TrEMBL;Acc:A0A4E0R842]
70	D915_007365	1	LRP2-binding protein [Source:UniProtKB/TrEMBL;Acc:A0A4E0R4H0]
71	D915_007402	1	Ceramide kinase [Source:UniProtKB/TrEMBL;Acc:A0A4E0RW14]
72	D915_007531	1	Protein boule [Source:UniProtKB/TrEMBL;Acc:A0A4E0R7V1]
73	D915_007591	1	Chromobox protein 5 [Source:UniProtKB/TrEMBL;Acc:A0A4E0R1Y4]
74	D915_007608	1	Acylaminoacyl-peptidase (S09 family) [Source:UniProtKB/TrEMBL;Acc:A0A4E0R7Q6]
75	D915_007736	1	Subfamily M3A non-peptidase ue [Source:UniProtKB/TrEMBL;Acc:A0A4E0RJ69]
76	D915_007829	1	Homeobox domain-containing protein [Source:UniProtKB/TrEMBL;Acc:A0A4E0RHI3]
77	D915_007882	1	Protein kinase domain-containing protein [Source:UniProtKB/TrEMBL;Acc:A0A4E0RJD1]
78	D915_007976	1	Sugar phosphate phosphatase [Source:UniProtKB/TrEMBL;Acc:A0A4E0RJQ1]
79	D915_008146	1	BAR domain-containing protein [Source:UniProtKB/TrEMBL;Acc:A0A4E0R487]
80	D915_008185	1	NA
81	D915_008289	1	Prefoldin beta subunit [Source:UniProtKB/TrEMBL;Acc:A0A4E0R431]
82	D915_008334	1	Pre-mRNA cleavage complex 2 protein Pcf11 [Source:UniProtKB/TrEMBL;Acc:A0A2H1C1Z8]
83	D915_008335	1	Transmembrane protein 256 isoform X2 [Source:UniProtKB/TrEMBL;Acc:A0A2H1C1P5]
84	D915_008353	1	RIBOSOMAL_L9 domain-containing protein [Source:UniProtKB/TrEMBL;Acc:A0A4E0R3Y2]
85	D915_008367	1	NA
86	D915_008541	1	ANK_REP_REGION domain-containing protein [Source:UniProtKB/TrEMBL;Acc:A0A4E0RUB1]
87	D915_008546	1	Prefoldin subunit 5 [Source:UniProtKB/TrEMBL;Acc:A0A4E0RGB4]
88	D915_008754	1	Protein lin-54 [Source:UniProtKB/TrEMBL;Acc:A0A4E0QYP6]
89	D915_008811	1	F-box/LRR-repeat protein 4 [Source:UniProtKB/TrEMBL;Acc:A0A4E0RHN1]
90	D915_008841	1	DDE superfamily endonuclease CENP B [Source:UniProtKB/TrEMBL;Acc:A0A4E0RTS9]
91	D915_008847	1	XPG_I_2 domain-containing protein [Source:UniProtKB/TrEMBL;Acc:A0A4E0R3K0]
92	D915_008889	1	VWFA domain-containing protein [Source:UniProtKB/TrEMBL;Acc:A0A4E0RG38]
93	D915_009402	1	Lysophosphatidic acid phosphatase type 6 [Source:UniProtKB/TrEMBL;Acc:A0A4E0R136]
94	D915_009415	1	Gluconokinase [Source:UniProtKB/TrEMBL;Acc:A0A2H1BVV5]
95	D915_009507	1	Mitochondrial solute carrier [Source:UniProtKB/TrEMBL;Acc:A0A4E0QZK5]
96	D915_009541	1	NA
97	D915_010003	1	WW domain-containing protein [Source:UniProtKB/TrEMBL;Acc:A0A4E0QUX3]
98	D915_010298	1	WD_REPEATS_REGION domain-containing protein [Source:UniProtKB/TrEMBL;Acc:A0A4E0QV56]
99	D915_010655	1	Ankyrin repeat-containing protein C20orf12 [Source:UniProtKB/TrEMBL;Acc:A0A4E0QT47]
100	D915_000030	2	Kinesin-like protein [Source:UniProtKB/TrEMBL;Acc:A0A4E0RPY6]
101	D915_000046	2	Translocation protein SEC62 [Source:UniProtKB/TrEMBL;Acc:A0A4E0RJ88]
102	D915_000048	2	Bestrophin homolog [Source:UniProtKB/TrEMBL;Acc:A0A4E0RPX0]
103	D915_000103	2	Meiosis expressed protein 1 [Source:UniProtKB/TrEMBL;Acc:A0A2H1CXD7]
104	D915_000135	2	Hydrocephalus-inducing protein homolog [Source:UniProtKB/TrEMBL;Acc:A0A4E0RYK6]
105	D915_000176	2	Transcription factor RFX3 [Source:UniProtKB/TrEMBL;Acc:A0A4E0RKQ1]
106	D915_000178	2	WD repeat-containing protein 66 [Source:UniProtKB/TrEMBL;Acc:A0A4E0RLU3]
107	D915_000180/"CestB"	2	Carboxyl-esterase B [Source:UniProtKB/TrEMBL;Acc:A0A8A1L7B4]
108	D915_000221	2	Transmembrane protein [Source:UniProtKB/TrEMBL;Acc:A0A4E0RMT5]
109	D915_000251	2	NA
110	D915_000263	2	Receptor protein-tyrosine kinase [Source:UniProtKB/TrEMBL;Acc:A0A4E0RKI9]
111	D915_000287	2	Tetratricopeptide repeat protein 21B [Source:UniProtKB/TrEMBL;Acc:A0A4E0RKF5]
112	D915_000315	2	Stabilizer of axonemal microtubules 2 [Source:UniProtKB/TrEMBL;Acc:A0A4E0RML4]
113	D915_000390	2	C-type lectin domain-containing protein [Source:UniProtKB/TrEMBL;Acc:A0A4E0S0B7]
114	D915_000400	2	Leucine-rich repeat-containing protein 23 [Source:UniProtKB/TrEMBL;Acc:A0A4E0RIQ8]
115	D915_000406	2	Serine/threonine-protein kinase PLK4 [Source:UniProtKB/TrEMBL;Acc:A0A4E0RMG5]
116	D915_000422	2	RGS domain-containing protein [Source:UniProtKB/TrEMBL;Acc:A0A4E0RLC1]
117	D915_000434	2	SAM domain-containing protein [Source:UniProtKB/TrEMBL;Acc:A0A4E0RY79]
118	D915_000448	2	Putative Phd finger protein [Source:UniProtKB/TrEMBL;Acc:A0A4E0S090]
119	D915_000471	2	UPF0193 protein EVG1 homolog [Source:UniProtKB/TrEMBL;Acc:A0A4E0RII6]
120	D915_000493	2	NA
121	D915_000560	2	Malic enzyme [Source:UniProtKB/TrEMBL;Acc:A0A4E0RY33]
122	D915_000582	2	DUF4773 domain-containing protein [Source:UniProtKB/TrEMBL;Acc:A0A4E0RY53]
123	D915_000585	2	MutS protein 5 [Source:UniProtKB/TrEMBL;Acc:A0A4E0S008]
124	D915_000601	2	Forkhead box protein J1-B [Source:UniProtKB/TrEMBL;Acc:A0A4E0RM67]
125	D915_000642	2	E3 SUMO-protein ligase pli1 [Source:UniProtKB/TrEMBL;Acc:A0A4E0RNM5]
126	D915_000643	2	Transglut_core2 domain-containing protein [Source:UniProtKB/TrEMBL;Acc:A0A4E0S3A0]
127	D915_000656	2	Ankyrin repeat domain-containing protein [Source:UniProtKB/TrEMBL;Acc:A0A4E0RRB7]
128	D915_000676	2	PPP1R35_C domain-containing protein [Source:UniProtKB/TrEMBL;Acc:A0A4E0S389]
129	D915_000715	2	Coiled-coil domain-containing protein 89 [Source:UniProtKB/TrEMBL;Acc:A0A4E0RLT9]
130	D915_000779	2	NA
131	D915_000873	2	Fibrocystin-L [Source:UniProtKB/TrEMBL;Acc:A0A4E0S3Z0]
132	D915_000896	2	Mitochondrial inner membrane protease subunit 1 [Source:UniProtKB/TrEMBL;Acc:A0A4E0S3W5]
133	D915_000963	2	NTR domain-containing protein [Source:UniProtKB/TrEMBL;Acc:A0A4E0RK67]
134	D915_000989	2	NA
135	D915_000991	2	NA
136	D915_001003	2	Nalp (Nacht leucine rich repeat and pyrin domain containing) [Source:UniProtKB/TrEMBL;Acc:A0A4E0RK73]
137	D915_001020	2	PWI domain-containing protein [Source:UniProtKB/TrEMBL;Acc:A0A4E0RHF3]
138	D915_001026	2	WD repeat-containing protein 27 [Source:UniProtKB/TrEMBL;Acc:A0A4E0RIZ6]
139	D915_001054	2	NA
140	D915_001086/"HSP70"	2	Heat shock protein 70; Major heat shock 70 kDa protein Bbb [Source:UniProtKB/TrEMBL;Acc:B1NI98]
141	D915_001096	2	NA
142	D915_001121	2	X-ray radiation resistance-associated protein 1 [Source:UniProtKB/TrEMBL;Acc:A0A4E0RHB1]
143	D915_001154	2	Leucine-rich repeat and death domain-containing protein [Source:UniProtKB/TrEMBL;Acc:A0A4E0RIU9]
144	D915_001219	2	Monocarboxylate transporter 12 [Source:UniProtKB/TrEMBL;Acc:A0A4E0RIQ3]
145	D915_001246	2	NA
146	D915_001253	2	Intraflagellar transport protein [Source:UniProtKB/TrEMBL;Acc:A0A4E0RKG1]
147	D915_001267	2	Leucine Rich repeat-containing domain protein [Source:UniProtKB/TrEMBL;Acc:A0A4E0RMA9]
148	D915_001286	2	B9 protein domain 1 [Latimeria chalumnae] [Source:UniProtKB/TrEMBL;Acc:A0A4E0RQD3]
149	D915_001318	2	Dynein regulatory complex protein 10 [Source:UniProtKB/TrEMBL;Acc:A0A4E0S2M1]
150	D915_001321	2	NA
151	D915_001335	2	Amiloride-sensitive sodium channel [Source:UniProtKB/TrEMBL;Acc:A0A4E0RZ73]
152	D915_001337	2	TSL-kinase interacting protein 1-like [Source:UniProtKB/TrEMBL;Acc:A0A2H1CSQ4]
153	D915_001341	2	ATP/GTP binding protein 4 [Source:UniProtKB/TrEMBL;Acc:A0A4E0RM32]
154	D915_001379	2	Fibronectin type-III domain-containing protein [Source:UniProtKB/TrEMBL;Acc:A0A4E0RIC7]
155	D915_001389	2	Solute carrier family 16 member 1 [Source:UniProtKB/TrEMBL;Acc:A0A4E0RX18]
156	D915_001423	2	Ig-like domain-containing protein [Source:UniProtKB/TrEMBL;Acc:A0A4E0RJ92]
157	D915_001435	2	Coiled-coil domain-containing protein 174 [Source:UniProtKB/TrEMBL;Acc:A0A4E0RK43]
158	D915_001436	2	Cytosolic carboxypeptidase protein 5 [Source:UniProtKB/TrEMBL;Acc:A0A4E0RFA0]
159	D915_001480	2	Yippee domain-containing protein [Source:UniProtKB/TrEMBL;Acc:A0A4E0RIG7]
160	D915_001486	2	ATPase_AAA_core domain-containing protein [Source:UniProtKB/TrEMBL;Acc:A0A4E0RJX3]
161	D915_001490	2	CKAP5 [Source:UniProtKB/TrEMBL;Acc:A0A4E0RW97]
162	D915_001599	2	NA
163	D915_001620	2	Homeodomain protein Pnbap [Source:UniProtKB/TrEMBL;Acc:A0A2H1CT86]
164	D915_001639	2	Bromo domain-containing protein [Source:UniProtKB/TrEMBL;Acc:A0A4E0RI27]
165	D915_001744	2	Ropporin-1 protein isoform X2 [Source:UniProtKB/TrEMBL;Acc:A0A4E0S2C3]
166	D915_001783	2	Sugar transporter SWEET1 [Source:UniProtKB/TrEMBL;Acc:A0A4E0S2A2]
167	D915_001833	2	Microtubule-associated protein 9 [Source:UniProtKB/TrEMBL;Acc:A0A4E0RED8]
168	D915_001870	2	Potassium voltage-gated channel protein Shal [Source:UniProtKB/TrEMBL;Acc:A0A4E0RHX8]
169	D915_001885	2	B9 domain-containing protein 2 [Source:UniProtKB/TrEMBL;Acc:A0A2H1CQH0]
170	D915_001895	2	G_PROTEIN_RECEP_F1_2 domain-containing protein [Source:UniProtKB/TrEMBL;Acc:A0A4E0RWQ6]
171	D915_001994	2	SWIRM domain-containing protein [Source:UniProtKB/TrEMBL;Acc:A0A4E0RNA5]
172	D915_002004	2	Zinc finger protein [Source:UniProtKB/TrEMBL;Acc:A0A4E0RDU9]
173	D915_002016	2	Protein ABHD18 [Source:UniProtKB/TrEMBL;Acc:A0A4E0RWB0]
174	D915_002030	2	Probable imidazolonepropionase [Source:UniProtKB/TrEMBL;Acc:A0A4E0RKM3]
175	D915_002040	2	1,4-alpha-glucan branching enzyme [Source:UniProtKB/TrEMBL;Acc:A0A4E0RHE9]
176	D915_002060	2	Cilia- and flagella-associated protein 53 [Source:UniProtKB/TrEMBL;Acc:A0A4E0RMC5]
177	D915_002122	2	Anaphase-promoting complex subunit 2 [Source:UniProtKB/TrEMBL;Acc:A0A4E0RKD9]
178	D915_002125	2	Cilia- and flagella-associated protein 126 [Source:UniProtKB/TrEMBL;Acc:A0A4E0RMF7]
179	D915_002156	2	Potassium voltage-gated channel subfamily D member 1 [Source:UniProtKB/TrEMBL;Acc:A0A4E0RH99]
180	D915_002171	2	Solute carrier family 22 member 1 [Source:UniProtKB/TrEMBL;Acc:A0A2H1CPH1]
181	D915_002197	2	Cytosolic purine 5' nucleotidase [Source:UniProtKB/TrEMBL;Acc:A0A4E0S368]
182	D915_002247	2	Adenylate kinase 9 [Source:UniProtKB/TrEMBL;Acc:A0A4E0S350]
183	D915_002282	2	Type I inositol 3 4-bisphosphate 4-phosphatase [Source:UniProtKB/TrEMBL;Acc:A0A4E0S1Y5]
184	D915_002284	2	Dynein light intermediate chain axonemal [Source:UniProtKB/TrEMBL;Acc:A0A4E0RK11]
185	D915_002312	2	DUF4457 domain-containing protein [Source:UniProtKB/TrEMBL;Acc:A0A4E0RGV1]
186	D915_002336	2	NA
187	D915_002337	2	F-box only protein 16 [Source:UniProtKB/TrEMBL;Acc:A0A4E0S331]
188	D915_002378	2	LisH domain-containing protein ARMC9 [Source:UniProtKB/TrEMBL;Acc:A0A4E0RH90]
189	D915_002379	2	Topoisomerase (DNA) II binding protein 1 [Source:UniProtKB/TrEMBL;Acc:A0A4E0RG49]
190	D915_002402	2	Intraflagellar transport protein 88 [Source:UniProtKB/TrEMBL;Acc:A0A4E0RGQ2]
191	D915_002409	2	Ig-like domain-containing protein [Source:UniProtKB/TrEMBL;Acc:A0A4E0S338]
192	D915_002478	2	Centromere protein C [Source:UniProtKB/TrEMBL;Acc:A0A4E0RGD1]
193	D915_002479	2	Centromere protein F [Source:UniProtKB/TrEMBL;Acc:A0A4E0RLF2]
194	D915_002480	2	NA
195	D915_002493	2	ZM domain-containing protein [Source:UniProtKB/TrEMBL;Acc:A0A4E0RVT2]
196	D915_002518	2	Coiled-coil domain-containing protein 61 [Source:UniProtKB/TrEMBL;Acc:A0A4E0RVJ5]
197	D915_002524	2	FH2 domain-containing protein [Source:UniProtKB/TrEMBL;Acc:A0A4E0RHM6]
198	D915_002534	2	Meckelin [Source:UniProtKB/TrEMBL;Acc:A0A4E0RHG7]
199	D915_002537	2	Feline leukemia virus subgroup C receptor protein 1 [Source:UniProtKB/TrEMBL;Acc:A0A4E0S1G8]
200	D915_002542	2	Kinesin-like protein [Source:UniProtKB/TrEMBL;Acc:A0A4E0S2Y8]
201	D915_002555	2	Kinesin protein [Source:UniProtKB/TrEMBL;Acc:A0A4E0RCX5]
202	D915_002559	2	Protein kinase domain-containing protein [Source:UniProtKB/TrEMBL;Acc:A0A4E0RJI4]
203	D915_002579	2	Iroquois-class homeodomain protein IRX-4 [Source:UniProtKB/TrEMBL;Acc:A0A4E0S1N7]
204	D915_002595	2	Coiled-coil domain-containing protein 112 [Source:UniProtKB/TrEMBL;Acc:A0A4E0S1P6]
205	D915_002630	2	Coiled-coil domain-containing protein 37 [Source:UniProtKB/TrEMBL;Acc:A0A2H1CM05]
206	D915_002652	2	Tubulin delta chain [Source:UniProtKB/TrEMBL;Acc:A0A4E0RCQ0]
207	D915_002701	2	ORF24 [Source:UniProtKB/TrEMBL;Acc:A0A4E0RWS4]
208	D915_002702	2	G_PROTEIN_RECEP_F2_4 domain-containing protein [Source:UniProtKB/TrEMBL;Acc:A0A4E0RV41]
209	D915_002755	2	ADP-ribosylation factor [Source:UniProtKB/TrEMBL;Acc:A0A2H1CLP7]
210	D915_002779	2	ANK_REP_REGION domain-containing protein [Source:UniProtKB/TrEMBL;Acc:A0A4E0RIR7]
211	D915_002822	2	RING-type domain-containing protein [Source:UniProtKB/TrEMBL;Acc:A0A4E0RFZ6]
212	D915_002828	2	Kringle domain-containing protein [Source:UniProtKB/TrEMBL;Acc:A0A4E0S2X1]
213	D915_002834	2	Tetratricopeptide repeat protein 8 [Source:UniProtKB/TrEMBL;Acc:A0A4E0RIZ3]
214	D915_002871	2	Subfamily S1A unassigned peptidase (S01 family) [Source:UniProtKB/TrEMBL;Acc:A0A4E0RH51]
215	D915_002907	2	ANK_REP_REGION domain-containing protein [Source:UniProtKB/TrEMBL;Acc:A0A4E0RC95]
216	D915_002949	2	Calponin-homology (CH) domain-containing protein [Source:UniProtKB/TrEMBL;Acc:A0A4E0RGY8]
217	D915_002963	2	Apoptotic enhancer 1 protein [Source:UniProtKB/TrEMBL;Acc:A0A4E0S2H0]
218	D915_002988	2	Coiled-coil domain-containing protein 176 [Source:UniProtKB/TrEMBL;Acc:A0A4E0S2K7]
219	D915_003032	2	UPF0470 protein C19orf51 [Source:UniProtKB/TrEMBL;Acc:A0A4E0RF01]
220	D915_003043	2	Leucine-rich repeat-containing protein 9 [Source:UniProtKB/TrEMBL;Acc:A0A2H1CMY8]
221	D915_003046	2	Gudu [Source:UniProtKB/TrEMBL;Acc:A0A4E0RJC6]
222	D915_003070	2	Tegumental protein 20.8 [Source:UniProtKB/TrEMBL;Acc:A0A4E0RWX8]
223	D915_003131	2	PINc domain-containing protein [Source:UniProtKB/TrEMBL;Acc:A0A4E0RV55]
224	D915_003202	2	non-specific serine/threonine protein kinase [Source:UniProtKB/TrEMBL;Acc:A0A4E0RE71]
225	D915_003282	2	Centrosomal protein of 135 kDa [Source:UniProtKB/TrEMBL;Acc:A0A4E0RFI9]
226	D915_003320	2	Cell wall protein DAN4-like [Source:UniProtKB/TrEMBL;Acc:A0A4E0RBN7]
227	D915_003329	2	NA
228	D915_003401	2	FAM184 domain-containing protein [Source:UniProtKB/TrEMBL;Acc:A0A4E0RUR1]
229	D915_003428	2	NA
230	D915_003479	2	WH1 domain-containing protein [Source:UniProtKB/TrEMBL;Acc:A0A4E0S0V0]
231	D915_003485	2	IRS-type PTB domain-containing protein [Source:UniProtKB/TrEMBL;Acc:A0A4E0RW06]
232	D915_003491	2	LTD domain-containing protein [Source:UniProtKB/TrEMBL;Acc:A0A4E0RDI1]
233	D915_003512	2	EGF-like domain-containing protein [Source:UniProtKB/TrEMBL;Acc:A0A4E0RFN9]
234	D915_003565	2	Reverse transcriptase domain-containing protein [Source:UniProtKB/TrEMBL;Acc:A0A4E0RDT3]
235	D915_003591	2	Tetratricopeptide helical [Source:UniProtKB/TrEMBL;Acc:A0A4E0RUM5]
236	D915_003600	2	BLUF domain-containing protein [Source:UniProtKB/TrEMBL;Acc:A0A4E0S266]
237	D915_003621	2	EF-hand calcium-binding domain-containing protein 1 [Source:UniProtKB/TrEMBL;Acc:A0A4E0RHU9]
238	D915_003698	2	Putative IQ motif and ankyrin repeat domain-containing protein [Source:UniProtKB/TrEMBL;Acc:A0A4E0RFD0]
239	D915_003705	2	EGF-like domain-containing protein [Source:UniProtKB/TrEMBL;Acc:A0A4E0REM7]
240	D915_003711	2	RTTN_N domain-containing protein [Source:UniProtKB/TrEMBL;Acc:A0A4E0RVN9]
241	D915_003712	2	DOCKER domain-containing protein [Source:UniProtKB/TrEMBL;Acc:A0A4E0RUI6]
242	D915_003722	2	Rab9 effector protein with kelch motifs [Source:UniProtKB/TrEMBL;Acc:A0A4E0RUL3]
243	D915_003734	2	Leucine-rich repeat-containing protein 6 [Source:UniProtKB/TrEMBL;Acc:A0A4E0RFF7]
244	D915_003741	2	DUF4708 domain-containing protein [Source:UniProtKB/TrEMBL;Acc:A0A4E0R9V5]
245	D915_003809	2	Clusterin-associated protein 1 [Source:UniProtKB/TrEMBL;Acc:A0A4E0S224]
246	D915_003855	2	Galectin-3-binding protein A [Source:UniProtKB/TrEMBL;Acc:A0A4E0RED7]
247	D915_003860	2	Sperm surface protein Sp17 [Source:UniProtKB/TrEMBL;Acc:A0A4E0R9S7]
248	D915_003877	2	Cilia-and flagella-associated protein 61 [Source:UniProtKB/TrEMBL;Acc:A0A4E0RFE9]
249	D915_003888	2	Serine/threonine-protein phosphatase with EF-hands [Source:UniProtKB/TrEMBL;Acc:A0A4E0RVQ1]
250	D915_003937	2	Core-2/I-Branching enzyme [Source:UniProtKB/TrEMBL;Acc:A0A4E0S087]
251	D915_003938	2	Methyltranfer_dom domain-containing protein [Source:UniProtKB/TrEMBL;Acc:A0A4E0RD31]
252	D915_004064	2	Cytoplasmic dynein 2 heavy chain 1 [Source:UniProtKB/TrEMBL;Acc:A0A4E0RU62]
253	D915_004098	2	Tetratricopeptide repeat protein 5 [Source:UniProtKB/TrEMBL;Acc:A0A4E0S009]
254	D915_004152	2	Centrosomal protein of 78 kDa [Source:UniProtKB/TrEMBL;Acc:A0A4E0RFR8]
255	D915_004216	2	ArsR family transcriptional regulator [Source:UniProtKB/TrEMBL;Acc:A0A4E0RFN5]
256	D915_004268	2	Transmembrane protein [Source:UniProtKB/TrEMBL;Acc:A0A4E0RBR2]
257	D915_004299	2	Putative KN motif and ankyrin repeat domain-containing protein [Source:UniProtKB/TrEMBL;Acc:A0A4E0RC44]
258	D915_004342	2	AMP deaminase [Source:UniProtKB/TrEMBL;Acc:A0A4E0S1R5]
259	D915_004356	2	Apyrase [Source:UniProtKB/TrEMBL;Acc:A0A4E0RZP2]
260	D915_004385	2	EF-hand domain-containing protein [Source:UniProtKB/TrEMBL;Acc:A0A2H1CF04]
261	D915_004423	2	40S ribosomal protein S15 [Source:UniProtKB/TrEMBL;Acc:A0A4E0RBL5]
262	D915_004429	2	DUF3719 domain-containing protein [Source:UniProtKB/TrEMBL;Acc:A0A4E0RB98]
263	D915_004448	2	Calpain catalytic domain-containing protein [Source:UniProtKB/TrEMBL;Acc:A0A4E0RZM9]
264	D915_004492	2	Intraflagellar transport protein 74 [Source:UniProtKB/TrEMBL;Acc:A0A4E0REJ8]
265	D915_004501	2	WD_REPEATS_REGION domain-containing protein [Source:UniProtKB/TrEMBL;Acc:A0A2H1CF59]
266	D915_004508	2	Outer dynein arm-docking complex subunit 4 [Source:UniProtKB/TrEMBL;Acc:A0A4E0RAA4]
267	D915_004520	2	C2H2-type domain-containing protein [Source:UniProtKB/TrEMBL;Acc:A0A4E0RAM8]
268	D915_004523	2	Sperm-associated antigen 17 [Source:UniProtKB/TrEMBL;Acc:A0A4E0RBI5]
269	D915_004544	2	Transmembrane protein [Source:UniProtKB/TrEMBL;Acc:A0A4E0R7P5]
270	D915_004592	2	Rab-protein 8 [Source:UniProtKB/TrEMBL;Acc:A0A2H1CH07]
271	D915_004667	2	non-specific serine/threonine protein kinase [Source:UniProtKB/TrEMBL;Acc:A0A4E0RD42]
272	D915_004670	2	Coiled-coil domain-containing protein [Source:UniProtKB/TrEMBL;Acc:A0A4E0RAI0]
273	D915_004677	2	Telomerase reverse transcriptase [Source:UniProtKB/TrEMBL;Acc:A0A4E0RD49]
274	D915_004698	2	Protein kinase domain-containing protein [Source:UniProtKB/TrEMBL;Acc:A0A4E0RDJ4]
275	D915_004743	2	Adenylate cyclase 9 [Source:UniProtKB/TrEMBL;Acc:A0A2H1CFY2]
276	D915_004767	2	DnaJ subfamily C member 27 [Source:UniProtKB/TrEMBL;Acc:A0A4E0RA83]
277	D915_004806	2	TPR_REGION domain-containing protein [Source:UniProtKB/TrEMBL;Acc:A0A4E0RA37]
278	D915_004902	2	Venom protein [Source:UniProtKB/TrEMBL;Acc:A0A4E0RSV2]
279	D915_004942	2	alanine transaminase [Source:UniProtKB/TrEMBL;Acc:A0A4E0RU41]
280	D915_004971	2	Centrosomal protein of [Source:UniProtKB/TrEMBL;Acc:A0A4E0R6N1]
281	D915_004975	2	TBC1 domain family member 10B [Source:UniProtKB/TrEMBL;Acc:A0A4E0RYT8]
282	D915_005008	2	c-Myc-binding protein [Source:UniProtKB/TrEMBL;Acc:A0A2H1CDR3]
283	D915_005016	2	Centromere protein J [Source:UniProtKB/TrEMBL;Acc:A0A4E0RSU1]
284	D915_005040	2	Ankyrin repeat domain-containing protein 13A [Source:UniProtKB/TrEMBL;Acc:A0A4E0RTY0]
285	D915_005089	2	phosphopyruvate hydratase [Source:UniProtKB/TrEMBL;Acc:A0A4E0RA77]
286	D915_005128	2	Guanylate cyclase domain-containing protein [Source:UniProtKB/TrEMBL;Acc:A0A4E0RTE0]
287	D915_005129	2	Adenylate cyclase type 9 [Source:UniProtKB/TrEMBL;Acc:A0A4E0RSE2]
288	D915_005142	2	Dynein heavy chain 10 axonemal [Source:UniProtKB/TrEMBL;Acc:A0A4E0RYW2]
289	D915_005169	2	IRS-type PTB domain-containing protein [Source:UniProtKB/TrEMBL;Acc:A0A4E0S0X8]
290	D915_005172	2	Pentatricopeptide repeat-containing protein [Source:UniProtKB/TrEMBL;Acc:A0A4E0R8K7]
291	D915_005241	2	Tubby protein [Source:UniProtKB/TrEMBL;Acc:A0A4E0RYQ6]
292	D915_005320	2	SMAD mothers against DPP 4 [Source:UniProtKB/TrEMBL;Acc:A0A4E0RC32]
293	D915_005340	2	Zinc finger MYND domain-containing protein 10 [Source:UniProtKB/TrEMBL;Acc:A0A4E0RYF4]
294	D915_005355	2	TBC1 domain family member 31 [Source:UniProtKB/TrEMBL;Acc:A0A4E0RA54]
295	D915_005392	2	Ig-like domain-containing protein [Source:UniProtKB/TrEMBL;Acc:A0A4E0R7T1]
296	D915_005418	2	DRBM domain-containing protein [Source:UniProtKB/TrEMBL;Acc:A0A4E0R9E5]
297	D915_005422	2	NA
298	D915_005435	2	Rootletin [Source:UniProtKB/TrEMBL;Acc:A0A4E0RRY1]
299	D915_005448	2	Splicing factor YJU2 [Source:UniProtKB/TrEMBL;Acc:A0A2H1C9J0]
300	D915_005452	2	Carboxypeptidase E [Source:UniProtKB/TrEMBL;Acc:A0A4E0S0K4]
301	D915_005458	2	Putative udp-galactose transporter [Source:UniProtKB/TrEMBL;Acc:A0A4E0RBX6]
302	D915_005481	2	TPR_REGION domain-containing protein [Source:UniProtKB/TrEMBL;Acc:A0A4E0R831]
303	D915_005503	2	Glycogen [starch] synthase [Source:UniProtKB/TrEMBL;Acc:A0A4E0S0P5]
304	D915_005519	2	SMI1/KNR4 family protein [Source:UniProtKB/TrEMBL;Acc:A0A4E0RS36]
305	D915_005525	2	Apoptotic chromatin condensation inducer 1 [Source:UniProtKB/TrEMBL;Acc:A0A4E0RRG9]
306	D915_005542	2	Tetraspanin [Source:UniProtKB/TrEMBL;Acc:A0A4E0R9C7]
307	D915_005551	2	UPF0407 protein C2orf39 protein [Source:UniProtKB/TrEMBL;Acc:A0A4E0RSL6]
308	D915_005575	2	Putative extracellular protein sel-1 [Source:UniProtKB/TrEMBL;Acc:A0A4E0S0L8]
309	D915_005599	2	Fork-head domain-containing protein [Source:UniProtKB/TrEMBL;Acc:A0A4E0R5B2]
310	D915_005606	2	Coiled-coil domain-containing protein 39 [Source:UniProtKB/TrEMBL;Acc:A0A4E0RRC2]
311	D915_005657	2	EGF-like domain-containing protein [Source:UniProtKB/TrEMBL;Acc:A0A4E0RAN6]
312	D915_005658	2	Secreted phosphoprotein 24 [Source:UniProtKB/TrEMBL;Acc:A0A4E0R9H9]
313	D915_005659	2	DUF4469 domain-containing protein [Source:UniProtKB/TrEMBL;Acc:A0A4E0RT27]
314	D915_005694	2	Beta-1,4-galactosyltransferase [Source:UniProtKB/TrEMBL;Acc:A0A4E0R8Z2]
315	D915_005712	2	Ig-like domain-containing protein [Source:UniProtKB/TrEMBL;Acc:A0A4E0RY07]
316	D915_005763	2	NA
317	D915_005766	2	LIM/homeobox protein Lhx2 [Source:UniProtKB/TrEMBL;Acc:A0A4E0RRD9]
318	D915_005769	2	SH3 domain-containing protein [Source:UniProtKB/TrEMBL;Acc:A0A4E0S0H3]
319	D915_005779	2	Kinesin-like protein [Source:UniProtKB/TrEMBL;Acc:A0A4E0R700]
320	D915_005780	2	Bardet-Biedl syndrome 5 protein [Source:UniProtKB/TrEMBL;Acc:A0A4E0R9Z3]
321	D915_005809	2	ADP-ribosylation factor-like protein 13B [Source:UniProtKB/TrEMBL;Acc:A0A4E0R8X8]
322	D915_005826	2	Serine/threonine-protein kinase 17A [Source:UniProtKB/TrEMBL;Acc:A0A4E0R955]
323	D915_005842	2	Glycoprotein-N-acetylgalactosamine 3-beta-galactosyltransferase 1 [Source:UniProtKB/TrEMBL;Acc:A0A4E0RXR9]
324	D915_005880	2	Calcyphosine [Source:UniProtKB/TrEMBL;Acc:A0A4E0RXZ6]
325	D915_005893	2	Solute carrier family 35 member F6 [Source:UniProtKB/TrEMBL;Acc:A0A4E0RZQ9]
326	D915_005914	2	Dynein regulatory complex subunit 4 [Source:UniProtKB/TrEMBL;Acc:A0A4E0RAU7]
327	D915_005916	2	Coiled-coil domain-containing protein 40 [Source:UniProtKB/TrEMBL;Acc:A0A4E0R9K7]
328	D915_005923	2	Serine/threonine-protein kinase clkA [Source:UniProtKB/TrEMBL;Acc:A0A4E0RXW3]
329	D915_005945	2	Dihydropyrimidinase protein 3-A [Source:UniProtKB/TrEMBL;Acc:A0A4E0R9D3]
330	D915_006024	2	Transposase [Source:UniProtKB/TrEMBL;Acc:A0A4E0RB99]
331	D915_006048	2	Lebercilin [Source:UniProtKB/TrEMBL;Acc:A0A4E0RS50]
332	D915_006056	2	Phospholipid-transporting ATPase [Source:UniProtKB/TrEMBL;Acc:A0A4E0R971]
333	D915_006071	2	Tetraspanin [Source:UniProtKB/TrEMBL;Acc:A0A4E0RXV3]
334	D915_006081	2	C2H2-type domain-containing protein [Source:UniProtKB/TrEMBL;Acc:A0A4E0R5G0]
335	D915_006090	2	Lipoyltransferase 1 mitochondrial [Source:UniProtKB/TrEMBL;Acc:A0A4E0RXP2]
336	D915_006111	2	KASH domain-containing protein [Source:UniProtKB/TrEMBL;Acc:A0A4E0R3R3]
337	D915_006137	2	Thrombospondin-2 [Source:UniProtKB/TrEMBL;Acc:A0A4E0R8E4]
338	D915_006142	2	G_PROTEIN_RECEP_F1_2 domain-containing protein [Source:UniProtKB/TrEMBL;Acc:A0A4E0S058]
339	D915_006143	2	G_PROTEIN_RECEP_F1_2 domain-containing protein [Source:UniProtKB/TrEMBL;Acc:A0A4E0RAY7]
340	D915_006144	2	CUB domain-containing protein [Source:UniProtKB/TrEMBL;Acc:A0A4E0RAN4]
341	D915_006207	2	NA
342	D915_006232	2	Adenylate kinase 8 [Source:UniProtKB/TrEMBL;Acc:A0A4E0RA76]
343	D915_006260	2	Doublecortin domain-containing protein [Source:UniProtKB/TrEMBL;Acc:A0A4E0RXM1]
344	D915_006263	2	SPATA6 domain-containing protein [Source:UniProtKB/TrEMBL;Acc:A0A2H1C6E3]
345	D915_006284	2	Peptidyl-prolyl cis-trans isomerase [Source:UniProtKB/TrEMBL;Acc:A0A4E0R9D1]
346	D915_006335	2	Centriolar satellite-associated tubulin polyglutamylase complex regulator 1 [Source:UniProtKB/TrEMBL;Acc:A0A4E0RXH5]
347	D915_006359	2	Methyltransferase NSUN7 [Source:UniProtKB/TrEMBL;Acc:A0A4E0RPE5]
348	D915_006390	2	Pollen-specific protein SF3 [Source:UniProtKB/TrEMBL;Acc:A0A4E0R9H7]
349	D915_006398	2	Nucleoside-diphosphate kinase [Source:UniProtKB/TrEMBL;Acc:A0A4E0RZQ7]
350	D915_006401	2	Oxalate:formate antiporter [Source:UniProtKB/TrEMBL;Acc:A0A4E0RZY9]
351	D915_006433	2	Outer dense fiber protein 3-like [Source:UniProtKB/TrEMBL;Acc:A0A4E0R402]
352	D915_006449	2	Centrosomal protein of 19 kDa [Source:UniProtKB/TrEMBL;Acc:A0A4E0R908]
353	D915_006467	2	PHD finger protein 10 [Source:UniProtKB/TrEMBL;Acc:A0A4E0RWW6]
354	D915_006502	2	UPF0506 domain-containing protein [Source:UniProtKB/TrEMBL;Acc:A0A4E0RNL8]
355	D915_006529	2	Long-chain-fatty-acid--CoA ligase 5 [Source:UniProtKB/TrEMBL;Acc:A0A4E0RQI9]
356	D915_006537	2	MYCBP-associated protein [Source:UniProtKB/TrEMBL;Acc:A0A4E0RZN5]
357	D915_006556	2	UDENN domain-containing protein [Source:UniProtKB/TrEMBL;Acc:A0A4E0R7A3]
358	D915_006576	2	CUPID domain-containing protein [Source:UniProtKB/TrEMBL;Acc:A0A4E0R6J7]
359	D915_006620	2	Neuropeptide Y receptor invertebrate [Source:UniProtKB/TrEMBL;Acc:A0A2H1C6Q6]
360	D915_006719	2	Rab-GAP TBC domain-containing protein [Source:UniProtKB/TrEMBL;Acc:A0A4E0R6A5]
361	D915_006754	2	Estrogen receptor beta like 1 [Source:UniProtKB/TrEMBL;Acc:A0A4E0R2I8]
362	D915_006842	2	zf-RING_UBOX domain-containing protein [Source:UniProtKB/TrEMBL;Acc:A0A4E0R1R1]
363	D915_006902	2	Tripeptidyl-peptidase 2 [Source:UniProtKB/TrEMBL;Acc:A0A4E0R531]
364	D915_006932	2	NA
365	D915_006962	2	BACK domain-containing protein [Source:UniProtKB/TrEMBL;Acc:A0A4E0R396]
366	D915_006974	2	EF-hand domain-containing protein [Source:UniProtKB/TrEMBL;Acc:A0A4E0R5I3]
367	D915_006975	2	Protein kinase domain-containing protein [Source:UniProtKB/TrEMBL;Acc:A0A2H1C5D0]
368	D915_006995	2	Glutamate-rich protein 3 [Source:UniProtKB/TrEMBL;Acc:A0A4E0R3Q1]
369	D915_006996	2	Receptor expression-enhancing protein [Source:UniProtKB/TrEMBL;Acc:A0A4E0R7W6]
370	D915_007028	2	G_PROTEIN_RECEP_F1_2 domain-containing protein [Source:UniProtKB/TrEMBL;Acc:A0A4E0RWM6]
371	D915_007047	2	Helicase ATP-binding domain-containing protein [Source:UniProtKB/TrEMBL;Acc:A0A4E0RKF2]
372	D915_007074	2	Phosphatidylinositol-bisphosphatase [Source:UniProtKB/TrEMBL;Acc:A0A4E0R205]
373	D915_007087	2	Hydrocephalus-inducing protein homolog [Source:UniProtKB/TrEMBL;Acc:A0A4E0R8Q6]
374	D915_007114	2	Transmembrane protein 231 [Source:UniProtKB/TrEMBL;Acc:A0A4E0R626]
375	D915_007138	2	Bardet-Biedl syndrome 2 protein homolog [Source:UniProtKB/TrEMBL;Acc:A0A4E0RWD4]
376	D915_007152	2	Tetratricopeptide repeat protein 25 [Source:UniProtKB/TrEMBL;Acc:A0A4E0R2N8]
377	D915_007155	2	Kinesin-like protein [Source:UniProtKB/TrEMBL;Acc:A0A4E0RLP8]
378	D915_007175	2	Meiotic recombination protein SPO11 [Source:UniProtKB/TrEMBL;Acc:A0A4E0RMI1]
379	D915_007203	2	Leucine-rich repeat-containing protein 36 [Source:UniProtKB/TrEMBL;Acc:A0A4E0RZ47]
380	D915_007242	2	Protein FAM13A [Source:UniProtKB/TrEMBL;Acc:A0A4E0R5U5]
381	D915_007247	2	Huntingtin [Source:UniProtKB/TrEMBL;Acc:A0A4E0R7H5]
382	D915_007250	2	Sodium/hydrogen exchanger [Source:UniProtKB/TrEMBL;Acc:A0A4E0R323]
383	D915_007260	2	Beta-galactosidase [Source:UniProtKB/TrEMBL;Acc:A0A4E0R3I9]
384	D915_007349	2	Tetratricopeptide repeat protein 30 [Source:UniProtKB/TrEMBL;Acc:A0A4E0R4M3]
385	D915_007350	2	Glutamic acid-rich protein [Source:UniProtKB/TrEMBL;Acc:A0A4E0R5T7]
386	D915_007358	2	TRAF3-interacting protein 1 [Source:UniProtKB/TrEMBL;Acc:A0A4E0RMG9]
387	D915_007401	2	DAGKc domain-containing protein [Source:UniProtKB/TrEMBL;Acc:A0A4E0R871]
388	D915_007480	2	Nudix hydrolase 20 chloroplastic [Source:UniProtKB/TrEMBL;Acc:A0A4E0R5E3]
389	D915_007508	2	CCDC92 domain-containing protein [Source:UniProtKB/TrEMBL;Acc:A0A4E0R410]
390	D915_007513	2	Putative translation elongation factor G [Source:UniProtKB/TrEMBL;Acc:A0A4E0RVY0]
391	D915_007577	2	Placenta specificprotein 8 protein [Source:UniProtKB/TrEMBL;Acc:A0A4E0R4V6]
392	D915_007656	2	Homocysteine S-methyltransferase [Source:UniProtKB/TrEMBL;Acc:A0A2H1C2E3]
393	D915_007668	2	Meiosis-specific nuclear structural protein 1 [Source:UniProtKB/TrEMBL;Acc:A0A4E0RYK3]
394	D915_007704	2	Transmembrane protein 231 [Source:UniProtKB/TrEMBL;Acc:A0A4E0RYI5]
395	D915_007771	2	Enkurin domain-containing protein [Source:UniProtKB/TrEMBL;Acc:A0A4E0R536]
396	D915_007868	2	Protein FAM183B [Source:UniProtKB/TrEMBL;Acc:A0A4E0R563]
397	D915_007928	2	Radial spoke head protein 4 like protein A [Source:UniProtKB/TrEMBL;Acc:A0A4E0R2N1]
398	D915_008001	2	Pribosyltran domain-containing protein [Source:UniProtKB/TrEMBL;Acc:A0A4E0R6K1]
399	D915_008022	2	NEK5 [Source:UniProtKB/TrEMBL;Acc:A0A4E0R6Y4]
400	D915_008038	2	Ig-like domain-containing protein [Source:UniProtKB/TrEMBL;Acc:A0A4E0R3D8]
401	D915_008083	2	Acidic fibroblast growth factor intracellular binding protein [Source:UniProtKB/TrEMBL;Acc:A0A4E0R245]
402	D915_008091	2	RING-type domain-containing protein [Source:UniProtKB/TrEMBL;Acc:A0A4E0RY24]
403	D915_008116	2	Spermatogenesis-associated protein 17 [Source:UniProtKB/TrEMBL;Acc:A0A4E0R682]
404	D915_008117	2	NA
405	D915_008158	2	Glycerophosphodiester phosphodiesterase domain-containing protein 1 [Source:UniProtKB/TrEMBL;Acc:A0A4E0R023]
406	D915_008239	2	JmjC domain-containing protein [Source:UniProtKB/TrEMBL;Acc:A0A4E0RXV0]
407	D915_008249	2	Alpha/beta hydrolase domain-containing protein 17A [Source:UniProtKB/TrEMBL;Acc:A0A4E0QZR0]
408	D915_008260	2	NA
409	D915_008267	2	Adenylate cyclase 9 [Source:UniProtKB/TrEMBL;Acc:A0A4E0RHS3]
410	D915_008302	2	Protein FAM13A [Source:UniProtKB/TrEMBL;Acc:A0A4E0R669]
411	D915_008317	2	PHB domain-containing protein [Source:UniProtKB/TrEMBL;Acc:A0A4E0RIU1]
412	D915_008321	2	EF-hand calcium-binding domain-containing protein 1 [Source:UniProtKB/TrEMBL;Acc:A0A2H1BYX4]
413	D915_008324	2	Coiled-coil domain-containing protein 146 [Source:UniProtKB/TrEMBL;Acc:A0A4E0QZG2]
414	D915_008325	2	Subfamily M23B non-peptidase ue (M23 family) [Source:UniProtKB/TrEMBL;Acc:A0A4E0RXZ1]
415	D915_008356	2	UBC core domain-containing protein [Source:UniProtKB/TrEMBL;Acc:A0A4E0RHD3]
416	D915_008426	2	ANK_REP_REGION domain-containing protein [Source:UniProtKB/TrEMBL;Acc:A0A4E0R0X9]
417	D915_008447	2	Dynein light chain [Source:UniProtKB/TrEMBL;Acc:A0A4E0R050]
418	D915_008481	2	NA
419	D915_008488	2	Neurogenic locus notch protein [Source:UniProtKB/TrEMBL;Acc:A0A4E0R0F5]
420	D915_008496	2	DnaJ homolog subfamily C member 16 [Source:UniProtKB/TrEMBL;Acc:A0A4E0R1Z3]
421	D915_008579	2	BHLH domain-containing protein [Source:UniProtKB/TrEMBL;Acc:A0A4E0RXP5]
422	D915_008602	2	Coiled-coil domain-containing protein 153 [Source:UniProtKB/TrEMBL;Acc:A0A2H1BZL0]
423	D915_008644	2	Histone acetyltransferase [Source:UniProtKB/TrEMBL;Acc:A0A4E0R270]
424	D915_008684	2	Putative bpti/kunitz family of serine protease inhibitor [Source:UniProtKB/TrEMBL;Acc:A0A2H1C0D6]
425	D915_008685	2	NA
426	D915_008757	2	DEK_C domain-containing protein [Source:UniProtKB/TrEMBL;Acc:A0A4E0RXL4]
427	D915_008769	2	DnaJ domain containing protein 5 [Source:UniProtKB/TrEMBL;Acc:A0A4E0QYF7]
428	D915_008786	2	Meckel syndrome type 1 protein [Source:UniProtKB/TrEMBL;Acc:A0A4E0R4M5]
429	D915_008795	2	SH2 domain-containing protein [Source:UniProtKB/TrEMBL;Acc:A0A4E0R2R1]
430	D915_008849	2	NA
431	D915_008876	2	FERM domain-containing protein 3 [Source:UniProtKB/TrEMBL;Acc:A0A4E0RXG2]
432	D915_008880	2	Phosphatase 1B [Source:UniProtKB/TrEMBL;Acc:A0A4E0R4Y3]
433	D915_008886	2	MSP domain-containing protein [Source:UniProtKB/TrEMBL;Acc:A0A4E0QZL7]
434	D915_008900	2	EF hand [Source:UniProtKB/TrEMBL;Acc:A0A4E0R1X1]
435	D915_008903	2	Bardet-Biedl syndrome 4 protein [Source:UniProtKB/TrEMBL;Acc:A0A4E0RH49]
436	D915_008978	2	Intraflagellar transport protein 46 homolog [Source:UniProtKB/TrEMBL;Acc:A0A4E0RH13]
437	D915_009001	2	TBC1 domain family member 19 [Source:UniProtKB/TrEMBL;Acc:A0A4E0R1C9]
438	D915_009105	2	C2H2-type domain-containing protein [Source:UniProtKB/TrEMBL;Acc:A0A4E0QXU3]
439	D915_009127	2	Dynein regulatory complex protein 10 [Source:UniProtKB/TrEMBL;Acc:A0A4E0RE90]
440	D915_009161	2	Ras-GAP domain-containing protein [Source:UniProtKB/TrEMBL;Acc:A0A4E0RX31]
441	D915_009179	2	Monocarboxylate transporter 3 [Source:UniProtKB/TrEMBL;Acc:A0A4E0RSW0]
442	D915_009189	2	Mitogen-activated protein kinase kinase kinase 19 [Source:UniProtKB/TrEMBL;Acc:A0A4E0QYU7]
443	D915_009193	2	Tetratricopeptide repeat protein 18 [Source:UniProtKB/TrEMBL;Acc:A0A4E0QYW6]
444	D915_009201	2	SH2 domain-containing protein [Source:UniProtKB/TrEMBL;Acc:A0A4E0RT72]
445	D915_009232	2	NA
446	D915_009236	2	Cytoplasmic dynein 2 light intermediate chain 1 [Source:UniProtKB/TrEMBL;Acc:A0A4E0REA1]
447	D915_009305	2	ALMS_motif domain-containing protein [Source:UniProtKB/TrEMBL;Acc:A0A4E0QYA9]
448	D915_009414	2	TEX43 [Source:UniProtKB/TrEMBL;Acc:A0A4E0R1J0]
449	D915_009444	2	Polyubiquitin-B [Source:UniProtKB/TrEMBL;Acc:A0A2H1BXU1]
450	D915_009470	2	B box-type domain-containing protein [Source:UniProtKB/TrEMBL;Acc:A0A4E0QVZ0]
451	D915_009519	2	GDP-L-fucose transporter [Source:UniProtKB/TrEMBL;Acc:A0A4E0QX16]
452	D915_009569	2	Nucleoporin NDC1 [Source:UniProtKB/TrEMBL;Acc:A0A4E0QXH2]
453	D915_009660	2	Solute carrier family 22 member 1 [Source:UniProtKB/TrEMBL;Acc:A0A2H1BWU0]
454	D915_009724	2	E3 ubiquitin-protein ligase UBR7 [Source:UniProtKB/TrEMBL;Acc:A0A4E0QYJ3]
455	D915_009763	2	NA
456	D915_009845	2	Mab-21 domain-containing protein [Source:UniProtKB/TrEMBL;Acc:A0A4E0RRN5]
457	D915_009848	2	Tudor domain-containing protein [Source:UniProtKB/TrEMBL;Acc:A0A4E0R086]
458	D915_009898	2	Putative thymidine kinase [Source:UniProtKB/TrEMBL;Acc:A0A4E0R9J1]
459	D915_010050	2	SEFIR domain-containing protein [Source:UniProtKB/TrEMBL;Acc:A0A4E0RW84]
460	D915_010167	2	Lysosomal-associated transmembrane protein 4A [Source:UniProtKB/TrEMBL;Acc:A0A4E0RAS1]
461	D915_010287	2	Integrin-linked kinase-associated serine/threonine phosphatase 2C [Source:UniProtKB/TrEMBL;Acc:A0A4E0QTS0]
462	D915_010358	2	NA
463	D915_010405	2	Rho GTPase-activating protein 8 [Source:UniProtKB/TrEMBL;Acc:A0A2H1BRR4]
464	D915_010411	2	Bifunctional arginine demethylase and lysyl-hydroxylase PSR [Source:UniProtKB/TrEMBL;Acc:A0A4E0RA73]
465	D915_010429	2	Transmembrane protein 231 [Source:UniProtKB/TrEMBL;Acc:A0A4E0RBL9]
466	D915_010432	2	Polyubiquitin-C [Source:UniProtKB/TrEMBL;Acc:A0A4E0RUZ9]
467	D915_010617	2	Ubulin polyglutamylase TTLL1 [Source:UniProtKB/TrEMBL;Acc:A0A2H1BT11]
468	D915_010686	2	PIN domain-containing protein [Source:UniProtKB/TrEMBL;Acc:A0A4E0QZ70]
469	D915_010802	2	Enkurin domain-containing protein [Source:UniProtKB/TrEMBL;Acc:A0A4E0R8Y0]
470	D915_010973	2	Ig-like domain-containing protein [Source:UniProtKB/TrEMBL;Acc:A0A4E0RVC2]
471	D915_000033	3	Kinesin-like protein [Source:UniProtKB/TrEMBL;Acc:A0A4E0RM54]
472	D915_000051	3	DIOX_N domain-containing protein [Source:UniProtKB/TrEMBL;Acc:A0A4E0RSA6]
473	D915_000224	3	Cysteine and histidine rich protein 1 [Source:UniProtKB/TrEMBL;Acc:A0A2H1CWZ7]
474	D915_000399	3	Coiled-coil domain-containing protein 42A [Source:UniProtKB/TrEMBL;Acc:A0A4E0RYB2]
475	D915_000446	3	NA
476	D915_000584	3	Dynein light chain roadblock [Source:UniProtKB/TrEMBL;Acc:A0A4E0S441]
477	D915_000626	3	Coiled-coil domain-containing protein 37 [Source:UniProtKB/TrEMBL;Acc:A0A4E0RRC5]
478	D915_000786	3	Secreted protein [Source:UniProtKB/TrEMBL;Acc:A0A4E0S323]
479	D915_000793	3	Meiosis-specific nuclear structural protein 1 [Source:UniProtKB/TrEMBL;Acc:A0A4E0RND7]
480	D915_000929	3	Putative Core 1 udp-galactose:n-acetylgalactosamine-alpha-r beta 1 3-galactosyltransferase [Source:UniProtKB/TrEMBL;Acc:A0A4E0RJA3]
481	D915_000948	3	VWFC domain-containing protein [Source:UniProtKB/TrEMBL;Acc:A0A4E0RQV5]
482	D915_000951	3	Nalp (Nacht leucine rich repeat and pyrin domain containing) [Source:UniProtKB/TrEMBL;Acc:A0A4E0S2Z0]
483	D915_001176	3	DC_STAMP domain-containing protein [Source:UniProtKB/TrEMBL;Acc:A0A4E0RGZ7]
484	D915_001281	3	Tubulin alpha chain [Source:UniProtKB/TrEMBL;Acc:A0A4E0RIS3]
485	D915_001456	3	SET domain-containing protein [Source:UniProtKB/TrEMBL;Acc:A0A4E0RI52]
486	D915_001487	3	DUF4200 domain-containing protein [Source:UniProtKB/TrEMBL;Acc:A0A4E0RPV1]
487	D915_001498	3	DC-STAMP domain-containing protein 2 [Source:UniProtKB/TrEMBL;Acc:A0A4E0RLY7]
488	D915_001514	3	Pyruvate kinase [Source:UniProtKB/TrEMBL;Acc:A0A4E0RX22]
489	D915_001635	3	Serine/threonine-protein phosphatase [Source:UniProtKB/TrEMBL;Acc:A0A2H1CQD0]
490	D915_001676	3	NA
491	D915_001735	3	Lipopolysaccharide choline phosphotransferase [Source:UniProtKB/TrEMBL;Acc:A0A4E0RWV1]
492	D915_001743	3	Cilia- and flagella-associated protein 36 [Source:UniProtKB/TrEMBL;Acc:A0A4E0RLG7]
493	D915_001757	3	NA
494	D915_001803	3	LisH domain-containing protein FOPNL [Source:UniProtKB/TrEMBL;Acc:A0A4E0RWM3]
495	D915_001864	3	PRELI domain-containing protein 1 mitochondrial [Source:UniProtKB/TrEMBL;Acc:A0A4E0S280]
496	D915_001869	3	Putative filamin-A-interacting protein 1 (FILIP) [Source:UniProtKB/TrEMBL;Acc:A0A4E0RIU8]
497	D915_001907	3	NA
498	D915_001965	3	C2H2-type domain-containing protein [Source:UniProtKB/TrEMBL;Acc:A0A4E0RWB8]
499	D915_001997	3	Plastin-3 [Source:UniProtKB/TrEMBL;Acc:A0A4E0RY97]
500	D915_002092	3	Phosphodiesterase [Source:UniProtKB/TrEMBL;Acc:A0A4E0RE18]
501	D915_002128	3	ULP_PROTEASE domain-containing protein [Source:UniProtKB/TrEMBL;Acc:A0A4E0RI13]
502	D915_002296	3	Insulin-degrading enzyme [Source:UniProtKB/TrEMBL;Acc:A0A4E0RGZ5]
503	D915_002346	3	Ephrin_rec_like domain-containing protein [Source:UniProtKB/TrEMBL;Acc:A0A4E0RLK7]
504	D915_002354	3	DUF4477 domain-containing protein [Source:UniProtKB/TrEMBL;Acc:A0A4E0RGT7]
505	D915_002374	3	RIIa domain-containing protein 1 [Source:UniProtKB/TrEMBL;Acc:A0A4E0RXU3]
506	D915_002407	3	Ig-like domain-containing protein [Source:UniProtKB/TrEMBL;Acc:A0A4E0RW22]
507	D915_002408	3	Secreted protein [Source:UniProtKB/TrEMBL;Acc:A0A4E0RDE4]
508	D915_002468	3	Leucine rich repeat only protein 3 [Source:UniProtKB/TrEMBL;Acc:A0A4E0RFR4]
509	D915_002520	3	Tubulin-specific chaperone E [Source:UniProtKB/TrEMBL;Acc:A0A4E0S2U4]
510	D915_002841	3	Phospholipase DDHD1 [Source:UniProtKB/TrEMBL;Acc:A0A4E0RX99]
511	D915_003040	3	Tau tubulin kinase [Source:UniProtKB/TrEMBL;Acc:A0A4E0S2M0]
512	D915_003117	3	SPATA6 domain-containing protein [Source:UniProtKB/TrEMBL;Acc:A0A4E0S2L3]
513	D915_003417	3	Nucleosome assembly protein 1 1 [Source:UniProtKB/TrEMBL;Acc:A0A4E0REC6]
514	D915_003423	3	Zinc finger protein [Source:UniProtKB/TrEMBL;Acc:A0A4E0RUS6]
515	D915_003870	3	NA
516	D915_003929	3	Coiled-coil domain-containing protein 52 [Source:UniProtKB/TrEMBL;Acc:A0A4E0RGQ4]
517	D915_004195	3	WW domain-containing protein [Source:UniProtKB/TrEMBL;Acc:A0A4E0RF14]
518	D915_004234	3	BRCT domain-containing protein [Source:UniProtKB/TrEMBL;Acc:A0A4E0RZR9]
519	D915_004255	3	Tubulin polyglutamylase TTLL2 [Source:UniProtKB/TrEMBL;Acc:A0A4E0RTY3]
520	D915_004378	3	DZF domain-containing protein [Source:UniProtKB/TrEMBL;Acc:A0A4E0R777]
521	D915_004386	3	Amiloride-sensitive sodium channel [Source:UniProtKB/TrEMBL;Acc:A0A4E0RB83]
522	D915_004651	3	NA
523	D915_004730	3	Transmembrane protein [Source:UniProtKB/TrEMBL;Acc:A0A4E0RDU6]
524	D915_004843	3	Si:ch211-93n23.7 [Source:UniProtKB/TrEMBL;Acc:A0A4E0RAE2]
525	D915_005006	3	Phosphatidylinositol-4,5-bisphosphate 4-phosphatase [Source:UniProtKB/TrEMBL;Acc:A0A4E0RCZ9]
526	D915_005274	3	Receptor-type tyrosine-protein phosphatase gamma [Source:UniProtKB/TrEMBL;Acc:A0A4E0RYK8]
527	D915_005362	3	TIR domain-containing protein [Source:UniProtKB/TrEMBL;Acc:A0A4E0RS16]
528	D915_005410	3	Sulfatase domain-containing protein [Source:UniProtKB/TrEMBL;Acc:A0A4E0R886]
529	D915_005416	3	Trichoplein keratin filament-binding protein [Source:UniProtKB/TrEMBL;Acc:A0A4E0R6G1]
530	D915_005463	3	NA
531	D915_005492	3	CCHC-type domain-containing protein [Source:UniProtKB/TrEMBL;Acc:A0A4E0RRU4]
532	D915_005647	3	Cadherin tumor suppressor [Source:UniProtKB/TrEMBL;Acc:A0A4E0R7F1]
533	D915_005723	3	AB hydrolase-1 domain-containing protein [Source:UniProtKB/TrEMBL;Acc:A0A4E0RBP0]
534	D915_005775	3	START domain-containing protein [Source:UniProtKB/TrEMBL;Acc:A0A2H1CAK9]
535	D915_005798	3	Coiled-coil domain-containing protein 96 [Source:UniProtKB/TrEMBL;Acc:A0A2H1C9E3]
536	D915_005811	3	WD repeat-containing protein 69 [Source:UniProtKB/TrEMBL;Acc:A0A4E0RAP2]
537	D915_005940	3	Serine/threonine-protein phosphatase [Source:UniProtKB/TrEMBL;Acc:A0A4E0RB09]
538	D915_005975	3	NA
539	D915_006399	3	G_PROTEIN_RECEP_F1_2 domain-containing protein [Source:UniProtKB/TrEMBL;Acc:A0A4E0R9Z6]
540	D915_006440	3	NA
541	D915_006478	3	Centrosome and spindle pole-associated protein 1 [Source:UniProtKB/TrEMBL;Acc:A0A2H1C5B3]
542	D915_006591	3	Poly(A) RNA polymerase GLD2 [Source:UniProtKB/TrEMBL;Acc:A0A4E0R466]
543	D915_007070	3	Intraflagellar transport protein 27 [Source:UniProtKB/TrEMBL;Acc:A0A4E0RM52]
544	D915_007109	3	NA
545	D915_007223	3	IF rod domain-containing protein [Source:UniProtKB/TrEMBL;Acc:A0A4E0R3K6]
546	D915_007408	3	Alkylated DNA repair protein AlkB [Source:UniProtKB/TrEMBL;Acc:A0A4E0RK53]
547	D915_007432	3	Coiled-coil domain-containing protein 13 [Source:UniProtKB/TrEMBL;Acc:A0A4E0R2Z5]
548	D915_007551	3	Non lysosomal glucosylceramidase [Source:UniProtKB/TrEMBL;Acc:A0A4E0R4T3]
549	D915_007555	3	SH2 domain-containing protein [Source:UniProtKB/TrEMBL;Acc:A0A4E0RM03]
550	D915_007568	3	Dynein light chain 1 axonemal [Source:UniProtKB/TrEMBL;Acc:A0A4E0RKG2]
551	D915_007740	3	Ca2+/calmodulin-dependent protein kinase [Source:UniProtKB/TrEMBL;Acc:A0A2H1C294]
552	D915_007741	3	Calcium:calmodulin dependent protein kinase type [Source:UniProtKB/TrEMBL;Acc:A0A2H1C4B5]
553	D915_008060	3	OTU domain-containing protein [Source:UniProtKB/TrEMBL;Acc:A0A4E0RUP3]
554	D915_008124	3	WD_REPEATS_REGION domain-containing protein [Source:UniProtKB/TrEMBL;Acc:A0A4E0RY58]
555	D915_008169	3	Mucin-22-like [Source:UniProtKB/TrEMBL;Acc:A0A2H1BZM0]
556	D915_008665	3	Sodium/hydrogen exchanger [Source:UniProtKB/TrEMBL;Acc:A0A4E0RU63]
557	D915_008812	3	Myb-like domain-containing protein [Source:UniProtKB/TrEMBL;Acc:A0A4E0QZK0]
558	D915_009053	3	Peptide ABC transporter permease [Source:UniProtKB/TrEMBL;Acc:A0A2H1BXA0]
559	D915_009429	3	Rho-GAP domain-containing protein [Source:UniProtKB/TrEMBL;Acc:A0A4E0RF92]
560	D915_009625	3	IMD domain-containing protein [Source:UniProtKB/TrEMBL;Acc:A0A4E0QYH3]
561	D915_009770	3	ULP_PROTEASE domain-containing protein [Source:UniProtKB/TrEMBL;Acc:A0A4E0RWJ4]
562	D915_009801	3	Tubulin polyglutamylase TTLL5 [Source:UniProtKB/TrEMBL;Acc:A0A4E0QWP1]
563	D915_010164	3	EF-hand domain-containing protein 1 [Source:UniProtKB/TrEMBL;Acc:A0A4E0QVS8]
564	D915_010375	3	Protein Jade-1 [Source:UniProtKB/TrEMBL;Acc:A0A4E0QWK7]
565	D915_010664	3	AT-hook motif nuclear-localized protein [Source:UniProtKB/TrEMBL;Acc:A0A4E0QU72]
566	D915_000006	4	Anoctamin [Source:UniProtKB/TrEMBL;Acc:A0A2H1CZD4]
567	D915_000034	4	SOCS box domain-containing protein [Source:UniProtKB/TrEMBL;Acc:A0A4E0RL05]
568	D915_000052	4	Chromosome 1 open reading frame 172 [Source:UniProtKB/TrEMBL;Acc:A0A4E0RM49]
569	D915_000056	4	DUF4614 domain-containing protein [Source:UniProtKB/TrEMBL;Acc:A0A4E0RJ72]
570	D915_000065	4	DUF2263 domain-containing protein [Source:UniProtKB/TrEMBL;Acc:A0A4E0RYM9]
571	D915_000131	4	Cilia- and flagella-associated protein 43 [Source:UniProtKB/TrEMBL;Acc:A0A4E0RS60]
572	D915_000240	4	Centrosomal protein of 95 kDa [Source:UniProtKB/TrEMBL;Acc:A0A4E0RPH5]
573	D915_000268	4	Ormdl protein [Source:UniProtKB/TrEMBL;Acc:A0A4E0RLN7]
574	D915_000303	4	DUF4476 domain-containing protein [Source:UniProtKB/TrEMBL;Acc:A0A4E0RMN5]
575	D915_000316	4	Protein kinase domain-containing protein [Source:UniProtKB/TrEMBL;Acc:A0A4E0S0E6]
576	D915_000331	4	NA
577	D915_000371	4	Intraflagellar transport protein [Source:UniProtKB/TrEMBL;Acc:A0A4E0RK78]
578	D915_000440	4	Alpha/beta hydrolase [Source:UniProtKB/TrEMBL;Acc:A0A4E0RXX3]
579	D915_000443	4	Protein FAF-like, chloroplastic [Source:UniProtKB/TrEMBL;Acc:A0A2H1CXR6]
580	D915_000467	4	Lim domain binding protein [Source:UniProtKB/TrEMBL;Acc:A0A4E0RY96]
581	D915_000487	4	DUF4210 domain-containing protein [Source:UniProtKB/TrEMBL;Acc:A0A4E0RY61]
582	D915_000496	4	NARG2_C domain-containing protein [Source:UniProtKB/TrEMBL;Acc:A0A4E0RNX9]
583	D915_000527	4	FABP domain-containing protein [Source:UniProtKB/TrEMBL;Acc:A0A4E0S051]
584	D915_000529	4	PH domain-containing protein [Source:UniProtKB/TrEMBL;Acc:A0A4E0RNW0]
585	D915_000551	4	Tubulin polyglutamylase TTLL4 [Source:UniProtKB/TrEMBL;Acc:A0A4E0S440]
586	D915_000577	4	Phosphotransferase [Source:UniProtKB/TrEMBL;Acc:A0A4E0RNQ8]
587	D915_000605	4	BRCT domain-containing protein [Source:UniProtKB/TrEMBL;Acc:A0A2H1CVN1]
588	D915_000635	4	Glyceraldehyde 3-phosphate dehydrogenase [Source:UniProtKB/TrEMBL;Acc:A0A4E0RY29]
589	D915_000644	4	Kinesin-1 [Source:UniProtKB/TrEMBL;Acc:A0A2H1CXB6]
590	D915_000657	4	Kinesin-like protein [Source:UniProtKB/TrEMBL;Acc:A0A4E0RKY2]
591	D915_000672	4	Sperm-associated antigen 6 [Source:UniProtKB/TrEMBL;Acc:A0A2H1CVB0]
592	D915_000686	4	Tetraspanin [Source:UniProtKB/TrEMBL;Acc:A0A4E0RR89]
593	D915_000691	4	High affinity cAMP-specific 3' 5'-cyclic phosphodiesterase 7A isoform X1 [Source:UniProtKB/TrEMBL;Acc:A0A4E0RI82]
594	D915_000731	4	GTP-binding ADP-ribosylation factor [Source:UniProtKB/TrEMBL;Acc:A0A4E0RKV9]
595	D915_000749	4	Transmembrane protein [Source:UniProtKB/TrEMBL;Acc:A0A4E0RZX2]
596	D915_000763	4	NA
597	D915_000782	4	Heat shock 70 kDa protein cognate [Source:UniProtKB/TrEMBL;Acc:A0A2H1CUX3]
598	D915_000795	4	Cadherin tumor suppressor [Source:UniProtKB/TrEMBL;Acc:A0A4E0RLQ3]
599	D915_000806	4	Acidic fibroblast growth factor intracellular binding protein [Source:UniProtKB/TrEMBL;Acc:A0A4E0RJE2]
600	D915_000843	4	BTB/POZ domain-containing protein 3 [Source:UniProtKB/TrEMBL;Acc:A0A4E0RZQ3]
601	D915_000880	4	Rhomboid domain-containing protein 1 [Source:UniProtKB/TrEMBL;Acc:A0A4E0S3X4]
602	D915_000883	4	POU domain protein [Source:UniProtKB/TrEMBL;Acc:A0A4E0RLG4]
603	D915_000924	4	Tau-tubulin kinase 1 [Source:UniProtKB/TrEMBL;Acc:A0A4E0RGS6]
604	D915_000952	4	Serine/threonine-protein kinase 33 [Source:UniProtKB/TrEMBL;Acc:A0A4E0RL88]
605	D915_000986	4	Thrombospondin-2 [Source:UniProtKB/TrEMBL;Acc:A0A4E0RKA2]
606	D915_000988	4	NA
607	D915_001032	4	HABP4_PAI-RBP1 domain-containing protein [Source:UniProtKB/TrEMBL;Acc:A0A2H1CTN6]
608	D915_001037	4	Armadillo type fold [Source:UniProtKB/TrEMBL;Acc:A0A4E0RL18]
609	D915_001063	4	Dynein heavy chain axonemal [Source:UniProtKB/TrEMBL;Acc:A0A4E0RK79]
610	D915_001075	4	Cyclin F box [Source:UniProtKB/TrEMBL;Acc:A0A2H1CT93]
611	D915_001076	4	Tubulin polymerization-promoting protein [Source:UniProtKB/TrEMBL;Acc:A0A2H1CVK1]
612	D915_001101	4	Ephrin RBD domain-containing protein [Source:UniProtKB/TrEMBL;Acc:A0A4E0RIX3]
613	D915_001117	4	Dynein beta chain ciliary [Source:UniProtKB/TrEMBL;Acc:A0A4E0RIZ0]
614	D915_001128	4	TPR_REGION domain-containing protein [Source:UniProtKB/TrEMBL;Acc:A0A4E0RKW4]
615	D915_001136	4	Zinc finger protein [Source:UniProtKB/TrEMBL;Acc:A0A2H1CTK2]
616	D915_001137	4	DUF1907 domain-containing protein [Source:UniProtKB/TrEMBL;Acc:A0A4E0RK09]
617	D915_001168	4	Dynein heavy chain [Source:UniProtKB/TrEMBL;Acc:A0A4E0RJV4]
618	D915_001174	4	Four and A half lim domains protein [Source:UniProtKB/TrEMBL;Acc:A0A4E0RH10]
619	D915_001178	4	Neuroglian [Source:UniProtKB/TrEMBL;Acc:A0A4E0RMM3]
620	D915_001180	4	tRNA 2-thiocytidine biosynthesis protein TtcA [Source:UniProtKB/TrEMBL;Acc:A0A4E0RJU7]
621	D915_001191	4	NA
622	D915_001192	4	DNA polymerase alpha catalytic subunit [Source:UniProtKB/TrEMBL;Acc:A0A4E0RQE5]
623	D915_001205	4	Calponin family repeat-containing domain protein [Source:UniProtKB/TrEMBL;Acc:A0A4E0RX97]
624	D915_001206	4	Chromosome 2 open reading frame 73 [Source:UniProtKB/TrEMBL;Acc:A0A4E0RGE1]
625	D915_001231	4	Microprocessor complex subunit DGCR8 [Source:UniProtKB/TrEMBL;Acc:A0A4E0RKM7]
626	D915_001232	4	CUB domain-containing protein [Source:UniProtKB/TrEMBL;Acc:A0A4E0RQB2]
627	D915_001261	4	N-acetyltransferase domain-containing protein [Source:UniProtKB/TrEMBL;Acc:A0A4E0S3Q9]
628	D915_001262	4	RIIa domain-containing protein [Source:UniProtKB/TrEMBL;Acc:A0A4E0RMC1]
629	D915_001282	4	Endonuclease-reverse transcriptase [Source:UniProtKB/TrEMBL;Acc:A0A2H1CT13]
630	D915_001291	4	DH domain-containing protein [Source:UniProtKB/TrEMBL;Acc:A0A4E0RIP6]
631	D915_001302	4	Zinc finger MYND domain-containing protein 12 [Source:UniProtKB/TrEMBL;Acc:A0A4E0RX85]
632	D915_001402	4	DH domain-containing protein [Source:UniProtKB/TrEMBL;Acc:A0A4E0RQ49]
633	D915_001408	4	Cilia- and flagella-associated protein 157 [Source:UniProtKB/TrEMBL;Acc:A0A4E0RG31]
634	D915_001413	4	Girdin [Source:UniProtKB/TrEMBL;Acc:A0A4E0RPX4]
635	D915_001429	4	DUF1618 domain-containing protein [Source:UniProtKB/TrEMBL;Acc:A0A4E0RIF5]
636	D915_001444	4	Sperm flagellar protein 1 [Source:UniProtKB/TrEMBL;Acc:A0A2H1CS82]
637	D915_001452	4	Cilia-and flagella-associated protein 20 [Source:UniProtKB/TrEMBL;Acc:A0A4E0RK17]
638	D915_001462	4	Zinc_ribbon_2 domain-containing protein [Source:UniProtKB/TrEMBL;Acc:A0A4E0RIP5]
639	D915_001463	4	PIH1 domain-containing protein 2 [Source:UniProtKB/TrEMBL;Acc:A0A4E0RHS0]
640	D915_001465	4	DUF389 domain containing protein [Source:UniProtKB/TrEMBL;Acc:A0A4E0RFU3]
641	D915_001502	4	Muscular LMNA-interacting protein [Source:UniProtKB/TrEMBL;Acc:A0A4E0S225]
642	D915_001511	4	Rho-GAP domain-containing protein [Source:UniProtKB/TrEMBL;Acc:A0A4E0RYX7]
643	D915_001533	4	phosphoglucomutase (alpha-D-glucose-1,6-bisphosphate-dependent) [Source:UniProtKB/TrEMBL;Acc:A0A4E0RYY0]
644	D915_001577	4	ORF3 [Source:UniProtKB/TrEMBL;Acc:A0A4E0S2H4]
645	D915_001591	4	Ras-GEF domain-containing protein [Source:UniProtKB/TrEMBL;Acc:A0A4E0S3K7]
646	D915_001638	4	Protein-serine/threonine kinase [Source:UniProtKB/TrEMBL;Acc:A0A4E0RIZ5]
647	D915_001641	4	Casein kinase I epsilon [Source:UniProtKB/TrEMBL;Acc:A0A2H1CR48]
648	D915_001651	4	CENP-C_C domain-containing protein [Source:UniProtKB/TrEMBL;Acc:A0A4E0RPQ9]
649	D915_001679	4	DNA-directed DNA polymerase [Source:UniProtKB/TrEMBL;Acc:A0A4E0S2F5]
650	D915_001685	4	Tubulin alpha [Source:UniProtKB/TrEMBL;Acc:A0A4E0S3J4]
651	D915_001707	4	Stathmin domain-containing protein 1 [Source:UniProtKB/TrEMBL;Acc:A0A4E0RF30]
652	D915_001760	4	NADH dehydrogenase [ubiquinone] 1 beta subcomplex subunit 2, mitochondrial [Source:UniProtKB/TrEMBL;Acc:A0A4E0RIN8]
653	D915_001775	4	Rootletin [Source:UniProtKB/TrEMBL;Acc:A0A4E0RHV1]
654	D915_001784	4	Tektin [Source:UniProtKB/TrEMBL;Acc:A0A4E0RIU6]
655	D915_001809	4	ZM domain-containing protein [Source:UniProtKB/TrEMBL;Acc:A0A4E0S298]
656	D915_001814	4	UPF0506 domain-containing protein [Source:UniProtKB/TrEMBL;Acc:A0A4E0RI10]
657	D915_001823	4	NA
658	D915_001826	4	NA
659	D915_001835	4	Zinc transporter ZIP10 [Source:UniProtKB/TrEMBL;Acc:A0A4E0RKU7]
660	D915_001847	4	Unconventional myosin heavy chain 6 [Source:UniProtKB/TrEMBL;Acc:A0A4E0RYK5]
661	D915_001868	4	Tektin [Source:UniProtKB/TrEMBL;Acc:A0A4E0RP71]
662	D915_001872	4	Calx-beta domain-containing protein [Source:UniProtKB/TrEMBL;Acc:A0A4E0RYK0]
663	D915_001880	4	Adenylate kinase [Source:UniProtKB/TrEMBL;Acc:A0A4E0RNN9]
664	D915_001886	4	4HB_MCP_1 domain-containing protein [Source:UniProtKB/TrEMBL;Acc:A0A4E0RIQ4]
665	D915_001887	4	Dynein heavy chain [Source:UniProtKB/TrEMBL;Acc:A0A4E0RHS9]
666	D915_001900	4	F-box only protein 36 [Source:UniProtKB/TrEMBL;Acc:A0A4E0RE28]
667	D915_001909	4	Aa_trans domain-containing protein [Source:UniProtKB/TrEMBL;Acc:A0A4E0RY26]
668	D915_001923	4	F-box only protein 34 [Source:UniProtKB/TrEMBL;Acc:A0A4E0RL87]
669	D915_001933	4	Ig-like domain-containing protein [Source:UniProtKB/TrEMBL;Acc:A0A2H1CQ86]
670	D915_001937	4	WD repeat-containing protein 63 [Source:UniProtKB/TrEMBL;Acc:A0A4E0RWL6]
671	D915_001977	4	Transporter [Source:UniProtKB/TrEMBL;Acc:A0A4E0RYA1]
672	D915_001995	4	GINS complex subunit 4 [Source:UniProtKB/TrEMBL;Acc:A0A4E0RIG8]
673	D915_002003	4	Death domain-containing protein [Source:UniProtKB/TrEMBL;Acc:A0A4E0S3A7]
674	D915_002015	4	B box-type domain-containing protein [Source:UniProtKB/TrEMBL;Acc:A0A4E0RY13]
675	D915_002054	4	General transcription factor 3C polypeptide 1 [Source:UniProtKB/TrEMBL;Acc:A0A4E0RHH4]
676	D915_002055	4	Fibronectin type 3 and ankyrin repeat domains protein 1 [Source:UniProtKB/TrEMBL;Acc:A0A4E0RY82]
677	D915_002069	4	RHD domain-containing protein [Source:UniProtKB/TrEMBL;Acc:A0A4E0RI53]
678	D915_002109	4	Tetratricopeptide repeat protein 26 [Source:UniProtKB/TrEMBL;Acc:A0A2H1CP88]
679	D915_002130	4	RIB43A domain with coiled coils 1 [Source:UniProtKB/TrEMBL;Acc:A0A4E0RID9]
680	D915_002144	4	ELAV like protein 2/3/4 [Source:UniProtKB/TrEMBL;Acc:A0A2H1CQT0]
681	D915_002154	4	EGF-like domain-containing protein [Source:UniProtKB/TrEMBL;Acc:A0A4E0RMR4]
682	D915_002158	4	BRCT domain-containing protein [Source:UniProtKB/TrEMBL;Acc:A0A2H1CNM6]
683	D915_002173	4	RNA-dependent RNA polymerase [Source:UniProtKB/TrEMBL;Acc:A0A4E0RGW3]
684	D915_002200	4	Protein RUBCNL-like [Source:UniProtKB/TrEMBL;Acc:A0A4E0RH58]
685	D915_002202	4	EGF-like domain-containing protein [Source:UniProtKB/TrEMBL;Acc:A0A4E0RKD0]
686	D915_002227	4	Pecanex-like protein [Source:UniProtKB/TrEMBL;Acc:A0A4E0RXT9]
687	D915_002286	4	Leucine rich repeat containing protein 48 [Source:UniProtKB/TrEMBL;Acc:A0A4E0RGY5]
688	D915_002307	4	EB1 C-terminal domain-containing protein [Source:UniProtKB/TrEMBL;Acc:A0A4E0S318]
689	D915_002315	4	Ciliogenesis-associated TTC17-interacting protein [Source:UniProtKB/TrEMBL;Acc:A0A4E0RGX7]
690	D915_002324	4	Kinesin protein [Source:UniProtKB/TrEMBL;Acc:A0A2H1CNI9]
691	D915_002328	4	Dynein heavy chain [Source:UniProtKB/TrEMBL;Acc:A0A4E0S1S9]
692	D915_002355	4	Parkin coregulated protein [Source:UniProtKB/TrEMBL;Acc:A0A2H1CNI7]
693	D915_002405	4	Ig-like domain-containing protein [Source:UniProtKB/TrEMBL;Acc:A0A4E0RGW4]
694	D915_002406	4	Ig-like domain-containing protein [Source:UniProtKB/TrEMBL;Acc:A0A4E0RXS2]
695	D915_002415	4	Serine/threonine kinase [Source:UniProtKB/TrEMBL;Acc:A0A4E0RGV9]
696	D915_002447	4	NA
697	D915_002449	4	BZIP domain-containing protein [Source:UniProtKB/TrEMBL;Acc:A0A4E0RJS8]
698	D915_002467	4	Armadillo repeat-containing protein 2 [Source:UniProtKB/TrEMBL;Acc:A0A4E0S1J8]
699	D915_002472	4	Adenylate kinase [Source:UniProtKB/TrEMBL;Acc:A0A4E0S1M9]
700	D915_002490	4	Protein RUBCNL-like [Source:UniProtKB/TrEMBL;Acc:A0A4E0RJH7]
701	D915_002550	4	Leucine-rich repeat-containing protein 56 [Source:UniProtKB/TrEMBL;Acc:A0A4E0RGP2]
702	D915_002731	4	Protein dispatched homolog 2 [Source:UniProtKB/TrEMBL;Acc:A0A4E0RXC0]
703	D915_002732	4	NA
704	D915_002777	4	NA
705	D915_002782	4	RasGAP_C domain-containing protein [Source:UniProtKB/TrEMBL;Acc:A0A4E0RJU0]
706	D915_002823	4	Metallophos domain-containing protein [Source:UniProtKB/TrEMBL;Acc:A0A4E0RXB6]
707	D915_002843	4	Signal peptide protein [Source:UniProtKB/TrEMBL;Acc:A0A4E0RX24]
708	D915_002844	4	Serine/threonine-protein phosphatase [Source:UniProtKB/TrEMBL;Acc:A0A2H1CL01]
709	D915_002849	4	Zinc finger protein [Source:UniProtKB/TrEMBL;Acc:A0A2H1CJZ4]
710	D915_002850	4	Zinc finger protein [Source:UniProtKB/TrEMBL;Acc:A0A2H1CJU4]
711	D915_002855	4	Cytosolic non-specific dipeptidase [Source:UniProtKB/TrEMBL;Acc:A0A4E0RED9]
712	D915_002921	4	NADH-ubiquinone oxidoreductase subunit B14.5a [Source:UniProtKB/TrEMBL;Acc:A0A4E0S1B7]
713	D915_002972	4	WW domain-containing protein [Source:UniProtKB/TrEMBL;Acc:A0A4E0RF45]
714	D915_003002	4	Coiled-coil domain-containing protein [Source:UniProtKB/TrEMBL;Acc:A0A4E0REN0]
715	D915_003027	4	Cilia- and flagella-associated protein 206 [Source:UniProtKB/TrEMBL;Acc:A0A4E0S2C4]
716	D915_003028	4	cGMP phosphodiesterase delta subunit [Source:UniProtKB/TrEMBL;Acc:A0A4E0RGJ4]
717	D915_003078	4	Limkain-b1 [Source:UniProtKB/TrEMBL;Acc:A0A4E0RB91]
718	D915_003160	4	Serine threonine protein kinase nrc [Source:UniProtKB/TrEMBL;Acc:A0A4E0RWR3]
719	D915_003179	4	NA
720	D915_003195	4	MitMem_reg domain-containing protein [Source:UniProtKB/TrEMBL;Acc:A0A4E0RWN8]
721	D915_003230	4	Kinesin protein [Source:UniProtKB/TrEMBL;Acc:A0A4E0S0Y2]
722	D915_003254	4	Protein FAM234A [Source:UniProtKB/TrEMBL;Acc:A0A4E0RBP3]
723	D915_003273	4	Calmodulin [Source:UniProtKB/TrEMBL;Acc:A0A4E0RGA9]
724	D915_003274	4	Centrin-2 [Source:UniProtKB/TrEMBL;Acc:A0A2H1CJR5]
725	D915_003276	4	Centrin-2 [Source:UniProtKB/TrEMBL;Acc:A0A2H1CJS7]
726	D915_003278	4	Radial spoke head protein 4 A [Source:UniProtKB/TrEMBL;Acc:A0A4E0RBI6]
727	D915_003291	4	Cilia- and flagella-associated protein 52 [Source:UniProtKB/TrEMBL;Acc:A0A4E0S2B6]
728	D915_003309	4	Rab-GAP TBC domain-containing protein [Source:UniProtKB/TrEMBL;Acc:A0A4E0RG93]
729	D915_003356	4	UTP--glucose-1-phosphate uridylyltransferase [Source:UniProtKB/TrEMBL;Acc:A0A4E0RFV3]
730	D915_003393	4	Venom allergen protein 13 [Source:UniProtKB/TrEMBL;Acc:A0A4E0RB78]
731	D915_003426	4	NA
732	D915_003436	4	DUF1330 domain-containing protein [Source:UniProtKB/TrEMBL;Acc:A0A4E0RDZ2]
733	D915_003443	4	DUF4201 domain-containing protein [Source:UniProtKB/TrEMBL;Acc:A0A4E0RE96]
734	D915_003453	4	Lebercilin [Source:UniProtKB/TrEMBL;Acc:A0A4E0RIL0]
735	D915_003476	4	PLAC8 family protein [Source:UniProtKB/TrEMBL;Acc:A0A4E0RI06]
736	D915_003483	4	Protein HID1 [Source:UniProtKB/TrEMBL;Acc:A0A4E0RFT4]
737	D915_003486	4	C2H2-type domain-containing protein [Source:UniProtKB/TrEMBL;Acc:A0A4E0RUL9]
738	D915_003487	4	ULP_PROTEASE domain-containing protein [Source:UniProtKB/TrEMBL;Acc:A0A4E0RAP8]
739	D915_003488	4	NA
740	D915_003498	4	Acidic fibroblast growth factor intracellular binding protein [Source:UniProtKB/TrEMBL;Acc:A0A4E0RGA8]
741	D915_003508	4	NA
742	D915_003519	4	IQ domain-containing protein G [Source:UniProtKB/TrEMBL;Acc:A0A2H1CIC0]
743	D915_003555	4	Dynein heavy chain 5 axonemal [Source:UniProtKB/TrEMBL;Acc:A0A4E0RFH8]
744	D915_003570	4	Phosphotransferase [Source:UniProtKB/TrEMBL;Acc:A0A4E0S291]
745	D915_003582	4	Piwi domain-containing protein [Source:UniProtKB/TrEMBL;Acc:A0A4E0RDM1]
746	D915_003585	4	Outer dense fiber of sperm tails protein 3 [Source:UniProtKB/TrEMBL;Acc:A0A4E0RG48]
747	D915_003588	4	BTB/POZ domain-containing protein [Source:UniProtKB/TrEMBL;Acc:A0A2H1CKK9]
748	D915_003601	4	Death domain-containing protein 1 [Source:UniProtKB/TrEMBL;Acc:A0A4E0RG24]
749	D915_003610	4	CN hydrolase domain-containing protein [Source:UniProtKB/TrEMBL;Acc:A0A4E0RW11]
750	D915_003611	4	Protein toll [Source:UniProtKB/TrEMBL;Acc:A0A4E0RUM4]
751	D915_003629	4	Beta-dystroglycan [Source:UniProtKB/TrEMBL;Acc:A0A2H1CIB1]
752	D915_003636	4	APOBEC1 complementation factor [Source:UniProtKB/TrEMBL;Acc:A0A4E0RW31]
753	D915_003648	4	Tubulin alpha chain [Source:UniProtKB/TrEMBL;Acc:A0A2H1CH96]
754	D915_003652	4	Cyclin-dependent kinase 14 [Source:UniProtKB/TrEMBL;Acc:A0A4E0S271]
755	D915_003688	4	L-lactate dehydrogenase [Source:UniProtKB/TrEMBL;Acc:A0A2H1CI25]
756	D915_003697	4	Kinesin light chain [Source:UniProtKB/TrEMBL;Acc:A0A4E0RFD4]
757	D915_003817	4	Ig-like domain-containing protein [Source:UniProtKB/TrEMBL;Acc:A0A4E0S234]
758	D915_003819	4	RING-type domain-containing protein [Source:UniProtKB/TrEMBL;Acc:A0A4E0RVD4]
759	D915_003875	4	Tetraspanin-16 [Source:UniProtKB/TrEMBL;Acc:A0A4E0REQ0]
760	D915_003883	4	Metalloprotease [Source:UniProtKB/TrEMBL;Acc:A0A4E0RGI3]
761	D915_003885	4	PAX-interacting protein 1 [Source:UniProtKB/TrEMBL;Acc:A0A4E0RVF7]
762	D915_003887	4	Kinesin protein [Source:UniProtKB/TrEMBL;Acc:A0A4E0RD67]
763	D915_003899	4	Fibrous sheath-interacting protein 2 [Source:UniProtKB/TrEMBL;Acc:A0A4E0RV81]
764	D915_003908	4	Sodium-and chloride-dependent GABA transporter ine [Source:UniProtKB/TrEMBL;Acc:A0A4E0S063]
765	D915_003913	4	NA
766	D915_003925	4	Intraflagellar transport protein [Source:UniProtKB/TrEMBL;Acc:A0A4E0R9F2]
767	D915_003939	4	Alpha-1,6-mannosyl-glycoprotein 6-beta-N-acetylglucosaminyltransferase [Source:UniProtKB/TrEMBL;Acc:A0A4E0RGY3]
768	D915_003952	4	Solute carrier family 2 facilitated glucose transporter member 3 [Source:UniProtKB/TrEMBL;Acc:A0A4E0RGV2]
769	D915_003961	4	Histone H4 transcription factor [Source:UniProtKB/TrEMBL;Acc:A0A4E0RV97]
770	D915_003963	4	Tubulin beta-4B chain [Source:UniProtKB/TrEMBL;Acc:A0A4E0RUD4]
771	D915_003964	4	Cilia- and flagella-associated protein 299 [Source:UniProtKB/TrEMBL;Acc:A0A4E0R9X1]
772	D915_003981	4	LITAF domain-containing protein [Source:UniProtKB/TrEMBL;Acc:A0A4E0RGE4]
773	D915_004000	4	Intraflagellar transport protein 25 homolog [Source:UniProtKB/TrEMBL;Acc:A0A4E0R8T0]
774	D915_004063	4	Adenylate kinase [Source:UniProtKB/TrEMBL;Acc:A0A4E0S1V0]
775	D915_004071	4	N-acetyltransferase mak3 [Source:UniProtKB/TrEMBL;Acc:A0A4E0RCS3]
776	D915_004078	4	NA
777	D915_004151	4	Mab-21 domain-containing protein [Source:UniProtKB/TrEMBL;Acc:A0A4E0RC76]
778	D915_004166	4	Coronin protein crn1 [Source:UniProtKB/TrEMBL;Acc:A0A4E0RTS1]
779	D915_004187	4	Rho GTPase [Source:UniProtKB/TrEMBL;Acc:A0A4E0RDE1]
780	D915_004219	4	Palmitoyltransferase [Source:UniProtKB/TrEMBL;Acc:A0A4E0RCF1]
781	D915_004220	4	Tubulin polyglutamylase TTLL7 [Source:UniProtKB/TrEMBL;Acc:A0A4E0REL0]
782	D915_004232	4	S100P-binding protein [Source:UniProtKB/TrEMBL;Acc:A0A4E0S1Q7]
783	D915_004233	4	Protein phosphatase inhibitor 2 [Source:UniProtKB/TrEMBL;Acc:A0A4E0RER2]
784	D915_004237	4	Coiled-coil domain-containing protein 170 [Source:UniProtKB/TrEMBL;Acc:A0A4E0RZY5]
785	D915_004250	4	C2H2-type domain-containing protein [Source:UniProtKB/TrEMBL;Acc:A0A2H1CHT9]
786	D915_004264	4	Lymphocyte expansion molecule [Source:UniProtKB/TrEMBL;Acc:A0A4E0RN00]
787	D915_004283	4	CABIT domain-containing protein [Source:UniProtKB/TrEMBL;Acc:A0A4E0S1L9]
788	D915_004334	4	DUF5743 domain-containing protein [Source:UniProtKB/TrEMBL;Acc:A0A4E0R7L7]
789	D915_004343	4	Universal stress protein in QAH/OAS sulfhydrylase 3'region [Source:UniProtKB/TrEMBL;Acc:A0A4E0RZK7]
790	D915_004353	4	Coiled-coil domain-containing protein [Source:UniProtKB/TrEMBL;Acc:A0A4E0RUY8]
791	D915_004387	4	Dynein light chain [Source:UniProtKB/TrEMBL;Acc:A0A2H1CFI0]
792	D915_004403	4	Fructose-bisphosphate aldolase [Source:UniProtKB/TrEMBL;Acc:A0A4E0RDG5]
793	D915_004409	4	Ig-like domain-containing protein [Source:UniProtKB/TrEMBL;Acc:A0A4E0RB06]
794	D915_004412	4	NA
795	D915_004430	4	EF hand family protein [Source:UniProtKB/TrEMBL;Acc:A0A4E0REX2]
796	D915_004441	4	CSD domain-containing protein [Source:UniProtKB/TrEMBL;Acc:A0A4E0RTB7]
797	D915_004453	4	Tubulin polyglutamylase TTLL4 [Source:UniProtKB/TrEMBL;Acc:A0A4E0RFD9]
798	D915_004472	4	L-lactate dehydrogenase [Source:UniProtKB/TrEMBL;Acc:A0A4E0RF03]
799	D915_004497	4	Stathmin domain-containing protein 1 [Source:UniProtKB/TrEMBL;Acc:A0A4E0RF87]
800	D915_004500	4	alpha-L-fucosidase [Source:UniProtKB/TrEMBL;Acc:A0A4E0RUX9]
801	D915_004506	4	Intraflagellar transport protein 81 [Source:UniProtKB/TrEMBL;Acc:A0A4E0S1I4]
802	D915_004532	4	SEP domain-containing protein [Source:UniProtKB/TrEMBL;Acc:A0A4E0RDL7]
803	D915_004543	4	DUF4201 domain-containing protein [Source:UniProtKB/TrEMBL;Acc:A0A4E0RTK7]
804	D915_004547	4	Tubulin polyglutamylase TTLL6 [Source:UniProtKB/TrEMBL;Acc:A0A4E0RAE5]
805	D915_004566	4	Coiled-coil domain-containing protein [Source:UniProtKB/TrEMBL;Acc:A0A4E0RDV3]
806	D915_004612	4	Radial spoke head 1 [Source:UniProtKB/TrEMBL;Acc:A0A4E0RDN9]
807	D915_004618	4	cAMP-dependent protein kinase catalytic subunit alpha [Source:UniProtKB/TrEMBL;Acc:A0A2H1CDZ1]
808	D915_004623	4	Peptidase inhibitor 16 [Source:UniProtKB/TrEMBL;Acc:A0A2H1CCQ3]
809	D915_004628	4	NA
810	D915_004652	4	DUF563 domain-containing protein [Source:UniProtKB/TrEMBL;Acc:A0A4E0RZE0]
811	D915_004663	4	phosphopyruvate hydratase [Source:UniProtKB/TrEMBL;Acc:A0A4E0RDT0]
812	D915_004665	4	Receptor-type tyrosine-protein phosphatase kappa [Source:UniProtKB/TrEMBL;Acc:A0A4E0RAF1]
813	D915_004692	4	WD repeat-containing protein 49 [Source:UniProtKB/TrEMBL;Acc:A0A4E0S1B1]
814	D915_004693	4	Kelch protein 18 [Source:UniProtKB/TrEMBL;Acc:A0A4E0RDE2]
815	D915_004711	4	BTB domain-containing protein [Source:UniProtKB/TrEMBL;Acc:A0A4E0RDH7]
816	D915_004720	4	Protein kinase domain-containing protein [Source:UniProtKB/TrEMBL;Acc:A0A4E0S1F4]
817	D915_004746	4	BTB domain-containing protein [Source:UniProtKB/TrEMBL;Acc:A0A4E0RU91]
818	D915_004749	4	NA
819	D915_004750	4	C2H2 type zinc-finger (2 copies) [Source:UniProtKB/TrEMBL;Acc:A0A4E0RUF0]
820	D915_004766	4	Aquaporin [Source:UniProtKB/TrEMBL;Acc:A0A4E0RZ52]
821	D915_004790	4	Potassium channel subfamily K member 6 [Source:UniProtKB/TrEMBL;Acc:A0A4E0RZ93]
822	D915_004794	4	Riboflavin transporter [Source:UniProtKB/TrEMBL;Acc:A0A4E0R720]
823	D915_004808	4	Dynein light chain roadblock [Source:UniProtKB/TrEMBL;Acc:A0A4E0RD34]
824	D915_004860	4	Sperm-tail PG-rich repeat-containing protein 2 [Source:UniProtKB/TrEMBL;Acc:A0A4E0RAQ3]
825	D915_004964	4	Zinc finger HIT domain-containing protein 1 [Source:UniProtKB/TrEMBL;Acc:A0A4E0S0U1]
826	D915_004976	4	Two pore calcium channel protein 1 [Source:UniProtKB/TrEMBL;Acc:A0A2H1CBX4]
827	D915_004978	4	IQ domain-containing protein E [Source:UniProtKB/TrEMBL;Acc:A0A4E0RT26]
828	D915_004983	4	Coiled-coil domain-containing protein [Source:UniProtKB/TrEMBL;Acc:A0A4E0RDL6]
829	D915_005021	4	Core-2/I-Branching enzyme [Source:UniProtKB/TrEMBL;Acc:A0A4E0RCD7]
830	D915_005052	4	Guanylate kinase-like domain-containing protein [Source:UniProtKB/TrEMBL;Acc:A0A4E0R9P6]
831	D915_005061	4	Elongin-A [Source:UniProtKB/TrEMBL;Acc:A0A4E0RT16]
832	D915_005114	4	Transmembrane protein [Source:UniProtKB/TrEMBL;Acc:A0A4E0R8G5]
833	D915_005117	4	Radial spoke head protein 9 [Source:UniProtKB/TrEMBL;Acc:A0A4E0R6L0]
834	D915_005125	4	WD repeat-containing protein 78 [Source:UniProtKB/TrEMBL;Acc:A0A4E0R9X7]
835	D915_005132	4	Tubulin alpha chain [Source:UniProtKB/TrEMBL;Acc:A0A4E0S174]
836	D915_005133	4	Tubulin alpha chain [Source:UniProtKB/TrEMBL;Acc:A0A4E0RD40]
837	D915_005160	4	Serine/threonine-protein kinase NIM1 [Source:UniProtKB/TrEMBL;Acc:A0A4E0RB64]
838	D915_005176	4	Cilia- and flagella-associated protein 206 [Source:UniProtKB/TrEMBL;Acc:A0A4E0RBM6]
839	D915_005207	4	C2H2-type domain-containing protein [Source:UniProtKB/TrEMBL;Acc:A0A4E0RAB4]
840	D915_005214	4	Retrotransposon gag protein [Source:UniProtKB/TrEMBL;Acc:A0A4E0RS71]
841	D915_005223	4	Coiled-coil domain-containing protein 65 [Source:UniProtKB/TrEMBL;Acc:A0A4E0R8E8]
842	D915_005245	4	WD repeat-containing protein 35 [Source:UniProtKB/TrEMBL;Acc:A0A4E0R593]
843	D915_005250	4	Dynein heavy chain 7 axonemal [Source:UniProtKB/TrEMBL;Acc:A0A4E0RCL6]
844	D915_005258	4	Zinc finger CCCH domain-containing protein 31 [Source:UniProtKB/TrEMBL;Acc:A0A4E0RC24]
845	D915_005265	4	Cilia- and flagella-associated protein 45 [Source:UniProtKB/TrEMBL;Acc:A0A4E0R656]
846	D915_005305	4	Cortactin-binding protein 2 [Source:UniProtKB/TrEMBL;Acc:A0A2H1CBD2]
847	D915_005323	4	Cytoplasmic envelopment protein 1 [Source:UniProtKB/TrEMBL;Acc:A0A4E0RBQ3]
848	D915_005331	4	Adenylate kinase 7 [Source:UniProtKB/TrEMBL;Acc:A0A4E0R5A5]
849	D915_005363	4	PRELI/MSF1 domain-containing protein [Source:UniProtKB/TrEMBL;Acc:A0A4E0R5I6]
850	D915_005377	4	Dyslexia susceptibility 1 candidate protein [Source:UniProtKB/TrEMBL;Acc:A0A4E0RA24]
851	D915_005396	4	Conserved oligomeric Golgi complex subunit 5 [Source:UniProtKB/TrEMBL;Acc:A0A4E0RYL4]
852	D915_005417	4	NA
853	D915_005427	4	Tubulin alpha chain [Source:UniProtKB/TrEMBL;Acc:A0A4E0RC48]
854	D915_005428	4	Tubulin alpha chain [Source:UniProtKB/TrEMBL;Acc:A0A2H1CCW9]
855	D915_005429	4	Tubulin alpha chain [Source:UniProtKB/TrEMBL;Acc:A0A2H1CCP1]
856	D915_005431	4	Tubulin alpha chain [Source:UniProtKB/TrEMBL;Acc:A0A4E0RB13]
857	D915_005466	4	PDZ domain-containing protein [Source:UniProtKB/TrEMBL;Acc:A0A4E0RSB9]
858	D915_005467	4	Dynein heavy chain axonemal [Source:UniProtKB/TrEMBL;Acc:A0A4E0R5U1]
859	D915_005511	4	Calpain-2 catalytic subunit [Source:UniProtKB/TrEMBL;Acc:A0A4E0RSV5]
860	D915_005514	4	UPF0573 protein C2orf70 homolog [Source:UniProtKB/TrEMBL;Acc:A0A2H1C8A5]
861	D915_005528	4	14_3_3 domain-containing protein [Source:UniProtKB/TrEMBL;Acc:A0A4E0RYB3]
862	D915_005531	4	Ig-like domain-containing protein [Source:UniProtKB/TrEMBL;Acc:A0A4E0RB01]
863	D915_005535	4	Non-specific serine/threonine protein kinase [Source:UniProtKB/TrEMBL;Acc:A0A4E0RRG0]
864	D915_005584	4	Cilia- and flagella-associated protein 300 [Source:UniProtKB/TrEMBL;Acc:A0A4E0R9D4]
865	D915_005636	4	Fukutin [Source:UniProtKB/TrEMBL;Acc:A0A4E0RYC2]
866	D915_005646	4	FERM domain-containing protein [Source:UniProtKB/TrEMBL;Acc:A0A4E0RYB0]
867	D915_005649	4	Dynein light intermediate chain axonemal [Source:UniProtKB/TrEMBL;Acc:A0A4E0RT42]
868	D915_005650	4	Cytochrome b5 domain-containing protein 1 [Source:UniProtKB/TrEMBL;Acc:A0A4E0RS27]
869	D915_005653	4	Transmembrane protein [Source:UniProtKB/TrEMBL;Acc:A0A4E0RBD3]
870	D915_005670	4	Stabilizer of axonemal microtubules 2 [Source:UniProtKB/TrEMBL;Acc:A0A4E0RYA3]
871	D915_005701	4	Mitogen-activated protein kinase [Source:UniProtKB/TrEMBL;Acc:A0A4E0R941]
872	D915_005704	4	Kinesin motor domain-containing protein [Source:UniProtKB/TrEMBL;Acc:A0A4E0RAF8]
873	D915_005711	4	Enkurin TRPC channel interacting protein [Source:UniProtKB/TrEMBL;Acc:A0A2H1C935]
874	D915_005739	4	Coiled-coil domain-containing protein 63 [Source:UniProtKB/TrEMBL;Acc:A0A4E0RXW7]
875	D915_005754	4	ADP-ribosylation factor-like protein 2-binding protein [Source:UniProtKB/TrEMBL;Acc:A0A4E0RXV8]
876	D915_005765	4	Proteasome activator complex subunit 3 [Source:UniProtKB/TrEMBL;Acc:A0A2H1C9S1]
877	D915_005767	4	Intraflagellar transport protein 20 [Source:UniProtKB/TrEMBL;Acc:A0A4E0R561]
878	D915_005789	4	NA
879	D915_005810	4	Tubulin alpha chain [Source:UniProtKB/TrEMBL;Acc:A0A4E0R6J3]
880	D915_005822	4	Tyrosine-protein phosphatase non-receptor type 13 [Source:UniProtKB/TrEMBL;Acc:A0A4E0RAY0]
881	D915_005824	4	NA
882	D915_005838	4	Fibronectin type-III domain-containing protein [Source:UniProtKB/TrEMBL;Acc:A0A4E0R8Z9]
883	D915_005918	4	Dynein heavy chain 6 axonemal [Source:UniProtKB/TrEMBL;Acc:A0A4E0R8U8]
884	D915_005922	4	NA
885	D915_005927	4	Pecanex-like protein [Source:UniProtKB/TrEMBL;Acc:A0A4E0RRD8]
886	D915_005935	4	TPR_REGION domain-containing protein [Source:UniProtKB/TrEMBL;Acc:A0A4E0RSB7]
887	D915_005939	4	Serine/threonine-protein phosphatase [Source:UniProtKB/TrEMBL;Acc:A0A2H1C8H9]
888	D915_005950	4	Plexin_cytopl domain-containing protein [Source:UniProtKB/TrEMBL;Acc:A0A4E0R887]
889	D915_005956	4	CxC5 domain-containing protein [Source:UniProtKB/TrEMBL;Acc:A0A4E0RR44]
890	D915_005959/"alpha-tub5"	4	Tubulin alpha chain [Source:UniProtKB/TrEMBL;Acc:B0B5G7]
891	D915_005966	4	Ig-like domain-containing protein [Source:UniProtKB/TrEMBL;Acc:A0A4E0RXX6]
892	D915_005973	4	E3 ubiquitin-protein ligase [Source:UniProtKB/TrEMBL;Acc:A0A4E0RAR3]
893	D915_005974	4	Tetratricopeptide repeat protein 29 [Source:UniProtKB/TrEMBL;Acc:A0A4E0R9K9]
894	D915_006002	4	Tubulin alpha chain [Source:UniProtKB/TrEMBL;Acc:A0A4E0RB94]
895	D915_006018	4	Tetraspanin [Source:UniProtKB/TrEMBL;Acc:A0A4E0RQ58]
896	D915_006020	4	PWWP domain-containing protein 2A [Source:UniProtKB/TrEMBL;Acc:A0A4E0RA01]
897	D915_006041	4	Nucleoside diphosphate kinase [Source:UniProtKB/TrEMBL;Acc:A0A4E0R459]
898	D915_006072	4	Cilia- and flagella-associated protein 91 [Source:UniProtKB/TrEMBL;Acc:A0A4E0R5J5]
899	D915_006100	4	Voltage-dependent L-type calcium channel subunit beta-2 [Source:UniProtKB/TrEMBL;Acc:A0A4E0R7R2]
900	D915_006103	4	Arrestin_C domain-containing protein [Source:UniProtKB/TrEMBL;Acc:A0A4E0R702]
901	D915_006107	4	NA
902	D915_006116	4	CCR4-NOT transcription complex subunit [Source:UniProtKB/TrEMBL;Acc:A0A2H1C5W2]
903	D915_006121	4	Tektin [Source:UniProtKB/TrEMBL;Acc:A0A4E0R8W7]
904	D915_006153	4	EF-hand domain-containing protein [Source:UniProtKB/TrEMBL;Acc:A0A4E0RXC9]
905	D915_006191	4	Transmembrane protein [Source:UniProtKB/TrEMBL;Acc:A0A2H1C9H4]
906	D915_006200	4	Tubulin alpha-A chain [Source:UniProtKB/TrEMBL;Acc:A0A4E0R809]
907	D915_006234	4	Radial spoke head protein 4 like protein A [Source:UniProtKB/TrEMBL;Acc:A0A4E0R8F5]
908	D915_006265	4	TPR_REGION domain-containing protein [Source:UniProtKB/TrEMBL;Acc:A0A4E0R9B1]
909	D915_006266	4	Ubiquitin carboxyl terminal hydrolase 47 [Source:UniProtKB/TrEMBL;Acc:A0A4E0R713]
910	D915_006301	4	DNA topoisomerase III [Source:UniProtKB/TrEMBL;Acc:A0A4E0R6H0]
911	D915_006330	4	Cyclin-dependent kinase 1 [Source:UniProtKB/TrEMBL;Acc:A0A4E0RX96]
912	D915_006332	4	Tubulin alpha chain [Source:UniProtKB/TrEMBL;Acc:A0A4E0RZW2]
913	D915_006338	4	Dynein intermediate chain 1 axonemal [Source:UniProtKB/TrEMBL;Acc:A0A4E0RA71]
914	D915_006361	4	FMRFamide receptor [Source:UniProtKB/TrEMBL;Acc:A0A4E0R4Z2]
915	D915_006383	4	PGG domain-containing protein [Source:UniProtKB/TrEMBL;Acc:A0A4E0R6B6]
916	D915_006386	4	Protein kinase domain-containing protein [Source:UniProtKB/TrEMBL;Acc:A0A4E0QZF6]
917	D915_006389	4	Plastin-1 [Source:UniProtKB/TrEMBL;Acc:A0A2H1C7H0]
918	D915_006428	4	Perilipin-3-like [Source:UniProtKB/TrEMBL;Acc:A0A4E0R578]
919	D915_006430	4	PDGF_2 domain-containing protein [Source:UniProtKB/TrEMBL;Acc:A0A4E0R7P6]
920	D915_006496	4	High mobility group HMG1 HMG2 [Source:UniProtKB/TrEMBL;Acc:A0A4E0R5I2]
921	D915_006523	4	EF-hand calcium-binding domain-containing protein 6 [Source:UniProtKB/TrEMBL;Acc:A0A4E0RNG0]
922	D915_006528	4	BTB domain-containing protein [Source:UniProtKB/TrEMBL;Acc:A0A4E0R7I4]
923	D915_006536	4	Armadillo repeat-containing protein 4 [Source:UniProtKB/TrEMBL;Acc:A0A2H1C844]
924	D915_006538	4	Polycomb protein Asx [Source:UniProtKB/TrEMBL;Acc:A0A4E0RZU4]
925	D915_006544	4	Intraflagellar transport protein 52 [Source:UniProtKB/TrEMBL;Acc:A0A4E0RN13]
926	D915_006638	4	EF-hand domain-containing protein [Source:UniProtKB/TrEMBL;Acc:A0A4E0R6U1]
927	D915_006650	4	Pecanex-like protein [Source:UniProtKB/TrEMBL;Acc:A0A2H1C6F1]
928	D915_006711	4	INCENP_ARK-bind domain-containing protein [Source:UniProtKB/TrEMBL;Acc:A0A2H1C6E2]
929	D915_006725	4	Nuclear protein MDM1 [Source:UniProtKB/TrEMBL;Acc:A0A2H1C5C7]
930	D915_006738	4	IQ and ubiquitin domain-containing protein [Source:UniProtKB/TrEMBL;Acc:A0A2H1C4V8]
931	D915_006797	4	Kinesin-like protein [Source:UniProtKB/TrEMBL;Acc:A0A2H1C7Z0]
932	D915_006799	4	Glycosyltransferase 14 family member [Source:UniProtKB/TrEMBL;Acc:A0A4E0R9N7]
933	D915_006802	4	NA
934	D915_006830	4	EF-hand domain-containing family member B [Source:UniProtKB/TrEMBL;Acc:A0A4E0R8R6]
935	D915_006839	4	Leucine-rich repeat and coiled-coil domain-containing protein 1 [Source:UniProtKB/TrEMBL;Acc:A0A4E0RZI3]
936	D915_006922	4	Glycogen debranching enzyme [Source:UniProtKB/TrEMBL;Acc:A0A4E0R8L3]
937	D915_006944	4	Axonemal dynein light intermediate polypeptide 1 [Source:UniProtKB/TrEMBL;Acc:A0A4E0R1A4]
938	D915_006945	4	CUPID domain-containing protein [Source:UniProtKB/TrEMBL;Acc:A0A4E0R611]
939	D915_006946	4	Kinesin family member 5 [Source:UniProtKB/TrEMBL;Acc:A0A4E0R6R9]
940	D915_006957	4	Nucleoside-diphosphate kinase [Source:UniProtKB/TrEMBL;Acc:A0A4E0R917]
941	D915_006966	4	Ankyrin repeat domain containing protein [Source:UniProtKB/TrEMBL;Acc:A0A4E0RZ70]
942	D915_006971	4	EF-hand domain (C-terminal) containing 2 [Source:UniProtKB/TrEMBL;Acc:A0A4E0RM24]
943	D915_007010	4	Ig-like domain-containing protein [Source:UniProtKB/TrEMBL;Acc:A0A4E0RW69]
944	D915_007017	4	Coiled-coil domain-containing protein lobo [Source:UniProtKB/TrEMBL;Acc:A0A4E0R8G4]
945	D915_007023	4	Tubulin--tyrosine ligase-like protein 9 [Source:UniProtKB/TrEMBL;Acc:A0A4E0RLZ4]
946	D915_007058	4	Zinc finger A20 and AN1 domain-containing stress-associated protein 9 [Source:UniProtKB/TrEMBL;Acc:A0A4E0RLS6]
947	D915_007106	4	SH2 domain-containing protein [Source:UniProtKB/TrEMBL;Acc:A0A4E0RKS5]
948	D915_007108	4	Protein kinase domain-containing protein [Source:UniProtKB/TrEMBL;Acc:A0A4E0R898]
949	D915_007117	4	Titin [Source:UniProtKB/TrEMBL;Acc:A0A4E0R5A7]
950	D915_007135	4	Protein FAM166B [Source:UniProtKB/TrEMBL;Acc:A0A4E0R8U7]
951	D915_007198	4	Protein kinase domain-containing protein [Source:UniProtKB/TrEMBL;Acc:A0A4E0RZ19]
952	D915_007220	4	NA
953	D915_007221	4	5'-nucleotidase [Source:UniProtKB/TrEMBL;Acc:A0A4E0R5S4]
954	D915_007229	4	Cadherin tumor suppressor [Source:UniProtKB/TrEMBL;Acc:A0A4E0RN56]
955	D915_007243/"GAPDH"	4	Glyceraldehyde-3-phosphate dehydrogenase [Source:UniProtKB/TrEMBL;Acc:A0A068LJN3]
956	D915_007294	4	LIM zinc-binding domain-containing protein [Source:UniProtKB/TrEMBL;Acc:A0A4E0R2Y1]
957	D915_007311	4	Adenylate kinase isoenzyme 5 [Source:UniProtKB/TrEMBL;Acc:A0A4E0RMN6]
958	D915_007337	4	Sporangia induced deflagellationinducible protein pu [Source:UniProtKB/TrEMBL;Acc:A0A2H1C3Y1]
959	D915_007345	4	Coiled-coil domain-containing protein 181 [Source:UniProtKB/TrEMBL;Acc:A0A4E0R7N4]
960	D915_007375	4	Aldose reductase B [Source:UniProtKB/TrEMBL;Acc:A0A4E0R2P8]
961	D915_007386	4	Tektin [Source:UniProtKB/TrEMBL;Acc:A0A4E0R9R8]
962	D915_007398/"beta-tub1"	4	Tubulin beta chain [Source:UniProtKB/TrEMBL;Acc:B0B5G8]
963	D915_007406	4	CRIB domain-containing protein [Source:UniProtKB/TrEMBL;Acc:A0A4E0R6X1]
964	D915_007425	4	Serine/arginine repetitive matrix protein 2 [Source:UniProtKB/TrEMBL;Acc:A0A4E0RYP2]
965	D915_007453	4	Leucine-rich repeat-containing protein 23 [Source:UniProtKB/TrEMBL;Acc:A0A4E0R1F5]
966	D915_007474	4	Transcription and mRNA export factor ENY2 [Source:UniProtKB/TrEMBL;Acc:A0A2H1C2B4]
967	D915_007477	4	Guanine nucleotide binding protein Gs subunit [Source:UniProtKB/TrEMBL;Acc:A0A2H1C2V5]
968	D915_007495	4	Secreted protein [Source:UniProtKB/TrEMBL;Acc:A0A4E0RYV7]
969	D915_007500	4	Protein FAM221B [Source:UniProtKB/TrEMBL;Acc:A0A4E0RV93]
970	D915_007511	4	Ubiquitin carboxyl-terminal hydrolase [Source:UniProtKB/TrEMBL;Acc:A0A4E0R2K4]
971	D915_007512	4	DUF4366 domain-containing protein [Source:UniProtKB/TrEMBL;Acc:A0A4E0R828]
972	D915_007549	4	Putative Centrosomal protein of 135 kDa [Source:UniProtKB/TrEMBL;Acc:A0A4E0R117]
973	D915_007556	4	BTB domain-containing protein [Source:UniProtKB/TrEMBL;Acc:A0A4E0RKJ6]
974	D915_007566	4	Adenylate kinase isoenzyme 1 [Source:UniProtKB/TrEMBL;Acc:A0A4E0RVU9]
975	D915_007590	4	Myb-like domain-containing protein [Source:UniProtKB/TrEMBL;Acc:A0A4E0RVA9]
976	D915_007593	4	NA
977	D915_007606	4	C-type lectin domain-containing protein [Source:UniProtKB/TrEMBL;Acc:A0A4E0RVH6]
978	D915_007631	4	Kinesin-like protein [Source:UniProtKB/TrEMBL;Acc:A0A4E0RCQ9]
979	D915_007648	4	Monocyte to macrophage differentiation protein [Source:UniProtKB/TrEMBL;Acc:A0A4E0R548]
980	D915_007654	4	Putative cytochrome C oxidase assembly protein cox11 [Source:UniProtKB/TrEMBL;Acc:A0A4E0R4L5]
981	D915_007676	4	Zinc finger C3HC4 type (RING finger) [Source:UniProtKB/TrEMBL;Acc:A0A4E0R3Z1]
982	D915_007718	4	Leucine rich repeat containing protein 51 [Source:UniProtKB/TrEMBL;Acc:A0A4E0RYC9]
983	D915_007748	4	WD_REPEATS_REGION domain-containing protein [Source:UniProtKB/TrEMBL;Acc:A0A4E0RLD2]
984	D915_007774	4	Post-GPI attachment to proteins factor 3 [Source:UniProtKB/TrEMBL;Acc:A0A2H1C1U6]
985	D915_007775	4	Transmembrane protein [Source:UniProtKB/TrEMBL;Acc:A0A4E0RYJ2]
986	D915_007779	4	NA
987	D915_007783	4	Coiled-coil domain-containing protein 83 [Source:UniProtKB/TrEMBL;Acc:A0A2H1BY01]
988	D915_007817	4	Beta-galactosidase [Source:UniProtKB/TrEMBL;Acc:A0A4E0RY73]
989	D915_007819	4	dual-specificity kinase [Source:UniProtKB/TrEMBL;Acc:A0A4E0R0L3]
990	D915_007840	4	glutathione transferase [Source:UniProtKB/TrEMBL;Acc:A0A2H1C1V0]
991	D915_007865	4	NA
992	D915_007886	4	RING-type E3 ubiquitin transferase [Source:UniProtKB/TrEMBL;Acc:A0A4E0R418]
993	D915_007891	4	Calcium/calmodulin-dependent protein kinase type IV [Source:UniProtKB/TrEMBL;Acc:A0A4E0RY28]
994	D915_007913	4	Dynein light chain [Source:UniProtKB/TrEMBL;Acc:A0A4E0R6Z3]
995	D915_007935	4	Similar to [Source:UniProtKB/TrEMBL;Acc:A0A4E0R494]
996	D915_007940	4	RING-type domain-containing protein [Source:UniProtKB/TrEMBL;Acc:A0A4E0R4H3]
997	D915_007951	4	DNA helicase [Source:UniProtKB/TrEMBL;Acc:A0A2H1C2U3]
998	D915_008043	4	Cilia-and flagella-associated protein 58 [Source:UniProtKB/TrEMBL;Acc:A0A4E0RKB9]
999	D915_008053	4	Centrosomal protein of [Source:UniProtKB/TrEMBL;Acc:A0A4E0R1J3]
1000	D915_008076	4	EGF-like domain-containing protein [Source:UniProtKB/TrEMBL;Acc:A0A4E0RUU9]
1001	D915_008131	4	Leucine-rich repeat-containing protein 67 [Source:UniProtKB/TrEMBL;Acc:A0A4E0RUS7]
1002	D915_008162	4	Drosha [Source:UniProtKB/TrEMBL;Acc:A0A4E0R5T8]
1003	D915_008179	4	NA
1004	D915_008187	4	Sodium/potassium-transporting ATPase subunit alpha [Source:UniProtKB/TrEMBL;Acc:A0A2H1C1V3]
1005	D915_008263	4	SelT/SelW/SelH family protein [Source:UniProtKB/TrEMBL;Acc:A0A4E0R5W1]
1006	D915_008278	4	T-complex-associated testis-expressed protein 1 [Source:UniProtKB/TrEMBL;Acc:A0A4E0R2M4]
1007	D915_008298	4	Tubulin monoglycylase TTLL3 [Source:UniProtKB/TrEMBL;Acc:A0A4E0QZX6]
1008	D915_008319	4	DRB sensitivity-inducing factor large subunit [Source:UniProtKB/TrEMBL;Acc:A0A4E0R5N4]
1009	D915_008401	4	Tektin [Source:UniProtKB/TrEMBL;Acc:A0A4E0QZD6]
1010	D915_008435	4	LEM domain-containing protein [Source:UniProtKB/TrEMBL;Acc:A0A4E0R3B7]
1011	D915_008439	4	Putative ABCA protein [Source:UniProtKB/TrEMBL;Acc:A0A4E0RGZ4]
1012	D915_008446	4	Phosphodiesterase [Source:UniProtKB/TrEMBL;Acc:A0A2H1C0X4]
1013	D915_008457/"beta-tub6"	4	Tubulin beta chain [Source:UniProtKB/TrEMBL;Acc:B0RZ81]
1014	D915_008480	4	NA
1015	D915_008503	4	Secreted protein [Source:UniProtKB/TrEMBL;Acc:A0A4E0R5C8]
1016	D915_008531	4	Cilia-and flagella-associated protein 57 [Source:UniProtKB/TrEMBL;Acc:A0A4E0RGI7]
1017	D915_008545	4	Cilia- and flagella-associated protein 126 [Source:UniProtKB/TrEMBL;Acc:A0A4E0RI60]
1018	D915_008552	4	Alpha-1,4 glucan phosphorylase [Source:UniProtKB/TrEMBL;Acc:A0A4E0R3D1]
1019	D915_008576	4	IQ and AAA domain-containing protein 1 [Source:UniProtKB/TrEMBL;Acc:A0A4E0RGJ7]
1020	D915_008643	4	WD_REPEATS_REGION domain-containing protein [Source:UniProtKB/TrEMBL;Acc:A0A4E0R2S0]
1021	D915_008656	4	Tetratricopeptide repeat protein 6 [Source:UniProtKB/TrEMBL;Acc:A0A4E0QZC2]
1022	D915_008659	4	Rhabdoid tumor protein 1 [Source:UniProtKB/TrEMBL;Acc:A0A4E0R507]
1023	D915_008709	4	Beta-lactamase domain-containing protein 2 [Source:UniProtKB/TrEMBL;Acc:A0A4E0RFL9]
1024	D915_008741	4	Putative Leucine zipper protein [Source:UniProtKB/TrEMBL;Acc:A0A4E0QZ97]
1025	D915_008758	4	Stabilizer of axonemal microtubules 2 [Source:UniProtKB/TrEMBL;Acc:A0A4E0RHR3]
1026	D915_008788	4	Translin-associated factor X-interacting protein 1 [Source:UniProtKB/TrEMBL;Acc:A0A4E0RHH8]
1027	D915_008789	4	EF-hand calcium-binding domain-containing protein 1 [Source:UniProtKB/TrEMBL;Acc:A0A4E0RFP7]
1028	D915_008790	4	CRC domain-containing protein [Source:UniProtKB/TrEMBL;Acc:A0A4E0R2K7]
1029	D915_008796	4	DnaJ subfamily A member 3 mitochondrial [Source:UniProtKB/TrEMBL;Acc:A0A4E0QYG2]
1030	D915_008801	4	Mediator of RNA polymerase II transcription subunit 13 [Source:UniProtKB/TrEMBL;Acc:A0A4E0RFM8]
1031	D915_008807	4	Putative recs1 protein (Responsive to centrifugal force and shear stressprotein 1 protein) [Source:UniProtKB/TrEMBL;Acc:A0A4E0QYN4]
1032	D915_008813	4	Thymidylate kinase 251L [Source:UniProtKB/TrEMBL;Acc:A0A2H1BZH3]
1033	D915_008823	4	Ephrin_rec_like domain-containing protein [Source:UniProtKB/TrEMBL;Acc:A0A4E0R555]
1034	D915_008828	4	CRAL-TRIO domain-containing protein [Source:UniProtKB/TrEMBL;Acc:A0A4E0RGV3]
1035	D915_008891	4	RPAP3_C domain-containing protein [Source:UniProtKB/TrEMBL;Acc:A0A2H1BXP6]
1036	D915_008906	4	Ovule protein [Source:UniProtKB/TrEMBL;Acc:A0A2H1BW18]
1037	D915_008931	4	cAMP-dependent protein kinase type II-alpha regulatory subunit [Source:UniProtKB/TrEMBL;Acc:A0A4E0QYF1]
1038	D915_008952	4	Protein quiver [Source:UniProtKB/TrEMBL;Acc:A0A4E0QY53]
1039	D915_008960	4	Coiled-coil domain-containing protein [Source:UniProtKB/TrEMBL;Acc:A0A4E0QZE3]
1040	D915_008999	4	Ras-associating domain-containing protein [Source:UniProtKB/TrEMBL;Acc:A0A4E0QXT7]
1041	D915_009029	4	Cancer susceptibility candidate protein [Source:UniProtKB/TrEMBL;Acc:A0A4E0RFB5]
1042	D915_009038	4	SAM domain-containing protein [Source:UniProtKB/TrEMBL;Acc:A0A4E0QZ61]
1043	D915_009052	4	Fibronectin type 3 and ankyrin repeat domains protein 1 [Source:UniProtKB/TrEMBL;Acc:A0A4E0RGM0]
1044	D915_009076	4	Tetratricopeptide repeat protein [Source:UniProtKB/TrEMBL;Acc:A0A2H1BX74]
1045	D915_009143	4	KIF-binding protein [Source:UniProtKB/TrEMBL;Acc:A0A2H1BYB7]
1046	D915_009183	4	RBPJ-interacting and tubulin-associated protein [Source:UniProtKB/TrEMBL;Acc:A0A4E0RT28]
1047	D915_009206	4	ClpX-type ZB domain-containing protein [Source:UniProtKB/TrEMBL;Acc:A0A4E0RTA3]
1048	D915_009220	4	Dynein intermediate chain 2 axonemal [Source:UniProtKB/TrEMBL;Acc:A0A4E0RT78]
1049	D915_009223	4	GAGE domain-containing protein [Source:UniProtKB/TrEMBL;Acc:A0A4E0RD95]
1050	D915_009225	4	Outer dense fiber protein 3 [Source:UniProtKB/TrEMBL;Acc:A0A4E0RFZ4]
1051	D915_009242/"alpha-tub1"	4	Tubulin alpha chain [Source:UniProtKB/TrEMBL;Acc:B0B5G3]
1052	D915_009320	4	Carnosine N-methyltransferase [Source:UniProtKB/TrEMBL;Acc:A0A4E0RDI8]
1053	D915_009354	4	ATP-dependent Clp protease ATP-binding subunit clpX mitochondrial [Source:UniProtKB/TrEMBL;Acc:A0A4E0RSF9]
1054	D915_009357	4	General regulatory factor 10 [Source:UniProtKB/TrEMBL;Acc:A0A4E0RF18]
1055	D915_009365	4	LIM zinc-binding domain-containing protein [Source:UniProtKB/TrEMBL;Acc:A0A4E0QX31]
1056	D915_009370	4	Coiled-coil domain-containing protein [Source:UniProtKB/TrEMBL;Acc:A0A4E0RWU7]
1057	D915_009379	4	Beta-arrestin [Source:UniProtKB/TrEMBL;Acc:A0A2H1BW84]
1058	D915_009440	4	C2H2-type domain-containing protein [Source:UniProtKB/TrEMBL;Acc:A0A4E0QY82]
1059	D915_009477	4	Antibiotic biosynthesis monooxygenase [Source:UniProtKB/TrEMBL;Acc:A0A4E0R156]
1060	D915_009511	4	Rab protein 2A [Source:UniProtKB/TrEMBL;Acc:A0A4E0QXY8]
1061	D915_009535	4	Vasohibin 1 [Source:UniProtKB/TrEMBL;Acc:A0A4E0RD74]
1062	D915_009559/"alpha-tub4"	4	Tubulin alpha chain [Source:UniProtKB/TrEMBL;Acc:B0B5G6]
1063	D915_009567	4	NA
1064	D915_009611	4	A-kinase anchor protein 14 [Source:UniProtKB/TrEMBL;Acc:A0A4E0QX20]
1065	D915_009661	4	CUB domain-containing protein [Source:UniProtKB/TrEMBL;Acc:A0A2H1BRZ5]
1066	D915_009697	4	Centrosomal protein POC5 [Source:UniProtKB/TrEMBL;Acc:A0A4E0QZ53]
1067	D915_009710	4	JmjC domain-containing protein [Source:UniProtKB/TrEMBL;Acc:A0A4E0QX05]
1068	D915_009722	4	Scm protein containing 4 mbt domains (Sfmbt) [Source:UniProtKB/TrEMBL;Acc:A0A4E0QYV3]
1069	D915_009726	4	Centrin-2 [Source:UniProtKB/TrEMBL;Acc:A0A4E0RE67]
1070	D915_009730	4	DUF4201 domain-containing protein [Source:UniProtKB/TrEMBL;Acc:A0A4E0R1Z5]
1071	D915_009745	4	Ankyrin-1 [Source:UniProtKB/TrEMBL;Acc:A0A2H1BUN0]
1072	D915_009754	4	DNA mismatch repair protein MLH3 [Source:UniProtKB/TrEMBL;Acc:A0A2H1BUR4]
1073	D915_009762	4	Calmodulin [Source:UniProtKB/TrEMBL;Acc:A0A2H1BUW1]
1074	D915_009810	4	Ovule protein [Source:UniProtKB/TrEMBL;Acc:A0A4E0QY18]
1075	D915_009830	4	UL130 [Source:UniProtKB/TrEMBL;Acc:A0A2H1BUG0]
1076	D915_009840	4	NA
1077	D915_009844	4	G_PROTEIN_RECEP_F2_4 domain-containing protein [Source:UniProtKB/TrEMBL;Acc:A0A4E0RRU0]
1078	D915_009872	4	Bcl-2 protein 1 [Source:UniProtKB/TrEMBL;Acc:A0A2H1BWQ5]
1079	D915_009882	4	Filamin/ABP280 repeat protein [Source:UniProtKB/TrEMBL;Acc:A0A2H1BWA4]
1080	D915_009894	4	Tubulin beta chain [Source:UniProtKB/TrEMBL;Acc:A0A4E0QYI0]
1081	D915_010104	4	Dynein regulatory complex subunit 4 [Source:UniProtKB/TrEMBL;Acc:A0A4E0RW44]
1082	D915_010146	4	MORN repeat-containing protein 3 [Source:UniProtKB/TrEMBL;Acc:A0A4E0RPX6]
1083	D915_010169	4	ANK_REP_REGION domain-containing protein [Source:UniProtKB/TrEMBL;Acc:A0A4E0RAM3]
1084	D915_010181	4	Serine/threonine/tyrosine-interacting protein 1 [Source:UniProtKB/TrEMBL;Acc:A0A4E0RAH9]
1085	D915_010203	4	Cytoplasmic dynein light chain [Source:UniProtKB/TrEMBL;Acc:A0A4E0QUZ9]
1086	D915_010204	4	Dynein light chain roadblock-type [Source:UniProtKB/TrEMBL;Acc:A0A4E0QVR5]
1087	D915_010257	4	C-type lectin domain-containing protein [Source:UniProtKB/TrEMBL;Acc:A0A4E0QVZ5]
1088	D915_010303	4	Kinesin protein [Source:UniProtKB/TrEMBL;Acc:A0A2H1BTK1]
1089	D915_010454	4	Transposase [Source:UniProtKB/TrEMBL;Acc:A0A4E0RVT3]
1090	D915_010490	4	Flocculation protein FLO11-like [Source:UniProtKB/TrEMBL;Acc:A0A2H1BT84]
1091	D915_010557	4	BAG domain-containing protein [Source:UniProtKB/TrEMBL;Acc:A0A2H1BSY1]
1092	D915_010704	4	CASP-like protein [Source:UniProtKB/TrEMBL;Acc:A0A4E0QYY3]
1093	D915_011138	4	Protein MEMO1 [Source:UniProtKB/TrEMBL;Acc:A0A2H1BR97]
1094	D915_011158	4	Heat shock factor-binding protein 1 [Source:UniProtKB/TrEMBL;Acc:A0A4E0R6N4]
1095	D915_000045	5	Gamma-tubulin complex component [Source:UniProtKB/TrEMBL;Acc:A0A4E0RYN2]
1096	D915_000235	5	Protein Wnt [Source:UniProtKB/TrEMBL;Acc:A0A4E0RYG0]
1097	D915_000368	5	Furin [Source:UniProtKB/TrEMBL;Acc:A0A4E0RKD3]
1098	D915_000567	5	Geminin [Source:UniProtKB/TrEMBL;Acc:A0A4E0RRH1]
1099	D915_000647	5	Glutamate receptor 4 [Source:UniProtKB/TrEMBL;Acc:A0A4E0RM17]
1100	D915_000693	5	Cytoplasmic protein NCK1 [Source:UniProtKB/TrEMBL;Acc:A0A4E0RKU5]
1101	D915_001007	5	rRNA N-glycosidase [Source:UniProtKB/TrEMBL;Acc:A0A4E0RZL0]
1102	D915_001014	5	Fibronectin type III domain protein [Source:UniProtKB/TrEMBL;Acc:A0A4E0RKY6]
1103	D915_001092	5	A-kinase anchor protein 7 isoform gamma [Source:UniProtKB/TrEMBL;Acc:A0A4E0RIV6]
1104	D915_001185	5	Centrosomal protein of 104 kDa [Source:UniProtKB/TrEMBL;Acc:A0A4E0S2P9]
1105	D915_001202	5	Nesprin-1-like [Source:UniProtKB/TrEMBL;Acc:A0A4E0RJM2]
1106	D915_001223	5	Nipped-B protein [Source:UniProtKB/TrEMBL;Acc:A0A4E0RZ53]
1107	D915_001252	5	Zinc finger protein [Source:UniProtKB/TrEMBL;Acc:A0A2H1CSI2]
1108	D915_001295	5	Serine/threonine-protein kinase BRSK1 [Source:UniProtKB/TrEMBL;Acc:A0A4E0RMA2]
1109	D915_001320	5	Receptor protein serine/threonine kinase [Source:UniProtKB/TrEMBL;Acc:A0A4E0RPL2]
1110	D915_001446	5	E3 ubiquitin-protein ligase mib1 [Source:UniProtKB/TrEMBL;Acc:A0A4E0RM40]
1111	D915_001470	5	SID1 transmembrane family member 1 [Source:UniProtKB/TrEMBL;Acc:A0A4E0RIY9]
1112	D915_001614	5	Mitogen-activated protein kinase [Source:UniProtKB/TrEMBL;Acc:A0A4E0RDW7]
1113	D915_001839	5	Mammaglobin-A-like [Source:UniProtKB/TrEMBL;Acc:A0A4E0RIU4]
1114	D915_001848	5	5-hydroxytryptamine receptor 1 [Source:UniProtKB/TrEMBL;Acc:A0A4E0RWR7]
1115	D915_001883	5	Tegument protein [Source:UniProtKB/TrEMBL;Acc:A0A4E0RWL1]
1116	D915_002074	5	WAPL domain-containing protein [Source:UniProtKB/TrEMBL;Acc:A0A4E0RHW7]
1117	D915_002115	5	C-type lectin domain-containing protein [Source:UniProtKB/TrEMBL;Acc:A0A4E0RIE8]
1118	D915_002235	5	Calcium/calmodulin-dependent protein kinase Ib [Source:UniProtKB/TrEMBL;Acc:A0A4E0RWC7]
1119	D915_002242	5	Irx [Source:UniProtKB/TrEMBL;Acc:A0A4E0RVS9]
1120	D915_002500	5	5'-nucleotidase [Source:UniProtKB/TrEMBL;Acc:A0A4E0S2Y6]
1121	D915_002563	5	NudC domain-containing protein 1 [Source:UniProtKB/TrEMBL;Acc:A0A4E0RF34]
1122	D915_002628	5	39S ribosomal protein L3 mitochondrial [Source:UniProtKB/TrEMBL;Acc:A0A4E0S2W8]
1123	D915_002862	5	Farp1 protein [Source:UniProtKB/TrEMBL;Acc:A0A4E0RHY7]
1124	D915_002952	5	POU domain protein [Source:UniProtKB/TrEMBL;Acc:A0A4E0RF35]
1125	D915_003035	5	Saposin B-type domain-containing protein [Source:UniProtKB/TrEMBL;Acc:A0A4E0RJJ2]
1126	D915_003167	5	NA
1127	D915_003606	5	GTP-binding protein GEM [Source:UniProtKB/TrEMBL;Acc:A0A4E0S0M0]
1128	D915_003626	5	BCAS3 domain-containing protein [Source:UniProtKB/TrEMBL;Acc:A0A4E0RUG1]
1129	D915_003788	5	F-box and WD-40 domain protein 10 [Source:UniProtKB/TrEMBL;Acc:A0A4E0RUJ7]
1130	D915_003926	5	Enoyl-CoA delta isomerase 2 mitochondrial [Source:UniProtKB/TrEMBL;Acc:A0A4E0S1Y2]
1131	D915_004035	5	Afadin [Source:UniProtKB/TrEMBL;Acc:A0A4E0RF72]
1132	D915_004204	5	Centromere/kinetochore protein zw10 protein [Source:UniProtKB/TrEMBL;Acc:A0A4E0REG0]
1133	D915_004465	5	Dihydroorotate dehydrogenase (quinone), mitochondrial [Source:UniProtKB/TrEMBL;Acc:A0A4E0RC00]
1134	D915_004634	5	GTP 3',8-cyclase [Source:UniProtKB/TrEMBL;Acc:A0A4E0R7A5]
1135	D915_004675	5	DNA-directed DNA polymerase [Source:UniProtKB/TrEMBL;Acc:A0A4E0RDZ9]
1136	D915_004771	5	D-aminoacyl-tRNA deacylase [Source:UniProtKB/TrEMBL;Acc:A0A4E0S1A7]
1137	D915_004781	5	Ran-binding protein 3 [Source:UniProtKB/TrEMBL;Acc:A0A4E0RU52]
1138	D915_004977	5	POC1 centriolar protein A [Source:UniProtKB/TrEMBL;Acc:A0A4E0RCP0]
1139	D915_005256	5	Glycerol-3-phosphate dehydrogenase [Source:UniProtKB/TrEMBL;Acc:A0A4E0R634]
1140	D915_005277	5	Mitogen-activated protein kinase kinase kinase 4 [Source:UniProtKB/TrEMBL;Acc:A0A4E0RYM1]
1141	D915_005298	5	Coiled-coil domain-containing protein [Source:UniProtKB/TrEMBL;Acc:A0A4E0R730]
1142	D915_005873	5	Neurabin-1 [Source:UniProtKB/TrEMBL;Acc:A0A4E0S073]
1143	D915_006115	5	Fanconi anemia group I protein [Source:UniProtKB/TrEMBL;Acc:A0A4E0RX04]
1144	D915_006124	5	DNA repair endonuclease XPF [Source:UniProtKB/TrEMBL;Acc:A0A4E0R609]
1145	D915_006177	5	Nucleolar protein 4 [Source:UniProtKB/TrEMBL;Acc:A0A4E0RXH0]
1146	D915_006214	5	Biotin-protein ligase [Source:UniProtKB/TrEMBL;Acc:A0A4E0RQ47]
1147	D915_006229	5	Ankyrin repeat and MYND domain-containing protein 2 [Source:UniProtKB/TrEMBL;Acc:A0A4E0RAU3]
1148	D915_006257	5	Cell division cycle 20 cofactor of APC complex [Source:UniProtKB/TrEMBL;Acc:A0A4E0RNR7]
1149	D915_006281	5	DUF3452 domain-containing protein [Source:UniProtKB/TrEMBL;Acc:A0A4E0RA93]
1150	D915_006308	5	Ankyrin repeat domain-containing protein 17 [Source:UniProtKB/TrEMBL;Acc:A0A4E0RZW4]
1151	D915_006439	5	RING-type domain-containing protein [Source:UniProtKB/TrEMBL;Acc:A0A4E0RA64]
1152	D915_006807	5	NA
1153	D915_006886	5	G_PROTEIN_RECEP_F1_2 domain-containing protein [Source:UniProtKB/TrEMBL;Acc:A0A4E0R2D3]
1154	D915_006929	5	Zinc finger protein ubi-d4 [Source:UniProtKB/TrEMBL;Acc:A0A4E0R924]
1155	D915_007118	5	separase [Source:UniProtKB/TrEMBL;Acc:A0A4E0R6A8]
1156	D915_007204	5	Protein phosphatase 1 regulatory subunit 12A [Source:UniProtKB/TrEMBL;Acc:A0A2H1C321]
1157	D915_007523	5	NA
1158	D915_007537	5	Transcription initiation factor TFIID subunit 7 [Source:UniProtKB/TrEMBL;Acc:A0A4E0R6B5]
1159	D915_007543	5	NA
1160	D915_007688	5	Fatty acid-binding protein type VII [Source:UniProtKB/TrEMBL;Acc:A0A0U1Z1W6]
1161	D915_007790	5	DNA-(apurinic or apyrimidinic site) lyase [Source:UniProtKB/TrEMBL;Acc:A0A4E0R781]
1162	D915_007921	5	PH and SEC7 domain-containing protein 3 [Source:UniProtKB/TrEMBL;Acc:A0A4E0R5L2]
1163	D915_008016	5	Serine/threonine-protein kinase LATS1 [Source:UniProtKB/TrEMBL;Acc:A0A4E0QY94]
1164	D915_008034	5	AGC-kinase C-terminal domain-containing protein [Source:UniProtKB/TrEMBL;Acc:A0A4E0R4Z1]
1165	D915_008119	5	F-box domain-containing protein [Source:UniProtKB/TrEMBL;Acc:A0A4E0R162]
1166	D915_008155	5	Transcription factor 25 [Source:UniProtKB/TrEMBL;Acc:A0A4E0RIL2]
1167	D915_008233	5	Feline leukemia virus subgroup C receptor protein 1 [Source:UniProtKB/TrEMBL;Acc:A0A4E0R6H8]
1168	D915_008280	5	Blood-brain barrier large neutral amino acid transporter [Source:UniProtKB/TrEMBL;Acc:A0A4E0R6D2]
1169	D915_008330	5	Endophilin-B1 [Source:UniProtKB/TrEMBL;Acc:A0A4E0QZU2]
1170	D915_008336	5	Forkhead box protein J3 [Source:UniProtKB/TrEMBL;Acc:A0A4E0QZN1]
1171	D915_008347	5	leucine--tRNA ligase [Source:UniProtKB/TrEMBL;Acc:A0A4E0RUM3]
1172	D915_008377	5	Chloride intracellular channel protein 4 [Source:UniProtKB/TrEMBL;Acc:A0A4E0R3R9]
1173	D915_008479	5	Aldo-keto reductase family 1 member B4 (Aldose reductase) [Source:UniProtKB/TrEMBL;Acc:A0A4E0RUC5]
1174	D915_008506	5	Coiled-coil-helix-coiled-coil-helix domain-containing protein 1 [Source:UniProtKB/TrEMBL;Acc:A0A2H1BYN6]
1175	D915_008515	5	Rab5 GDP/GTP exchange factor [Source:UniProtKB/TrEMBL;Acc:A0A4E0R5K5]
1176	D915_008622	5	Transcription repressor [Source:UniProtKB/TrEMBL;Acc:A0A4E0R256]
1177	D915_008785	5	Transmembrane 9 superfamily protein member 4 [Source:UniProtKB/TrEMBL;Acc:A0A4E0RSS4]
1178	D915_008816	5	BTB/POZ domain-containing protein kctd15 [Source:UniProtKB/TrEMBL;Acc:A0A4E0R2B3]
1179	D915_008874	5	Mitotic spindle assembly checkpoint protein MAD2 [Source:UniProtKB/TrEMBL;Acc:A0A4E0R295]
1180	D915_008920	5	Selenocysteine lyase [Source:UniProtKB/TrEMBL;Acc:A0A4E0QZG5]
1181	D915_008994	5	Ribosome biogenesis regulatory protein [Source:UniProtKB/TrEMBL;Acc:A0A4E0QXR7]
1182	D915_009067	5	Carbonic anhydrase VII [Source:UniProtKB/TrEMBL;Acc:A0A4E0REW7]
1183	D915_009110	5	TACC_C domain-containing protein [Source:UniProtKB/TrEMBL;Acc:A0A4E0R4C0]
1184	D915_009284	5	NA
1185	D915_009291	5	Sodium/glucose cotransporter [Source:UniProtKB/TrEMBL;Acc:A0A4E0QXJ5]
1186	D915_009317	5	GA Binding Protein Transcription Factor Subunit Alpha [Source:UniProtKB/TrEMBL;Acc:A0A4E0RT44]
1187	D915_009392	5	WD repeat and HMG-box DNA-binding protein 1 [Source:UniProtKB/TrEMBL;Acc:A0A4E0R3F0]
1188	D915_009496	5	DnaJ subfamily C member 9 [Source:UniProtKB/TrEMBL;Acc:A0A2H1BVH2]
1189	D915_009612	5	Vacuolar fusion protein CCZ1 [Source:UniProtKB/TrEMBL;Acc:A0A4E0QVZ9]
1190	D915_009723	5	Kinesin-like protein [Source:UniProtKB/TrEMBL;Acc:A0A4E0QWT6]
1191	D915_009804	5	Pre-rRNA-processing protein TSR2 homolog [Source:UniProtKB/TrEMBL;Acc:A0A4E0QYG7]
1192	D915_010065	5	Muscular LMNA-interacting protein [Source:UniProtKB/TrEMBL;Acc:A0A4E0QY05]
1193	D915_010161	5	Putative methyltransferase NSUN5 [Source:UniProtKB/TrEMBL;Acc:A0A4E0QXP7]
1194	D915_010313	5	Leucine-rich repeat and coiled-coil domain-containing protein 1 [Source:UniProtKB/TrEMBL;Acc:A0A4E0QV60]
1195	D915_010315	5	cDNA [Source:UniProtKB/TrEMBL;Acc:A0A4E0R081]
1196	D915_010382	5	phenylalanine--tRNA ligase [Source:UniProtKB/TrEMBL;Acc:A0A4E0QVV5]
1197	D915_010451	5	Secreted protein [Source:UniProtKB/TrEMBL;Acc:A0A4E0QU86]
1198	D915_010630	5	Serine-threonine kinase receptor-associated protein [Source:UniProtKB/TrEMBL;Acc:A0A4E0QTW5]
1199	D915_010831	5	Transcription elongation factor 1 homolog [Source:UniProtKB/TrEMBL;Acc:A0A2H1BSS4]
1200	D915_010913	5	alkaline phosphatase [Source:UniProtKB/TrEMBL;Acc:A0A2H1BRM0]
1201	D915_010918	5	valine--tRNA ligase [Source:UniProtKB/TrEMBL;Acc:A0A4E0QT00]
1202	D915_010962	5	SERPIN domain-containing protein [Source:UniProtKB/TrEMBL;Acc:A0A4E0RA69]
1203	D915_011052	5	Alpha-1,4 glucan phosphorylase [Source:UniProtKB/TrEMBL;Acc:A0A4E0RUQ6]
1204	D915_011078	5	NA
1205	D915_011163	5	Mitochondrial 28S ribosomal protein S29 [Source:UniProtKB/TrEMBL;Acc:A0A2H1BR96]
1206	D915_000031	6	INCENP_ARK-bind domain-containing protein [Source:UniProtKB/TrEMBL;Acc:A0A4E0RN60]
1207	D915_000063	6	Vacuolar protein sorting-associated protein 13C [Source:UniProtKB/TrEMBL;Acc:A0A4E0RKY3]
1208	D915_000098	6	snRNA-activating protein complex subunit 4 [Source:UniProtKB/TrEMBL;Acc:A0A4E0RJ55]
1209	D915_000130	6	Zinc finger protein [Source:UniProtKB/TrEMBL;Acc:A0A4E0RMZ7]
1210	D915_000202	6	Bestrophin homolog [Source:UniProtKB/TrEMBL;Acc:A0A4E0RPF1]
1211	D915_000238	6	Family S9 non-peptidase ue (S09 family) [Source:UniProtKB/TrEMBL;Acc:A0A4E0RPG0]
1212	D915_000556	6	Zinc finger protein [Source:UniProtKB/TrEMBL;Acc:A0A4E0RY67]
1213	D915_000558	6	Zinc finger protein [Source:UniProtKB/TrEMBL;Acc:A0A2H1CW15]
1214	D915_000663	6	Afadin [Source:UniProtKB/TrEMBL;Acc:A0A4E0RKX2]
1215	D915_000698	6	Endonuclease [Source:UniProtKB/TrEMBL;Acc:A0A4E0RNC9]
1216	D915_000740	6	RNA helicase [Source:UniProtKB/TrEMBL;Acc:A0A4E0RLK4]
1217	D915_000765	6	Sulfhydryl oxidase [Source:UniProtKB/TrEMBL;Acc:A0A4E0S374]
1218	D915_000808	6	RNA-binding protein NOB1 [Source:UniProtKB/TrEMBL;Acc:A0A4E0RLL0]
1219	D915_000850	6	Solute carrier family 25 member 38 [Source:UniProtKB/TrEMBL;Acc:A0A4E0S3Y2]
1220	D915_000854	6	Protein polybromo-1 [Source:UniProtKB/TrEMBL;Acc:A0A4E0RJH8]
1221	D915_000932	6	Hydroxymethylglutaryl-CoA synthase [Source:UniProtKB/TrEMBL;Acc:A0A4E0S314]
1222	D915_000998	6	Ribosomal RNA small subunit methyltransferase [Source:UniProtKB/TrEMBL;Acc:A0A4E0RMZ8]
1223	D915_001023	6	Histone deacetylase complex subunit SAP18 [Source:UniProtKB/TrEMBL;Acc:A0A4E0RQN4]
1224	D915_001212	6	Ribosomal protein S18 domain-containing protein [Source:UniProtKB/TrEMBL;Acc:A0A4E0RJJ1]
1225	D915_001224	6	EGF-like domain-containing protein [Source:UniProtKB/TrEMBL;Acc:A0A4E0RX73]
1226	D915_001247	6	NA
1227	D915_001357	6	Non-specific serine/threonine protein kinase [Source:UniProtKB/TrEMBL;Acc:A0A4E0RK89]
1228	D915_001359	6	Ubiquitin carboxyl-terminal hydrolase 24 [Source:UniProtKB/TrEMBL;Acc:A0A4E0S3M0]
1229	D915_001372	6	3-methylcrotonyl-CoA carboxylase beta subunit [Source:UniProtKB/TrEMBL;Acc:A0A4E0RFV6]
1230	D915_001382	6	Probable cytosolic iron-sulfur protein assembly protein CIAO1 homolog [Source:UniProtKB/TrEMBL;Acc:A0A4E0RFT0]
1231	D915_001391	6	TATA-binding protein-associated factor [Source:UniProtKB/TrEMBL;Acc:A0A4E0RYT4]
1232	D915_001393	6	Twinfilin actin-binding protein 1 [Source:UniProtKB/TrEMBL;Acc:A0A4E0S2J0]
1233	D915_001461	6	Hypoxia up-regulated protein 1 [Source:UniProtKB/TrEMBL;Acc:A0A4E0RNU1]
1234	D915_001508	6	NCK-associated protein 1 [Source:UniProtKB/TrEMBL;Acc:A0A4E0RJA0]
1235	D915_001548	6	Zinc finger and BTB domain-containing protein 41 [Source:UniProtKB/TrEMBL;Acc:A0A4E0RWT2]
1236	D915_001559	6	Palmitoyltransferase [Source:UniProtKB/TrEMBL;Acc:A0A4E0RX01]
1237	D915_001575	6	Calcium-transporting ATPase [Source:UniProtKB/TrEMBL;Acc:A0A4E0S3K9]
1238	D915_001621	6	Neurofibromin [Source:UniProtKB/TrEMBL;Acc:A0A4E0RPC7]
1239	D915_001653	6	Transcription factor AP-4 [Source:UniProtKB/TrEMBL;Acc:A0A4E0S268]
1240	D915_001689	6	Putative Histone-lysine N-methyltransferase MLL3 [Source:UniProtKB/TrEMBL;Acc:A0A4E0RYV2]
1241	D915_001768	6	WD_REPEATS_REGION domain-containing protein [Source:UniProtKB/TrEMBL;Acc:A0A4E0S3A1]
1242	D915_001782	6	Integrator complex subunit 9 [Source:UniProtKB/TrEMBL;Acc:A0A4E0RLB2]
1243	D915_001788	6	Lig_chan-Glu_bd domain-containing protein [Source:UniProtKB/TrEMBL;Acc:A0A4E0RP97]
1244	D915_001799	6	HECT domain-containing protein [Source:UniProtKB/TrEMBL;Acc:A0A4E0RJ83]
1245	D915_001948	6	DNA helicase [Source:UniProtKB/TrEMBL;Acc:A0A4E0RIN1]
1246	D915_002017	6	UDP-glucose 6-dehydrogenase [Source:UniProtKB/TrEMBL;Acc:A0A4E0RDX8]
1247	D915_002022	6	NA
1248	D915_002026	6	Apoptosis-antagonizing transcription factor C-terminal [Source:UniProtKB/TrEMBL;Acc:A0A4E0RHZ9]
1249	D915_002034	6	peptidylamidoglycolate lyase [Source:UniProtKB/TrEMBL;Acc:A0A4E0RHB3]
1250	D915_002038	6	DNA mismatch repair protein [Source:UniProtKB/TrEMBL;Acc:A0A4E0RIB4]
1251	D915_002081	6	Protein kinase C [Source:UniProtKB/TrEMBL;Acc:A0A4E0RMU1]
1252	D915_002099	6	Rad and Gem GTP binding protein 1 [Source:UniProtKB/TrEMBL;Acc:A0A4E0RHY2]
1253	D915_002165	6	Zinc metalloproteinase YIL108W [Source:UniProtKB/TrEMBL;Acc:A0A4E0RKF8]
1254	D915_002172	6	Ryanodine receptor 44F [Source:UniProtKB/TrEMBL;Acc:A0A4E0RMD6]
1255	D915_002214	6	tryptophan--tRNA ligase [Source:UniProtKB/TrEMBL;Acc:A0A4E0RY05]
1256	D915_002257	6	Cleavage and polyadenylation specificity factor subunit 1 [Source:UniProtKB/TrEMBL;Acc:A0A4E0RDS1]
1257	D915_002274	6	Origin recognition complex subunit [Source:UniProtKB/TrEMBL;Acc:A0A4E0S345]
1258	D915_002297	6	Putative RNA-binding protein 15 [Source:UniProtKB/TrEMBL;Acc:A0A2H1CNK6]
1259	D915_002334	6	Aldehyde dehydrogenase family protein [Source:UniProtKB/TrEMBL;Acc:A0A2H1CMP8]
1260	D915_002383	6	Pre-mRNA-splicing factor RBM22 [Source:UniProtKB/TrEMBL;Acc:A0A4E0S1P3]
1261	D915_002458	6	Cyclin-dependent kinase [Source:UniProtKB/TrEMBL;Acc:A0A4E0RFZ8]
1262	D915_002492	6	2-oxoglutarate and iron-dependent oxygenase domain-containing protein 1 [Source:UniProtKB/TrEMBL;Acc:A0A4E0RXI1]
1263	D915_002498	6	Ribonuclease H2 subunit B [Source:UniProtKB/TrEMBL;Acc:A0A4E0RVR9]
1264	D915_002517	6	Nuclear receptor subfamily 5 group A member 2 [Source:UniProtKB/TrEMBL;Acc:A0A4E0RJ96]
1265	D915_002627	6	Anoctamin [Source:UniProtKB/TrEMBL;Acc:A0A4E0RHA9]
1266	D915_002688	6	Endonuclease V [Source:UniProtKB/TrEMBL;Acc:A0A4E0S2X5]
1267	D915_002710	6	Transmembrane protein [Source:UniProtKB/TrEMBL;Acc:A0A4E0RG18]
1268	D915_002717	6	receptor protein-tyrosine kinase [Source:UniProtKB/TrEMBL;Acc:A0A4E0RCM6]
1269	D915_002746	6	Timeless [Source:UniProtKB/TrEMBL;Acc:A0A4E0S2V6]
1270	D915_002752	6	DEAH (Asp-Glu-Ala-His) box polypeptide 38 [Source:UniProtKB/TrEMBL;Acc:A0A4E0RIQ0]
1271	D915_002775	6	U3 small nucleolar RNA-interacting protein 2 [Source:UniProtKB/TrEMBL;Acc:A0A4E0S1D0]
1272	D915_002802	6	Chromatin-remodeling ATPase INO80 [Source:UniProtKB/TrEMBL;Acc:A0A4E0RFR6]
1273	D915_002809	6	Origin recognition complex subunit 3 [Source:UniProtKB/TrEMBL;Acc:A0A4E0RFL7]
1274	D915_002815	6	HAD superfamily hydrolase subfamily IG 5' nucleotidase [Source:UniProtKB/TrEMBL;Acc:A0A4E0RF54]
1275	D915_002821	6	Mediator of RNA polymerase II transcription subunit 14 [Source:UniProtKB/TrEMBL;Acc:A0A4E0RH63]
1276	D915_002854	6	Kinesin protein [Source:UniProtKB/TrEMBL;Acc:A0A4E0RG74]
1277	D915_002856	6	LanC protein 1 [Source:UniProtKB/TrEMBL;Acc:A0A4E0RWI4]
1278	D915_002859	6	Family S60 non peptidase ue (S60 family) [Source:UniProtKB/TrEMBL;Acc:A0A4E0RKN6]
1279	D915_002914	6	Protein transport protein SEC20 [Source:UniProtKB/TrEMBL;Acc:A0A4E0RCE9]
1280	D915_002945	6	Proteasome-associated protein ECM29 [Source:UniProtKB/TrEMBL;Acc:A0A4E0RF76]
1281	D915_002968	6	Tetraspanin [Source:UniProtKB/TrEMBL;Acc:A0A4E0RVC8]
1282	D915_003005	6	Nuclear export mediator factor NEMF [Source:UniProtKB/TrEMBL;Acc:A0A4E0RC36]
1283	D915_003069	6	Tegument antigen (I(H)A) [Source:UniProtKB/TrEMBL;Acc:A0A4E0REX7]
1284	D915_003092	6	Transmembrane protein 62 [Source:UniProtKB/TrEMBL;Acc:A0A4E0RWJ7]
1285	D915_003123	6	Random slug protein 5 [Source:UniProtKB/TrEMBL;Acc:A0A4E0REU5]
1286	D915_003210	6	NA
1287	D915_003214	6	Chromobox protein 1 (Heterochromatin protein 1 beta) [Source:UniProtKB/TrEMBL;Acc:A0A4E0RWP3]
1288	D915_003263	6	Putative Transmembrane protein 57 [Source:UniProtKB/TrEMBL;Acc:A0A4E0RBD4]
1289	D915_003269	6	Decaprenyl-diphosphate synthase subunit [Source:UniProtKB/TrEMBL;Acc:A0A4E0RWC5]
1290	D915_003285	6	Dynein beta chain ciliary [Source:UniProtKB/TrEMBL;Acc:A0A4E0RBJ0]
1291	D915_003345	6	RRP15-like protein [Source:UniProtKB/TrEMBL;Acc:A0A4E0S0U6]
1292	D915_003363	6	DNA polymerase alpha subunit B [Source:UniProtKB/TrEMBL;Acc:A0A4E0REA0]
1293	D915_003446	6	Protein ect2 [Source:UniProtKB/TrEMBL;Acc:A0A4E0RB55]
1294	D915_003490	6	DNA repair protein RAD51 homolog [Source:UniProtKB/TrEMBL;Acc:A0A4E0RID1]
1295	D915_003500	6	Copine VIII [Source:UniProtKB/TrEMBL;Acc:A0A4E0RDW3]
1296	D915_003505	6	Iroquois-class homeodomain protein IRX-4 [Source:UniProtKB/TrEMBL;Acc:A0A4E0RFK6]
1297	D915_003524	6	Lon protease homolog, mitochondrial [Source:UniProtKB/TrEMBL;Acc:A0A4E0S262]
1298	D915_003533	6	Deoxyribodipyrimidine photo-lyase [Source:UniProtKB/TrEMBL;Acc:A0A4E0RE62]
1299	D915_003614	6	Retinoblastoma protein 1 [Source:UniProtKB/TrEMBL;Acc:A0A4E0S287]
1300	D915_003680	6	Rap-GAP domain-containing protein [Source:UniProtKB/TrEMBL;Acc:A0A4E0S270]
1301	D915_003703/"inx.15"	6	Innexin [Source:UniProtKB/TrEMBL;Acc:A0A4E0RCI5]
1302	D915_003737	6	[histone H4]-lysine(20) N-methyltransferase [Source:UniProtKB/TrEMBL;Acc:A0A4E0R9Y7]
1303	D915_003752	6	Nucleolar protein 5 [Source:UniProtKB/TrEMBL;Acc:A0A4E0RFA8]
1304	D915_003777	6	Dynein heavy chain 1 cytosolic [Source:UniProtKB/TrEMBL;Acc:A0A4E0RUC6]
1305	D915_003786	6	PHB domain-containing protein [Source:UniProtKB/TrEMBL;Acc:A0A4E0S001]
1306	D915_003812	6	Phospholipid scramblase [Source:UniProtKB/TrEMBL;Acc:A0A4E0RD32]
1307	D915_003833	6	Bromo domain-containing protein [Source:UniProtKB/TrEMBL;Acc:A0A4E0RZX8]
1308	D915_003871	6	Scaffold attachment factor B2 [Source:UniProtKB/TrEMBL;Acc:A0A4E0RUE2]
1309	D915_003880	6	Calcium-dependent secretion activator 1 [Source:UniProtKB/TrEMBL;Acc:A0A4E0RGA5]
1310	D915_003903	6	Pseudouridylate synthase 7 [Source:UniProtKB/TrEMBL;Acc:A0A4E0R8H9]
1311	D915_003904	6	Maternal protein pumilio [Source:UniProtKB/TrEMBL;Acc:A0A4E0RV69]
1312	D915_003947	6	[histone H3]-trimethyl-L-lysine(4) demethylase [Source:UniProtKB/TrEMBL;Acc:A0A4E0RUD1]
1313	D915_003950	6	DUF5917 domain-containing protein [Source:UniProtKB/TrEMBL;Acc:A0A4E0S071]
1314	D915_003951	6	NA
1315	D915_003959	6	3-hydroxy-3-methylglutaryl-coenzyme A reductase [Source:UniProtKB/TrEMBL;Acc:A0A4E0REL9]
1316	D915_003967	6	Acetyltransferase C complex catalytic subunit MAK3 [Source:UniProtKB/TrEMBL;Acc:A0A4E0RGH1]
1317	D915_003969	6	Nucleoporin GLE1 [Source:UniProtKB/TrEMBL;Acc:A0A4E0RCS6]
1318	D915_003990	6	Guanine nucleotide binding protein subunit [Source:UniProtKB/TrEMBL;Acc:A0A4E0RF65]
1319	D915_004002	6	Hexosyltransferase [Source:UniProtKB/TrEMBL;Acc:A0A2H1CGX7]
1320	D915_004010	6	40S ribosomal protein S9 [Source:UniProtKB/TrEMBL;Acc:A0A2H1CGM4]
1321	D915_004019	6	Putative phd finger protein [Source:UniProtKB/TrEMBL;Acc:A0A4E0RU02]
1322	D915_004032	6	Pumilio domain containing protein [Source:UniProtKB/TrEMBL;Acc:A0A4E0RGB9]
1323	D915_004065	6	Ubiquitin conjugating enzyme [Source:UniProtKB/TrEMBL;Acc:A0A2H1CG24]
1324	D915_004085	6	Endonuclease/exonuclease/phosphatase family domain-containing protein 1 [Source:UniProtKB/TrEMBL;Acc:A0A4E0RFD1]
1325	D915_004103	6	non-specific serine/threonine protein kinase [Source:UniProtKB/TrEMBL;Acc:A0A4E0RE66]
1326	D915_004110	6	DEP domain-containing protein [Source:UniProtKB/TrEMBL;Acc:A0A4E0S1W2]
1327	D915_004125	6	Hexosyltransferase [Source:UniProtKB/TrEMBL;Acc:A0A4E0R9B9]
1328	D915_004141	6	H/ACA ribonucleoprotein complex subunit [Source:UniProtKB/TrEMBL;Acc:A0A4E0RV00]
1329	D915_004145	6	Transmembrane protein [Source:UniProtKB/TrEMBL;Acc:A0A4E0RV53]
1330	D915_004261	6	Ras gene family member T1 [Source:UniProtKB/TrEMBL;Acc:A0A4E0RAX5]
1331	D915_004293	6	RalA-binding protein 1 [Source:UniProtKB/TrEMBL;Acc:A0A4E0RV04]
1332	D915_004333	6	Ethanolamine kinase [Source:UniProtKB/TrEMBL;Acc:A0A4E0RTI9]
1333	D915_004377	6	Replication factor c subunit 2 [Source:UniProtKB/TrEMBL;Acc:A0A4E0RT97]
1334	D915_004399	6	Ras GTPase-activating protein 1 [Source:UniProtKB/TrEMBL;Acc:A0A4E0RBZ0]
1335	D915_004419	6	Ribosome biogenesis protein BMS1 [Source:UniProtKB/TrEMBL;Acc:A0A4E0REE8]
1336	D915_004424	6	Aspartyl trna synthetase mitochondrial [Source:UniProtKB/TrEMBL;Acc:A0A4E0RUL5]
1337	D915_004459	6	O-phosphoseryl-tRNA(Sec) selenium transferase [Source:UniProtKB/TrEMBL;Acc:A0A4E0RBW8]
1338	D915_004494	6	Transient receptor potential cation channel subfamily A member 1 [Source:UniProtKB/TrEMBL;Acc:A0A4E0RF15]
1339	D915_004542	6	heparosan-N-sulfate-glucuronate 5-epimerase [Source:UniProtKB/TrEMBL;Acc:A0A4E0RUN1]
1340	D915_004604	6	protein-tyrosine-phosphatase [Source:UniProtKB/TrEMBL;Acc:A0A4E0RE54]
1341	D915_004608	6	Twinkle protein mitochondrial [Source:UniProtKB/TrEMBL;Acc:A0A4E0RTD0]
1342	D915_004640	6	CAD protein [Source:UniProtKB/TrEMBL;Acc:A0A4E0R763]
1343	D915_004669	6	Huntingtin interacting protein 1 [Source:UniProtKB/TrEMBL;Acc:A0A2H1CDD4]
1344	D915_004690	6	Zinc finger FLYWCH type [Source:UniProtKB/TrEMBL;Acc:A0A4E0RDP2]
1345	D915_004701	6	AP-3 complex subunit delta [Source:UniProtKB/TrEMBL;Acc:A0A4E0RDI6]
1346	D915_004735	6	ATP synthase-coupling factor 6, mitochondrial [Source:UniProtKB/TrEMBL;Acc:A0A2H1CDU3]
1347	D915_004755	6	Colorectal cancer associated 2 [Source:UniProtKB/TrEMBL;Acc:A0A2H1CC66]
1348	D915_004770	6	NA
1349	D915_004774	6	Asparaginase [Source:UniProtKB/TrEMBL;Acc:A0A2H1CEY7]
1350	D915_004858	6	non-specific serine/threonine protein kinase [Source:UniProtKB/TrEMBL;Acc:A0A4E0S151]
1351	D915_004862	6	DNA replication licensing factor MCM3 [Source:UniProtKB/TrEMBL;Acc:A0A4E0RD64]
1352	D915_004893	6	Ubiquitin-associated domain-containing protein 2 [Source:UniProtKB/TrEMBL;Acc:A0A4E0RCK4]
1353	D915_004912	6	Mitochondrial import inner membrane translocase subunit TIM9 [Source:UniProtKB/TrEMBL;Acc:A0A4E0RWG7]
1354	D915_004932	6	Parafibromin [Source:UniProtKB/TrEMBL;Acc:A0A4E0R6G5]
1355	D915_004954	6	Prolyl endopeptidase [Source:UniProtKB/TrEMBL;Acc:A0A4E0RBS4]
1356	D915_004998	6	Protein MIS12 homolog [Source:UniProtKB/TrEMBL;Acc:A0A4E0R9T1]
1357	D915_005035	6	Putative Multiple ankyrin repeats single kh domain protein [Source:UniProtKB/TrEMBL;Acc:A0A4E0RSK7]
1358	D915_005042	6	mitogen-activated protein kinase [Source:UniProtKB/TrEMBL;Acc:A0A4E0RTP7]
1359	D915_005110	6	Homeobox protein [Source:UniProtKB/TrEMBL;Acc:A0A4E0R6E9]
1360	D915_005124	6	Glycosyltransferase 1 domain-containing protein 1 [Source:UniProtKB/TrEMBL;Acc:A0A4E0RCH8]
1361	D915_005149	6	28S ribosomal protein S35 mitochondrial [Source:UniProtKB/TrEMBL;Acc:A0A4E0RRM9]
1362	D915_005150	6	NUC153 domain-containing protein [Source:UniProtKB/TrEMBL;Acc:A0A4E0R9B0]
1363	D915_005151	6	Membrane-associated guanylate kinase WW and PDZ domain-containing protein 3 [Source:UniProtKB/TrEMBL;Acc:A0A4E0RCU3]
1364	D915_005153	6	Exocyst complex component 3 [Source:UniProtKB/TrEMBL;Acc:A0A4E0R4V5]
1365	D915_005155	6	Jun protein [Source:UniProtKB/TrEMBL;Acc:A0A4E0R979]
1366	D915_005171	6	rRNA adenine N(6)-methyltransferase [Source:UniProtKB/TrEMBL;Acc:A0A4E0RYP0]
1367	D915_005222	6	Huntingtin-interacting protein HYPK [Source:UniProtKB/TrEMBL;Acc:A0A4E0R5U9]
1368	D915_005240	6	MICOS complex subunit [Source:UniProtKB/TrEMBL;Acc:A0A4E0RCI6]
1369	D915_005286	6	Nucleolar protein 56 [Source:UniProtKB/TrEMBL;Acc:A0A4E0RT58]
1370	D915_005301	6	Polypeptide N-acetylgalactosaminyltransferase [Source:UniProtKB/TrEMBL;Acc:A0A4E0RBD9]
1371	D915_005326	6	Symplekin [Source:UniProtKB/TrEMBL;Acc:A0A4E0RCK6]
1372	D915_005375	6	LIM and SH3 domain protein 1 [Source:UniProtKB/TrEMBL;Acc:A0A4E0RY83]
1373	D915_005411	6	Adenosylhomocysteinase [Source:UniProtKB/TrEMBL;Acc:A0A4E0RBW2]
1374	D915_005412	6	28S ribosomal protein S30 mitochondrial [Source:UniProtKB/TrEMBL;Acc:A0A4E0RC22]
1375	D915_005414	6	RING-type domain-containing protein [Source:UniProtKB/TrEMBL;Acc:A0A4E0R9G7]
1376	D915_005494	6	Mediator complex subunit 30 [Source:UniProtKB/TrEMBL;Acc:A0A2H1CAK1]
1377	D915_005498	6	Tumor necrosis factor alpha-induced protein 2 [Source:UniProtKB/TrEMBL;Acc:A0A4E0R9F5]
1378	D915_005521	6	Condensin complex subunit 3 [Source:UniProtKB/TrEMBL;Acc:A0A4E0S0I6]
1379	D915_005569	6	Dpy-30 domain-containing protein [Source:UniProtKB/TrEMBL;Acc:A0A4E0RQR1]
1380	D915_005614	6	tRNA (guanine(26)-N(2))-dimethyltransferase [Source:UniProtKB/TrEMBL;Acc:A0A4E0RAJ3]
1381	D915_005621	6	Centaurin-gamma-1A [Source:UniProtKB/TrEMBL;Acc:A0A4E0R7B3]
1382	D915_005634	6	NipSnap1 [Source:UniProtKB/TrEMBL;Acc:A0A4E0RAR4]
1383	D915_005702	6	Putative transcription factor [Source:UniProtKB/TrEMBL;Acc:A0A4E0R4V3]
1384	D915_005725	6	P53 domain-containing protein [Source:UniProtKB/TrEMBL;Acc:A0A4E0RAD6]
1385	D915_005730	6	CID domain-containing protein [Source:UniProtKB/TrEMBL;Acc:A0A4E0RSD7]
1386	D915_005796	6	NEDD8 [Source:UniProtKB/TrEMBL;Acc:A0A2H1C978]
1387	D915_005834	6	Tubulin alpha chain [Source:UniProtKB/TrEMBL;Acc:A0A4E0RAF5]
1388	D915_005843	6	Regulator of nonsense transcripts 1 [Source:UniProtKB/TrEMBL;Acc:A0A4E0RRS9]
1389	D915_005859	6	Signal peptide peptidase-like 2B [Source:UniProtKB/TrEMBL;Acc:A0A4E0R6C5]
1390	D915_005861	6	E3 ubiquitin-protein ligase RNF170 [Source:UniProtKB/TrEMBL;Acc:A0A2H1C8B0]
1391	D915_005946	6	Cyclin-dependent kinase 6 [Source:UniProtKB/TrEMBL;Acc:A0A4E0R8S1]
1392	D915_005970	6	WD_REPEATS_REGION domain-containing protein [Source:UniProtKB/TrEMBL;Acc:A0A4E0RPW9]
1393	D915_006010	6	NADH dehydrogenase [ubiquinone] 1 beta subcomplex subunit 9 [Source:UniProtKB/TrEMBL;Acc:A0A4E0R7V6]
1394	D915_006053	6	H/ACA ribonucleoprotein complex non-core subunit NAF1 [Source:UniProtKB/TrEMBL;Acc:A0A4E0R8B1]
1395	D915_006055	6	DIS3-like exonuclease 1 [Source:UniProtKB/TrEMBL;Acc:A0A4E0R4Q2]
1396	D915_006069	6	Enhancer of mRNA-decapping protein 3 [Source:UniProtKB/TrEMBL;Acc:A0A4E0S086]
1397	D915_006086	6	Acetylcholine-gated chloride channel subunit [Source:UniProtKB/TrEMBL;Acc:A0A4E0R7Z2]
1398	D915_006135	6	Potassium voltage-gated channel protein eag [Source:UniProtKB/TrEMBL;Acc:A0A4E0RA68]
1399	D915_006184	6	PI-PLC X domain-containing protein 3 [Source:UniProtKB/TrEMBL;Acc:A0A4E0RQ28]
1400	D915_006188	6	NA
1401	D915_006195	6	Eukaryotic translation initiation factor 3 subunit K [Source:UniProtKB/TrEMBL;Acc:A0A4E0S048]
1402	D915_006222	6	PH domain-containing protein [Source:UniProtKB/TrEMBL;Acc:A0A4E0RAF4]
1403	D915_006278	6	DAG kinase [Source:UniProtKB/TrEMBL;Acc:A0A4E0S019]
1404	D915_006288	6	Putative ATP-dependent RNA helicase DDX47 [Source:UniProtKB/TrEMBL;Acc:A0A4E0RXF5]
1405	D915_006298	6	Protein tyrosine phosphatase n9 [Source:UniProtKB/TrEMBL;Acc:A0A4E0RZQ0]
1406	D915_006360	6	NADH dehydrogenase [ubiquinone] 1 alpha subcomplex assembly factor 2 [Source:UniProtKB/TrEMBL;Acc:A0A4E0R3T5]
1407	D915_006369	6	PTS EIIB type-4 domain-containing protein [Source:UniProtKB/TrEMBL;Acc:A0A4E0RZM2]
1408	D915_006372	6	Transcription initiation factor TFIID subunit 9 [Source:UniProtKB/TrEMBL;Acc:A0A4E0R4N5]
1409	D915_006408	6	Chromodomain-helicase-DNA-binding protein 7 [Source:UniProtKB/TrEMBL;Acc:A0A4E0RZQ4]
1410	D915_006431	6	ATP dependent RNA helicase DHX37 [Source:UniProtKB/TrEMBL;Acc:A0A4E0RQL0]
1411	D915_006445	6	ADP-ribosylation factor protein 1 [Source:UniProtKB/TrEMBL;Acc:A0A4E0R3S0]
1412	D915_006455	6	Conserved oligomeric Golgi complex subunit 5 [Source:UniProtKB/TrEMBL;Acc:A0A4E0R9Q8]
1413	D915_006474	6	Regulator of nonsense transcripts 1 [Source:UniProtKB/TrEMBL;Acc:A0A4E0RA02]
1414	D915_006517	6	Presenilin associated rhomboid [Source:UniProtKB/TrEMBL;Acc:A0A4E0R7D9]
1415	D915_006519	6	Nucleolar and coiled-body phosphoprotein 1 [Source:UniProtKB/TrEMBL;Acc:A0A4E0R675]
1416	D915_006525	6	Syndecan [Source:UniProtKB/TrEMBL;Acc:A0A4E0RZG5]
1417	D915_006562	6	MFS_1_like domain-containing protein [Source:UniProtKB/TrEMBL;Acc:A0A4E0RX19]
1418	D915_006574	6	NA
1419	D915_006604	6	Cleavage stimulation factor 50 kDa subunit [Source:UniProtKB/TrEMBL;Acc:A0A4E0R2P9]
1420	D915_006616	6	Rhodopsin GPCR transmembrane domain [Source:UniProtKB/TrEMBL;Acc:A0A4E0RQ24]
1421	D915_006618	6	Arp2/3 complex 34 kDa subunit [Source:UniProtKB/TrEMBL;Acc:A0A4E0R694]
1422	D915_006698	6	NA
1423	D915_006703	6	G patch domain-containing protein 11 [Source:UniProtKB/TrEMBL;Acc:A0A4E0RNE5]
1424	D915_006741	6	Histone-arginine methyltransferase CARM1 [Source:UniProtKB/TrEMBL;Acc:A0A4E0RWV2]
1425	D915_006751	6	FHA domain-containing protein [Source:UniProtKB/TrEMBL;Acc:A0A4E0R2X7]
1426	D915_006772	6	Syntaxin-binding protein 1 [Source:UniProtKB/TrEMBL;Acc:A0A4E0R5N3]
1427	D915_006780	6	DUF1618 domain-containing protein [Source:UniProtKB/TrEMBL;Acc:A0A4E0RTZ0]
1428	D915_006798	6	Ribosome biogenesis protein bop1 [Source:UniProtKB/TrEMBL;Acc:A0A4E0RZK6]
1429	D915_006800	6	Ubiquitin-conjugating enzyme E2 [Source:UniProtKB/TrEMBL;Acc:A0A4E0RX10]
1430	D915_006818	6	DNA-directed RNA polymerase II polypeptide [Source:UniProtKB/TrEMBL;Acc:A0A4E0RN72]
1431	D915_006821	6	60S ribosomal protein L21 [Source:UniProtKB/TrEMBL;Acc:A0A4E0RLY1]
1432	D915_006852	6	Histone-lysine N-methyltransferase [Source:UniProtKB/TrEMBL;Acc:A0A4E0RP88]
1433	D915_006883	6	AA_TRNA_LIGASE_II_ALA domain-containing protein [Source:UniProtKB/TrEMBL;Acc:A0A4E0R8R1]
1434	D915_006940	6	RNA helicase [Source:UniProtKB/TrEMBL;Acc:A0A4E0RPA5]
1435	D915_006980	6	thiamine diphosphokinase [Source:UniProtKB/TrEMBL;Acc:A0A2H1C271]
1436	D915_006993	6	PH domain-containing protein [Source:UniProtKB/TrEMBL;Acc:A0A4E0R823]
1437	D915_007052	6	PH domain-containing protein [Source:UniProtKB/TrEMBL;Acc:A0A4E0RVZ8]
1438	D915_007083	6	TAFH domain-containing protein [Source:UniProtKB/TrEMBL;Acc:A0A4E0R903]
1439	D915_007084	6	Denticleless protein [Source:UniProtKB/TrEMBL;Acc:A0A4E0R8S6]
1440	D915_007165	6	Proliferation-associated protein 2G4 [Source:UniProtKB/TrEMBL;Acc:A0A4E0R1Y3]
1441	D915_007182	6	cAMP-dependent protein kinase type I-beta regulatory subunit [Source:UniProtKB/TrEMBL;Acc:A0A4E0R7J6]
1442	D915_007183	6	PAK1-interacting protein 1 [Source:UniProtKB/TrEMBL;Acc:A0A2H1C245]
1443	D915_007239	6	Guided entry of tail-anchored proteins factor 1 [Source:UniProtKB/TrEMBL;Acc:A0A4E0RJE8]
1444	D915_007286	6	PAM2 domain-containing protein [Source:UniProtKB/TrEMBL;Acc:A0A4E0RMX0]
1445	D915_007331	6	Ubiquitin carboxyl-terminal hydrolase [Source:UniProtKB/TrEMBL;Acc:A0A4E0R1G3]
1446	D915_007335	6	Deoxyhypusine hydroxylase [Source:UniProtKB/TrEMBL;Acc:A0A4E0R7M1]
1447	D915_007377	6	Dihydropyrimidinase [Source:UniProtKB/TrEMBL;Acc:A0A4E0RL52]
1448	D915_007396	6	XPG_I_2 domain-containing protein [Source:UniProtKB/TrEMBL;Acc:A0A4E0R807]
1449	D915_007416	6	RRM domain-containing protein [Source:UniProtKB/TrEMBL;Acc:A0A4E0RVV4]
1450	D915_007441	6	Secreted protein [Source:UniProtKB/TrEMBL;Acc:A0A2H1BZ45]
1451	D915_007445	6	S1 RNA-binding domain-containing protein 1 [Source:UniProtKB/TrEMBL;Acc:A0A4E0R3T2]
1452	D915_007466	6	RNA helicase [Source:UniProtKB/TrEMBL;Acc:A0A4E0R6G2]
1453	D915_007506	6	HEAT repeat-containing protein 1 [Source:UniProtKB/TrEMBL;Acc:A0A4E0RKC9]
[truncated: 1,047 more rows]

## Sheet: S5 - Cell cycle
Supplementary Data 5. List of cell cycle- and stem cell-associated genes in Fasciola hepatica
[truncated: 81 more rows]

[truncated: 4 more sheets: S6 - Ly6 , S7 - Drugs, S8 - Reagents Visium, S9 - ISH]
