# Supplementary material for: Spatial transcriptomics of a parasitic flatworm provides a molecular map of drug targets and drug resistance genes
Source: Nat Commun. 2024 Oct 16;15:8918. doi: 10.1038/s41467-024-53215-3 (PMC11484910; doi:10.1038/s41467-024-53215-3)
Supplement: Supplementary file 8 — Source Data [file 41467_2024_53215_MOESM8_ESM.xlsx]

## Sheet: Fig. 2a
Source Data for Figure 2a (Marker DotPlot)
	Scaled average expression per cluster (average counts, log1p normalized and scaled)									Average expression per cluster (average counts, log1p normalized)								Average expression (average of log1p normalized counts, whole dataset)
Gene_ID	Vitellarium	Testis	Parenchyma	Tegument	Gut	Uterus	Ovary	MehlisGland		Vitellarium	Testis	Parenchyma	Tegument	Gut	Uterus	Ovary	MehlisGland	AveExpr
D915_007343	1.4911	-1.76859	-0.518045	0.437309	0.466012	0.758469	-0.329535	-0.536715		3.68223	0.37681	1.6449	2.61365	2.64276	2.93932	1.83605	1.62597	1.9358
D915_006291	1.5513	-1.0646	-0.20332	0.679902	0.543187	0.614738	-0.93063	-1.19057		3.21154	0.199129	1.19096	2.20806	2.05062	2.13302	0.353409	0.0540672	1.417
D915_003631	1.39697	-1.13864	-0.115909	0.634368	0.624052	0.741219	-0.844025	-1.29804		3.93778	0.355262	1.80026	2.86031	2.84574	3.01128	0.771516	0.130053	1.95306
D915_003630	1.34807	-1.12874	-0.12529	0.63738	0.635048	0.795293	-0.841823	-1.31994		4.31399	0.495454	2.04249	3.21831	3.21471	3.46176	0.937797	0.200671	2.18268
D915_004535	1.32606	-1.05608	-0.198287	0.55201	0.505923	1.05224	-0.951693	-1.23017		3.62982	0.27274	1.4816	2.53897	2.47403	3.24393	0.419854	0.027399	1.71194
D915_008125	1.29051	-1.13719	-0.190961	0.611177	0.548162	0.984509	-0.785146	-1.32106		4.10516	0.339293	1.80709	3.05137	2.95362	3.63049	0.885383	0.0540672	1.95018
D915_001685	-0.495412	2.0175	0.556338	0.168264	-0.212733	-0.408226	-1.45045	-0.175285		1.20182	3.27821	2.07087	1.75021	1.43539	1.27386	0.412685	1.46634	1.67447
D915_005959/alpha_tub5	-0.587218	2.02747	0.525907	0.12567	-0.149457	-0.223125	-1.45213	-0.267121		1.15776	3.30334	2.07118	1.74275	1.51698	1.45653	0.448025	1.42043	1.68314
D915_005258	-0.566216	2.14016	0.543445	0.22326	-0.26194	-0.47087	-1.09634	-0.511502		1.22525	3.36515	2.10265	1.84948	1.46584	1.30064	0.806088	1.26851	1.7255
D915_007453	-0.66406	2.07597	0.597749	0.0551767	-0.238286	-0.198699	-1.29758	-0.33027		1.41891	3.55535	2.40276	1.97971	1.75089	1.78176	0.924949	1.67917	1.90351
D915_007398/beta_tub1	-0.503649	1.86535	0.619692	0.274657	-0.141067	-0.339613	-1.628	-0.147366		2.38412	4.46373	3.37024	3.06735	2.70241	2.52811	1.39711	2.69688	2.6301
D915_003952	-0.512173	2.0697	0.56385	0.233789	-0.212575	-0.634856	-1.25216	-0.255567		1.24092	3.11439	2.02171	1.78221	1.45831	1.15189	0.703958	1.42712	1.76223
D915_003368	-0.204116	-1.43934	1.74008	0.1669	0.129413	0.781268	-1.09424	-0.0799582		3.12736	2.30569	4.42063	3.37416	3.34922	3.78283	2.53525	3.20995	3.27837
D915_003367	0.128263	-1.24976	1.70552	0.295372	0.366291	0.657558	-1.10634	-0.796905		3.12026	2.19785	4.17604	3.23212	3.27959	3.47456	2.29385	2.50098	3.15804
D915_001319	0.0510796	-0.48848	1.86762	0.0335785	-0.185667	0.898008	-1.26269	-0.913445		1.71351	1.42847	2.67314	1.70426	1.58844	2.16092	1.01947	1.20397	1.87153
D915_003368/MF6	-0.61569	-0.791569	1.87369	0.572243	0.0728386	0.703627	-0.972495	-0.84264		4.62039	4.52886	5.91602	5.23867	4.97875	5.30705	4.43469	4.50228	4.99103
D915_007977	0.297441	-1.24362	1.80951	0.691111	-0.0308491	0.192517	-0.631737	-1.08437		1.86043	1.05137	2.65427	2.06711	1.68808	1.80535	1.37261	1.13498	1.93134
D915_008526	0.580802	-1.142	1.58687	0.482773	0.248343	0.411712	-0.972707	-1.1958		1.67263	0.562034	2.32119	1.60944	1.45831	1.56363	0.671168	0.527355	1.50084
D915_008604	0.70357	-1.05883	0.178946	2.09029	-0.481996	-0.266506	-0.578228	-0.587243		2.27497	0.493731	1.74474	3.6765	1.07673	1.29452	0.97947	0.970358	1.79053
D915_003183	0.356768	-1.20283	0.459608	1.86216	0.20679	0.146151	-0.988205	-0.840443		1.6652	0.285561	1.75617	2.99689	1.53253	1.47889	0.475424	0.606136	1.65707
D915_009456	0.578526	-1.38587	0.262252	2.02634	-0.450127	-0.302714	-0.435983	-0.292423		2.7059	0.805264	2.39989	4.10672	1.71063	1.85326	1.72432	1.86322	2.20386
D915_007443	0.343456	-1.00571	0.394405	2.09381	-0.36671	0.0765124	-0.84338	-0.692381		1.2284	0.180437	1.26798	2.58799	0.67678	1.02105	0.306525	0.423814	1.22324
D915_008996	0.375729	-1.02069	0.38664	2.0987	-0.546527	0.0891673	-0.690948	-0.692066		1.16561	0.122168	1.17377	2.45306	0.476476	0.951485	0.368561	0.367725	1.1164
D915_008863	0.408942	-0.938005	0.440599	2.07458	-0.531175	0.0718878	-0.794715	-0.732118		1.14985	0.132118	1.17377	2.40837	0.439511	0.895174	0.240385	0.287682	1.08946
D915_007743	0.256542	-1.20708	0.268109	0.00563667	2.07163	-0.0505964	-0.994243	-0.349993		2.07989	0.488545	2.09247	1.80709	4.05336	1.74595	0.719958	1.42043	1.6286
D915_011077	0.492081	-1.16838	0.278946	0.174141	1.95754	-0.0601074	-0.991314	-0.682905		3.42013	1.21995	3.13772	2.99885	5.36193	2.68846	1.45456	1.86322	2.49688
D915_010675	0.438956	-1.26029	0.30613	0.160431	1.97908	-0.134736	-0.910948	-0.578625		3.63191	1.41209	3.45839	3.26806	5.64386	2.88246	1.86845	2.30259	2.79586
D915_010438	0.473823	-1.13772	0.297804	0.0893828	1.95942	-0.111668	-1.17186	-0.399186		3.04247	1.01826	2.82138	2.55959	4.90849	2.30705	0.97538	1.94591	2.18449
D915_011152	0.305795	-0.974326	0.234085	-0.0493072	2.1299	-0.0666559	-1.02602	-0.553464		1.53273	0.239951	1.46032	1.17412	3.37488	1.1566	0.187742	0.664976	1.09542
D915_009243	0.446352	-1.18317	0.306716	0.151836	1.99017	-0.117925	-0.93607	-0.657912		3.1283	1.04245	2.94956	2.75131	5.10445	2.406	1.35874	1.7148	2.38969
D915_004614	0.665568	-1.09728	0.0213646	0.181421	0.276689	1.83026	-0.684344	-1.19368		3.18683	0.37681	2.15995	2.41509	2.56695	5.04338	1.03504	0.223144	1.84808
D915_008554	0.634332	-0.948559	-0.0109605	0.0854839	0.108231	1.98789	-0.884136	-0.972279		2.25223	0.137056	1.38995	1.51882	1.54922	4.06096	0.223144	0.105361	1.26077
D915_002208	0.635653	-0.889816	-0.0954333	-0.0444822	0.00253943	2.08526	-0.774659	-0.919063		1.92103	0.139516	1.06723	1.12673	1.18165	3.61394	0.274002	0.105361	1.01481
D915_011253	0.689134	-0.869317	0.394685	-0.330672	-0.147155	1.99553	-0.856443	-0.875764		1.82985	0.137056	1.51002	0.722135	0.921472	3.24887	0.15104	0.130053	0.833374
D915_004563	0.258697	-0.936431	-0.309654	-0.122042	0.0621607	2.26464	-0.419008	-0.79836		0.934053	0.0522815	0.51472	0.653142	0.789048	2.41405	0.434038	0.154151	0.581027
D915_006749	0.706603	-0.84436	-0.153902	-0.184831	0.00452596	2.09907	-0.8071	-0.820004		1.65224	0.0549589	0.766035	0.734183	0.929194	3.08628	0.0933319	0.0800427	0.704483
D915_005757	-0.708852	-1.14205	0.0966084	-0.208692	-0.200856	-0.030997	2.25725	-0.0624142		0.497838	0.0708743	1.29172	0.990806	0.998529	1.16595	3.42128	1.13498	0.685594
D915_004345	-0.321621	-1.44106	-0.0827885	0.00606459	-0.33743	-0.0730659	2.16485	0.0850437		1.55266	0.819058	1.70917	1.7674	1.5423	1.71554	3.18212	1.81916	1.66335
D915_004205	-0.241096	-1.45866	-0.109989	-0.325347	-0.231223	0.305745	2.13172	-0.0711433		1.20612	0.117155	1.32338	1.13077	1.21495	1.6952	3.32831	1.35812	0.921325
D915_009802	-0.792567	-1.26863	0.0692344	-0.294981	-0.17968	0.138455	2.14106	0.187104		0.563194	0.0629483	1.46877	1.08606	1.20721	1.54151	3.64585	1.59263	0.760632
D915_000633	-0.60087	-0.90273	-0.0171165	-0.265809	-0.241282	-0.0425102	2.36744	-0.297125		0.287682	0.0333364	0.779549	0.570002	0.590669	0.758152	2.78876	0.543615	0.453426
D915_004953	-0.697298	-1.34113	0.137779	-0.118537	-0.278322	0.129999	2.14175	0.0257594		0.834933	0.201441	1.6566	1.4044	1.24718	1.64895	3.62839	1.54638	0.971642
D915_000089	-0.397572	-0.856656	0.0145694	0.0275284	-0.141704	-0.932248	0.00180174	2.28428		1.02551	0.349303	1.63258	1.65167	1.4024	0.237959	1.61378	4.97578	0.57153
D915_000433	-0.42915	-0.426951	-0.29464	-0.293605	-0.283533	-0.441272	-0.299765	2.46892		0.00714289	0.00843887	0.0864014	0.0870114	0.0929461	0	0.0833816	1.7148	0.0707694
D915_000193	-0.430147	-0.910032	0.0689167	0.046675	-0.110532	-0.902835	-0.031749	2.2697		1.04461	0.333239	1.78442	1.75144	1.5184	0.343907	1.63519	5.04682	0.62441
D915_007782	-0.658223	-0.906872	0.14552	0.0803804	0.050116	-1.02694	0.163629	2.15239		1.65292	1.19717	3.12612	3.00672	2.95125	0.977091	3.15931	6.80455	0.952466
D915_007390	-0.539162	-0.821178	0.0503223	-0.0352077	-0.0249555	-0.949485	0.0556066	2.26406		0.868575	0.435152	1.77454	1.64309	1.65885	0.237959	1.78266	5.17678	0.610188
D915_006404	-0.431127	-0.997236	0.0869781	0.102597	-0.0237816	-0.901887	-0.0678048	2.23226		1.31384	0.449671	2.10473	2.12857	1.93565	0.595222	1.86845	5.37951	0.714793
	lowest value 0	highest value								lowest value	highest value							0 5

## Sheet: Fig. 2b
Source Data for Figure 2b (GO term analysis - Biological Process)
Gut		number of genes
GO.ID	Term	Annotated	Significant	Expected	p-val.	genes
GO:0006508	proteolysis	306	18	1.97	3.9e-14	D915_001069,D915_002224,D915_005527,D915_005957,D915_005958,D915_006213,D915_007020,D915_008045,D915_008428,D915_009243,D915_009311,D915_009593,D915_009627,D915_010438,D915_010675,D915_010977,D915_011077,D915_011152
GO:0006869	lipid transport	40	3	0.26	0.0021	D915_000724,D915_009347,D915_010479
GO:0050790	regulation of catalytic activity	58	3	0.37	0.006	D915_005958,D915_007020,D915_008045
Ovary		number of genes
GO.ID	Term	Annotated	Significant	Expected	p-val.	genes
GO:0006457	protein folding	74	15	4.02	7.4e-06	D915_000410,D915_000807,D915_001461,D915_004022,D915_004076,D915_005234,D915_005310,D915_007833,D915_007906,D915_007964,D915_007995,D915_008327,D915_008487,D915_008766,D915_011133
GO:0015986	ATP synthesis coupled proton transport	11	6	0.6	9e-06	D915_002783,D915_002868,D915_003189,D915_004735,D915_004973,D915_009698
GO:1901576	organic substance biosynthetic process	1998	147	108.67	0.00012	D915_000013,D915_000118,D915_000137,D915_000444,D915_000445,D915_000449,D915_000500,D915_000717,D915_000739,D915_000741,D915_000789,D915_000829,D915_000853,D915_000892,D915_000932,D915_001706,D915_002096,D915_002166,D915_002180,D915_002201,D915_002305,D915_002362,D915_002466,D915_002707,D915_002783,D915_002868,D915_003125,D915_003189,D915_003269,D915_003387,D915_003456,D915_003511,D915_003546,D91…
GO:0044249	cellular biosynthetic process	1987	144	108.07	0.00012	D915_000013,D915_000118,D915_000137,D915_000444,D915_000445,D915_000449,D915_000500,D915_000717,D915_000739,D915_000741,D915_000789,D915_000829,D915_000853,D915_000892,D915_000932,D915_001706,D915_002096,D915_002166,D915_002180,D915_002201,D915_002305,D915_002362,D915_002466,D915_002707,D915_002783,D915_002868,D915_003125,D915_003189,D915_003269,D915_003387,D915_003456,D915_003511,D915_003546,D91…
GO:0032508	DNA duplex unwinding	23	7	1.25	0.00015	D915_001948,D915_004608,D915_004862,D915_005936,D915_006290,D915_009119,D915_009918
GO:0006270	DNA replication initiation	12	5	0.65	0.00027	D915_004862,D915_006290,D915_007655,D915_009119,D915_009918
GO:0006221	pyrimidine nucleotide biosynthetic proce...	13	5	0.71	0.00041	D915_003387,D915_003456,D915_004640,D915_008547,D915_008814
GO:0044283	small molecule biosynthetic process	62	10	3.37	0.00056	D915_000717,D915_004205,D915_004602,D915_004615,D915_004934,D915_006205,D915_007140,D915_007505,D915_007517,D915_009851
GO:0006417	regulation of translation	40	8	2.18	0.00072	D915_004397,D915_004417,D915_004914,D915_006195,D915_006652,D915_007570,D915_007890,D915_008914
GO:0006397	mRNA processing	118	13	6.42	0.00135	D915_002372,D915_003677,D915_005194,D915_005703,D915_007541,D915_008472,D915_008941,D915_009050,D915_009504,D915_010010,D915_010598,D915_010842,D915_011156
GO:0008299	isoprenoid biosynthetic process	10	4	0.54	0.00139	D915_000932,D915_003269,D915_003959,D915_008339
GO:0042180	cellular ketone metabolic process	10	4	0.54	0.00139	D915_000717,D915_006205,D915_007140,D915_007505
GO:0006413	translational initiation	72	11	3.92	0.00157	D915_002362,D915_002707,D915_004397,D915_004914,D915_004931,D915_005806,D915_006195,D915_006372,D915_006940,D915_008225,D915_008914
GO:0022900	electron transport chain	31	7	1.69	0.00279	D915_006145,D915_006584,D915_006969,D915_006977,D915_008943,D915_009019,D915_009668
GO:0006090	pyruvate metabolic process	26	5	1.41	0.00469	D915_002201,D915_004615,D915_004660,D915_007925,D915_008934
GO:0032270	positive regulation of cellular protein ...	14	4	0.76	0.00556	D915_004397,D915_005221,D915_006257,D915_007091
GO:0006084	acetyl-CoA metabolic process	14	4	0.76	0.00556	D915_000932,D915_002201,D915_004660,D915_007925
GO:0006414	translational elongation	41	7	2.23	0.00597	D915_000444,D915_004397,D915_004715,D915_005512,D915_007475,D915_007516,D915_010801
GO:0009165	nucleotide biosynthetic process	76	20	4.13	0.00696	D915_002201,D915_002783,D915_002868,D915_003189,D915_003387,D915_003456,D915_003511,D915_004640,D915_004660,D915_004735,D915_004973,D915_005630,D915_007359,D915_007925,D915_008189,D915_008547,D915_008689,D915_008814,D915_009698,D915_009802
GO:0044272	sulfur compound biosynthetic process	24	5	1.31	0.00831	D915_002201,D915_004542,D915_004660,D915_007517,D915_007925
Parenchyma		number of genes
GO.ID	Term	Annotated	Significant	Expected	p-val.	genes
GO:1901607	alpha-amino acid biosynthetic process	19	2	0.02	0.00024	D915_005348,D915_008420
Tegument		number of genes
GO.ID	Term	Annotated	Significant	Expected	p-val.	genes
GO:0007017	microtubule-based process	236	7	0.91	1.9e-05	D915_001373,D915_003074,D915_003183,D915_003184,D915_006131,D915_006133,D915_008269
GO:0006631	fatty acid metabolic process	17	2	0.07	0.0019	D915_002072,D915_009704
Testis		number of genes
GO.ID	Term	Annotated	Significant	Expected	p-val.	genes
GO:0007010	cytoskeleton organization	148	29	4.91	1.6e-11	D915_001076,D915_001281,D915_001685,D915_003282,D915_003479,D915_003741,D915_003963,D915_004964,D915_005016,D915_005132,D915_005133,D915_005223,D915_005427,D915_005428,D915_005429,D915_005431,D915_005463,D915_005547,D915_005551,D915_005810,D915_005916,D915_006002,D915_006200,D915_006332,D915_006389,D915_007345,D915_008960,D915_009365,D915_009894
GO:0007018	microtubule-based movement	94	25	3.12	2.9e-11	D915_000584,D915_000644,D915_000657,D915_001063,D915_001117,D915_001168,D915_001784,D915_001868,D915_001887,D915_002328,D915_003230,D915_003278,D915_003555,D915_003887,D915_004808,D915_005250,D915_005467,D915_005918,D915_006121,D915_006797,D915_007155,D915_007386,D915_007631,D915_008401,D915_008960
GO:0007017	microtubule-based process	236	52	7.83	7.5e-10	D915_000584,D915_000644,D915_000657,D915_001063,D915_001076,D915_001117,D915_001168,D915_001281,D915_001685,D915_001784,D915_001868,D915_001887,D915_002328,D915_003230,D915_003278,D915_003282,D915_003555,D915_003741,D915_003887,D915_003963,D915_004808,D915_004964,D915_005016,D915_005132,D915_005133,D915_005223,D915_005250,D915_005427,D915_005428,D915_005429,D915_005431,D915_005463,D915_005467,D91…
GO:0006139	nucleobase-containing compound metabolic...	1025	31	34.02	9.5e-10	D915_000176,D915_000577,D915_001180,D915_001192,D915_001231,D915_001282,D915_001514,D915_001723,D915_001880,D915_002247,D915_002472,D915_003356,D915_003570,D915_003659,D915_004063,D915_004298,D915_004663,D915_005331,D915_005517,D915_006041,D915_006232,D915_006398,D915_007221,D915_007311,D915_007566,D915_007608,D915_008162,D915_008319,D915_009365,D915_009722,D915_009938
GO:0060294	cilium movement involved in cell motilit...	15	6	0.5	4.8e-06	D915_001784,D915_001868,D915_003278,D915_006121,D915_007386,D915_008401
GO:0036211	protein modification process	628	33	20.84	4.7e-05	D915_000551,D915_000924,D915_000952,D915_002404,D915_002415,D915_003040,D915_003160,D915_003652,D915_004071,D915_004128,D915_004220,D915_004255,D915_004453,D915_004547,D915_004618,D915_004665,D915_004720,D915_005160,D915_005701,D915_005973,D915_006266,D915_006277,D915_006330,D915_007226,D915_007511,D915_007740,D915_007741,D915_007819,D915_007886,D915_007891,D915_008298,D915_008931,D915_010617
GO:0060271	cilium assembly	45	11	1.49	0.00033	D915_001784,D915_001868,D915_003278,D915_004964,D915_005223,D915_005551,D915_005916,D915_006121,D915_007386,D915_008401,D915_008960
GO:0000226	microtubule cytoskeleton organization	50	11	1.66	0.00044	D915_001076,D915_003282,D915_003741,D915_004964,D915_005016,D915_005223,D915_005463,D915_005551,D915_005916,D915_007345,D915_008960
GO:0005977	glycogen metabolic process	12	4	0.4	0.00047	D915_002040,D915_003356,D915_005503,D915_006922
GO:0140694	non-membrane-bounded organelle assembly	15	4	0.5	0.0012	D915_003282,D915_005016,D915_005463,D915_007345
GO:0006096	glycolytic process	19	4	0.63	0.00307	D915_000577,D915_001514,D915_003570,D915_004663
GO:0006165	nucleoside diphosphate phosphorylation	22	6	0.73	0.0031	D915_000577,D915_001514,D915_003570,D915_004663,D915_006041,D915_006398
GO:0032502	developmental process	83	6	2.75	0.00317	D915_003078,D915_003117,D915_005458,D915_005704,D915_006460,D915_009535
GO:0070286	axonemal dynein complex assembly	10	3	0.33	0.00363	D915_005223,D915_005551,D915_008960
GO:0010608	posttranscriptional regulation of gene e...	44	3	1.46	0.00631	D915_001231,D915_006116,D915_008162
GO:0035082	axoneme assembly	15	5	0.5	0.00996	D915_004964,D915_005223,D915_005551,D915_005916,D915_008960
Uterus		number of genes
GO.ID	Term	Annotated	Significant	Expected	p-val.	genes
GO:0006879	cellular iron ion homeostasis	10	4	0.04	5.1e-08	D915_002380,D915_003632,D915_004003,D915_005807
GO:0006826	iron ion transport	11	4	0.05	8e-08	D915_002380,D915_003632,D915_004003,D915_005807
GO:1901607	alpha-amino acid biosynthetic process	19	2	0.08	0.0028	D915_002208,D915_006412
Vitellarium		number of genes
GO.ID	Term	Annotated	Significant	Expected	p-val.	genes
GO:0006879	cellular iron ion homeostasis	10	6	0.06	6.5e-12	D915_002380,D915_003630,D915_003631,D915_003632,D915_004003,D915_005807
GO:0006826	iron ion transport	11	6	0.07	1.4e-11	D915_002380,D915_003630,D915_003631,D915_003632,D915_004003,D915_005807
GO:0006414	translational elongation	41	4	0.25	9.8e-05	D915_000444,D915_005512,D915_007475,D915_010801
GO:0006412	translation	1250	18	7.61	0.0019	D915_000444,D915_000449,D915_000500,D915_000739,D915_000829,D915_001706,D915_004390,D915_005060,D915_005512,D915_007475,D915_007937,D915_008316,D915_008673,D915_009746,D915_010261,D915_010801,D915_011006,D915_011129

## Sheet: Fig. 2c
Source Data for Figure 2c (GO term analysis - Molecular Function)
Gut		number of genes
GO.ID	Term	Annotated	Significant	Expected	topGO	genes
GO:0008234	cysteine-type peptidase activity	106	15	0.74	5.8e-14	D915_002224,D915_005527,D915_005957,D915_005958,D915_007020,D915_008045,D915_008428,D915_009243,D915_009311,D915_009627,D915_010438,D915_010675,D915_010977,D915_011077,D915_011152
GO:0004197	cysteine-type endopeptidase activity	26	3	0.18	0.00075	D915_005958,D915_007020,D915_008045
GO:0008236	serine-type peptidase activity	32	3	0.22	0.00139	D915_001069,D915_006213,D915_009593
GO:0004180	carboxypeptidase activity	12	2	0.08	0.00304	D915_001069,D915_009593
Mehlis' gland		number of genes
GO.ID	Term	Annotated	Significant	Expected	topGO	genes
GO:0005525	GTP binding	193	5	1.21	0.0067	D915_002398,D915_002606,D915_002781,D915_003764,D915_004867
GO:0003924	GTPase activity	126	4	0.79	0.0077	D915_002606,D915_002781,D915_003764,D915_004867
Ovary		number of genes
GO.ID	Term	Annotated	Significant	Expected	topGO	genes
GO:0003735	structural constituent of ribosome	160	68	8.38	1e-20	D915_000137,D915_000449,D915_000500,D915_000739,D915_000741,D915_000789,D915_000829,D915_000853,D915_000892,D915_001706,D915_002096,D915_002180,D915_002305,D915_002466,D915_003546,D915_003699,D915_004010,D915_004390,D915_004715,D915_005060,D915_006140,D915_006468,D915_006559,D915_006691,D915_006726,D915_006821,D915_006838,D915_006887,D915_006893,D915_007092,D915_007199,D915_007252,D915_007462,D91…
GO:0003723	RNA binding	1393	71	72.94	3.5e-10	D915_000444,D915_000449,D915_000612,D915_001706,D915_002362,D915_002383,D915_002616,D915_002707,D915_003546,D915_003699,D915_003752,D915_003871,D915_004010,D915_004141,D915_004390,D915_004397,D915_004568,D915_004699,D915_004863,D915_004914,D915_004931,D915_004968,D915_005194,D915_005512,D915_005703,D915_005781,D915_005806,D915_006012,D915_006140,D915_006195,D915_006372,D915_006456,D915_006652,D91…
GO:0140662	ATP-dependent protein folding chaperone	40	11	2.09	4.1e-06	D915_000807,D915_001461,D915_004022,D915_005310,D915_007833,D915_007906,D915_007964,D915_007995,D915_008327,D915_008766,D915_011133
GO:0019843	rRNA binding	14	6	0.73	4.1e-05	D915_004010,D915_007462,D915_008094,D915_009639,D915_010416,D915_010824
GO:0051082	unfolded protein binding	28	8	1.47	6.4e-05	D915_000807,D915_004022,D915_004076,D915_007906,D915_007964,D915_007995,D915_008327,D915_008766
GO:0045182	translation regulator activity	109	19	5.71	0.0005	D915_000444,D915_002362,D915_002707,D915_004397,D915_004914,D915_004931,D915_005512,D915_005806,D915_006195,D915_006372,D915_006652,D915_006940,D915_007475,D915_007516,D915_007570,D915_007890,D915_008225,D915_008914,D915_009462
GO:0015078	proton transmembrane transporter activit...	43	7	2.25	0.00074	D915_002783,D915_002868,D915_003189,D915_004735,D915_004973,D915_006145,D915_009698
GO:0003743	translation initiation factor activity	72	11	3.77	0.00118	D915_002362,D915_002707,D915_004397,D915_004914,D915_004931,D915_005806,D915_006195,D915_006372,D915_006940,D915_008225,D915_008914
GO:0051537	2 iron, 2 sulfur cluster binding	11	4	0.58	0.00182	D915_005971,D915_006145,D915_006977,D915_009019
GO:0043021	ribonucleoprotein complex binding	11	4	0.58	0.00182	D915_004397,D915_004417,D915_006195,D915_007890
GO:0016887	ATP hydrolysis activity	119	14	6.23	0.00355	D915_000807,D915_004022,D915_004864,D915_007091,D915_007290,D915_007906,D915_007964,D915_007995,D915_008113,D915_008327,D915_008461,D915_008766,D915_009119,D915_009918
GO:0004497	monooxygenase activity	14	4	0.73	0.00487	D915_007140,D915_007335,D915_008322,D915_008637
GO:0030527	structural constituent of chromatin	23	5	1.2	0.00589	D915_002825,D915_002864,D915_008031,D915_009899,D915_009959
GO:0016491	oxidoreductase activity	224	33	11.73	0.0062	D915_000373,D915_000987,D915_003265,D915_003579,D915_003959,D915_004003,D915_004108,D915_004322,D915_004345,D915_004660,D915_004795,D915_005630,D915_005971,D915_006145,D915_006584,D915_006636,D915_006977,D915_007140,D915_007335,D915_007359,D915_007770,D915_008322,D915_008637,D915_008934,D915_008943,D915_009019,D915_009078,D915_009432,D915_009518,D915_009652,D915_009802,D915_009851,D915_010582
GO:0009055	electron transfer activity	15	4	0.79	0.00637	D915_006145,D915_006977,D915_008943,D915_009019
Parenchyma		number of genes
GO.ID	Term	Annotated	Significant	Expected	topGO	genes
GO:0004364	glutathione transferase activity	23	5	0.07	3.4e-09	D915_006844,D915_007977,D915_008366,D915_008526,D915_010266
GO:0008289	lipid binding	71	3	0.2	0.00098	D915_003367,D915_003368,D915_008422
GO:0030170	pyridoxal phosphate binding	21	2	0.06	0.00155	D915_004407,D915_008420
Tegument		number of genes
GO.ID	Term	Annotated	Significant	Expected	topGO	genes
GO:0005509	calcium ion binding	224	12	1.3	2.5e-09	D915_000537,D915_000997,D915_002889,D915_003074,D915_003183,D915_003184,D915_004311,D915_004312,D915_004833,D915_005898,D915_007003,D915_008443
GO:0005544	calcium-dependent phospholipid binding	11	3	0.06	2.9e-05	D915_000997,D915_002889,D915_007003
GO:0051015	actin filament binding	22	3	0.13	0.00026	D915_002005,D915_003637,D915_008120
GO:0016866	intramolecular transferase activity	16	2	0.09	0.00376	D915_000265,D915_007898
Testis		number of genes
GO.ID	Term	Annotated	Significant	Expected	topGO	genes
GO:0005200	structural constituent of cytoskeleton	43	15	1.55	9.2e-12	D915_001281,D915_001685,D915_003963,D915_005132,D915_005133,D915_005427,D915_005428,D915_005429,D915_005431,D915_005547,D915_005810,D915_006002,D915_006200,D915_006332,D915_009894
GO:0045505	dynein intermediate chain binding	28	11	1.01	1.4e-09	D915_000584,D915_001063,D915_001117,D915_001168,D915_001887,D915_002328,D915_003555,D915_004808,D915_005250,D915_005467,D915_005918
GO:0005515	protein binding	1513	103	54.62	1.4e-07	D915_000131,D915_000178,D915_000268,D915_000287,D915_000371,D915_000584,D915_000644,D915_000657,D915_000672,D915_000843,D915_000893,D915_000951,D915_001062,D915_001063,D915_001076,D915_001117,D915_001168,D915_001231,D915_001302,D915_001318,D915_001847,D915_001887,D915_001900,D915_001937,D915_001995,D915_002003,D915_002055,D915_002092,D915_002109,D915_002328,D915_002467,D915_002468,D915_002520,D91…
GO:0008569	minus-end-directed microtubule motor act...	26	9	0.94	1.6e-07	D915_001063,D915_001117,D915_001168,D915_001887,D915_002328,D915_003555,D915_005250,D915_005467,D915_005918
GO:0051959	dynein light intermediate chain binding	26	9	0.94	1.6e-07	D915_001063,D915_001117,D915_001168,D915_001887,D915_002328,D915_003555,D915_005250,D915_005467,D915_005918
GO:0019205	nucleobase-containing compound kinase ac...	26	10	0.94	3.4e-07	D915_001880,D915_002247,D915_002472,D915_004063,D915_005331,D915_006041,D915_006232,D915_006398,D915_007311,D915_007566
GO:0005524	ATP binding	762	50	27.51	1.5e-05	D915_000577,D915_000644,D915_000657,D915_000782,D915_000924,D915_000952,D915_001063,D915_001117,D915_001168,D915_001514,D915_001847,D915_001880,D915_001887,D915_002247,D915_002328,D915_002415,D915_002472,D915_003040,D915_003160,D915_003230,D915_003555,D915_003570,D915_003652,D915_003887,D915_004063,D915_004618,D915_004720,D915_005160,D915_005250,D915_005331,D915_005467,D915_005541,D915_005701,D91…
GO:0008017	microtubule binding	72	11	2.6	4.7e-05	D915_000644,D915_000657,D915_003230,D915_003741,D915_003887,D915_006797,D915_007109,D915_007155,D915_007631,D915_008758,D915_010104
GO:0016787	hydrolase activity	983	49	35.49	4.9e-05	D915_000691,D915_000731,D915_000880,D915_001281,D915_001282,D915_001436,D915_001685,D915_002040,D915_002092,D915_002296,D915_002855,D915_003963,D915_004187,D915_004298,D915_004500,D915_004665,D915_005132,D915_005133,D915_005427,D915_005428,D915_005429,D915_005431,D915_005452,D915_005502,D915_005511,D915_005547,D915_005587,D915_005810,D915_005918,D915_005940,D915_006002,D915_006200,D915_006266,D91…
GO:0003777	microtubule motor activity	61	16	2.2	0.00017	D915_000644,D915_000657,D915_001063,D915_001117,D915_001168,D915_001887,D915_002328,D915_003230,D915_003555,D915_003887,D915_005250,D915_005467,D915_005918,D915_006797,D915_007155,D915_007631
GO:0005525	GTP binding	193	18	6.97	0.00019	D915_000731,D915_001281,D915_001685,D915_003963,D915_004187,D915_005132,D915_005133,D915_005427,D915_005428,D915_005429,D915_005431,D915_005547,D915_005810,D915_006002,D915_006200,D915_006332,D915_007070,D915_009894
GO:0004672	protein kinase activity	266	16	9.6	0.00155	D915_000924,D915_000952,D915_002415,D915_003040,D915_003160,D915_003652,D915_004618,D915_004720,D915_005160,D915_005701,D915_006277,D915_006330,D915_007740,D915_007741,D915_007819,D915_007891
GO:0015631	tubulin binding	91	15	3.29	0.00368	D915_000268,D915_000644,D915_000657,D915_001076,D915_002520,D915_003230,D915_003741,D915_003887,D915_005016,D915_006797,D915_007109,D915_007155,D915_007631,D915_008758,D915_010104
GO:0050145	nucleoside monophosphate kinase activity	11	3	0.4	0.00618	D915_002247,D915_002472,D915_005331
GO:0004553	hydrolase activity, hydrolyzing O-glycos...	34	5	1.23	0.00695	D915_002040,D915_004500,D915_006922,D915_007551,D915_007817
Uterus		number of genes
GO.ID	Term	Annotated	Significant	Expected	topGO	genes
GO:0008199	ferric iron binding	10	4	0.07	4.3e-07	D915_002380,D915_003632,D915_004003,D915_005807
GO:0003735	structural constituent of ribosome	160	6	1.12	0.0008	D915_011250,D915_011251,D915_011252,D915_011253,D915_011254,D915_011255
GO:0030170	pyridoxal phosphate binding	21	2	0.15	0.0093	D915_003461,D915_006129
Vitellarium		number of genes
GO.ID	Term	Annotated	Significant	Expected	topGO	genes
GO:0003735	structural constituent of ribosome	160	20	1.19	2.8e-20	D915_000449,D915_000500,D915_000739,D915_000829,D915_001706,D915_004390,D915_005060,D915_007937,D915_008316,D915_008456,D915_008673,D915_009746,D915_010261,D915_010801,D915_011006,D915_011129,D915_011251,D915_011252,D915_011254,D915_011255
GO:0008199	ferric iron binding	10	6	0.07	2.6e-11	D915_002380,D915_003630,D915_003631,D915_003632,D915_004003,D915_005807
GO:0016491	oxidoreductase activity	224	11	1.67	3.1e-06	D915_002179,D915_002718,D915_003630,D915_003631,D915_003632,D915_004003,D915_004795,D915_005807,D915_006236,D915_009540,D915_010573
GO:0004364	glutathione transferase activity	23	4	0.17	2.2e-05	D915_000444,D915_001201,D915_001421,D915_007475
GO:0003746	translation elongation factor activity	31	3	0.23	0.0015	D915_000444,D915_005512,D915_007475
GO:0140104	molecular carrier activity	20	2	0.15	0.0095	D915_003340,D915_003341
GO:0020037	heme binding	20	2	0.15	0.0095	D915_003340,D915_003341

## Sheet: Fig. 3b
Source Data for Figure 3b (Spatially correlated genes)
see https://doi.org10.5281/zenodo.10245261

## Sheet: Fig. 3c
Source Data for Figure 3c (Giotto- Seurat correlation)
		Seurat cluster
		vitellarium	uterus	gut	tegument	parenchyma	ovary	testis
Giotto metagene	1	-0.314484	0.0273413	-0.150875	-0.238172	0.0868713	0.158964	0.706097
	2	-0.197448	0.100107	-0.110436	-0.209678	0.0322321	-0.122878	0.77958
	3	-0.235068	0.171359	-0.110423	-0.232447	0.0641046	-0.124695	0.743839
	4	-0.254519	0.197498	-0.111358	-0.212751	0.0975249	-0.167778	0.711547
	5	-0.234845	-0.0712635	-0.102854	-0.250816	0.0775041	0.514452	0.253626
	6	-0.178294	-0.315996	-0.129172	-0.0585399	0.0561541	0.694793	-0.0444534
	7	-0.0965197	-0.412798	-0.279897	0.273591	0.0886224	0.395435	-0.153752
	8	-0.29399	-0.191102	-0.128545	-0.0766566	0.137443	0.660276	-0.0737928
	9	-0.163091	-0.203068	-0.102094	0.389636	0.43616	-0.417258	-0.184598
	10	-0.0946407	-0.0822484	-0.0803875	0.329418	-0.0796099	-0.0923552	-0.069498
	11	-0.204536	-0.287733	-0.187888	0.796585	-0.0448897	-0.313224	-0.178864
	12	-0.098496	-0.175335	0.648006	0.0148054	0.0879962	-0.309714	-0.129242
	13	0.172327	0.758278	-0.204864	-0.0979695	-0.0671077	-0.327784	-0.286056
	14	0.235973	-0.0884838	-0.0102141	-0.0188628	-0.0210548	-0.112913	0.0021097
	15	0.495783	0.0183704	-0.150334	0.33047	-0.200473	-0.417591	-0.370422

## Sheet: Fig. 3g
Source Data for Figure 3g (GO term analysis - Giotto)
Biological Process		number of genes
GO.ID	Term	Annotated	Significant	Expected	p-val.	genes
GO:0140014	mitotic nuclear division	21	4	0.34	0.0014	D915_001223,D915_004084,D915_004632,D915_008874
GO:0033044	regulation of chromosome organization	9	2	0.14	0.0085	D915_002074,D915_008874
GO:0006367	transcription initiation from RNA polyme...	10	2	0.16	0.0105	D915_001723,D915_007537
GO:0010564	regulation of cell cycle process	29	4	0.47	0.0123	D915_002074,D915_004084,D915_004632,D915_008874
GO:1901990	regulation of mitotic cell cycle phase t...	12	2	0.19	0.0151	D915_004632,D915_008874
GO:0007062	sister chromatid cohesion	12	2	0.19	0.0151	D915_001223,D915_002074
GO:0098813	nuclear chromosome segregation	23	4	0.37	0.0155	D915_001223,D915_002074,D915_007118,D915_008874
GO:0006418	tRNA aminoacylation for protein translat...	42	3	0.67	0.0292	D915_008347,D915_010382,D915_010918
GO:0006289	nucleotide-excision repair	17	2	0.27	0.0296	D915_006138,D915_007790
GO:0000070	mitotic sister chromatid segregation	17	2	0.27	0.0296	D915_001223,D915_008874
GO:0071897	DNA biosynthetic process	19	2	0.3	0.0364	D915_004298,D915_004675
Molecular Function		number of genes
GO.ID	Term	Annotated	Significant	Expected	p-val.	genes
GO:0003684	damaged DNA binding	13	3	0.23	0.0014	D915_006138,D915_007608,D915_007790
GO:0004519	endonuclease activity	41	4	0.74	0.0061	D915_004298,D915_006124,D915_007790,D915_008841
GO:0005524	ATP binding	762	23	13.76	0.0087	D915_001093,D915_001295,D915_001614,D915_001682,D915_002235,D915_002597,D915_004404,D915_004675,D915_005086,D915_005277,D915_005541,D915_005954,D915_006224,D915_006610,D915_006934,D915_007608,D915_007882,D915_008016,D915_008347,D915_009415,D915_009723,D915_010382,D915_010918
GO:0016835	carbon-oxygen lyase activity	24	2	0.43	0.0356	D915_007790,D915_009067
GO:0000049	tRNA binding	17	2	0.31	0.0368	D915_004771,D915_010382
GO:0016830	carbon-carbon lyase activity	18	2	0.32	0.041	D915_004634,D915_007976
GO:0004812	aminoacyl-tRNA ligase activity	46	3	0.83	0.0497	D915_008347,D915_010382,D915_010918

## Sheet: Fig. 3f
Source Data for Figure 3f (Cell cycle Heatmap)
	Scaled average expression per cluster (average counts, log1p normalized and scaled)								Average expression (average of log1p normalized counts, whole dataset)		Average expression per cluster (average counts, log1p normalized)
Gene_ID	Vitellarium	Testis	Parenchyma	Tegument	Gut	Uterus	Ovary	MehlisGland	AveExpr		Vitellarium	Testis	Parenchyma	Tegument	Gut	Uterus	Ovary	MehlisGland
D915_002112	-0.492689	0.0475958	-0.0987897	-0.428971	-0.465736	-0.35298	2.41481	-0.623236	0.0275097		0.0106953	0.0549589	0.042966	0.0159155	0.0129034	0.0221411	0.248896	0
D915_002111	-0.710231	0.0646249	0.0232291	-0.473972	-0.312224	-0.511986	2.38547	-0.464909	0.0429836		0	0.0865405	0.0819171	0.0263868	0.0444518	0.0221411	0.345746	0.027399
D915_007877	-0.671451	-0.148641	0.044638	-0.57986	-0.248117	-0.721896	2.36735	-0.0420279	0.0853784		0.0386691	0.13459	0.170051	0.0554735	0.116339	0.0294139	0.596205	0.154151
D915_009119	-0.517678	0.200911	-0.204893	-0.396207	-0.526979	-0.71629	2.378	-0.216863	0.2064		0.185899	0.378746	0.269841	0.218498	0.183403	0.132598	0.963008	0.266629
D915_001742	0.19764	-0.167929	-0.462407	-0.618322	-0.382248	2.26185	0.190365	-1.01895	0.0921337		0.188871	0.132118	0.0864014	0.0621962	0.0988458	0.509332	0.187742	0
D915_008007	-0.813168	0.55059	-0.122231	-0.499266	-0.701904	-0.618335	2.21276	-0.00844775	0.212933		0.095636	0.490277	0.295578	0.186472	0.127833	0.152016	0.971273	0.328504
D915_007791	-0.643548	0.977178	-0.288858	-0.658972	-0.640514	-0.678497	2.0561	-0.122893	0.0914059		0.0625204	0.27274	0.108526	0.0605198	0.0629138	0.0579873	0.412685	0.130053
D915_007084	-0.673228	0.131696	-0.167371	-0.562914	-0.154709	-0.765068	2.35551	-0.163912	0.0533945		0.02478	0.112117	0.0796674	0.0367495	0.0810412	0.0148151	0.353409	0.0800427
D915_002458	-0.211459	0.256708	-0.303594	-0.416865	-0.448155	-0.958444	2.33261	-0.250805	0.192272		0.252111	0.335261	0.235747	0.215629	0.210071	0.11944	0.703958	0.245122
D915_006846	-0.853053	0.495683	-0.159839	-0.506455	-0.466383	-0.522912	2.27683	-0.263876	0.184097		0.0758985	0.41297	0.249144	0.162519	0.172534	0.158406	0.858109	0.223144
D915_002864	-0.675689	-0.616943	0.0762179	-0.176011	-0.584757	-0.375462	2.37542	-0.0227733	0.842241		0.822413	0.852129	1.20275	1.07517	0.868409	0.974278	2.36576	1.15268
D915_009918	-0.732375	-0.0744681	-0.187797	-0.379214	-0.363802	-0.573591	2.40996	-0.0987129	0.142886		0.0758985	0.228777	0.202443	0.157963	0.161544	0.112795	0.806088	0.223144
D915_002275	-0.74769	0.873836	0.0257529	-0.364218	-0.858765	-0.742637	2.04929	-0.235566	1.07377		0.960462	1.75776	1.34076	1.14901	0.905847	0.962946	2.33573	1.21227
D915_000031	-0.68752	1.03309	-0.133153	-0.415426	-0.861362	-0.638863	2.00685	-0.303617	0.096184		0.0591477	0.266268	0.12588	0.0919014	0.0382212	0.0650048	0.383486	0.105361
D915_004251	-0.918104	1.10373	-0.15318	-0.339062	-0.927715	-0.808391	1.79593	0.246786	0.100982		0.045542	0.274889	0.132311	0.111226	0.0444518	0.0579873	0.353409	0.177681
D915_005221	-0.651792	0.503093	-0.0567327	-0.523884	-0.537681	-0.74521	2.26616	-0.253949	0.20343		0.14334	0.438802	0.295578	0.176063	0.172534	0.11944	0.889857	0.245122
D915_009284	-0.859305	0.620034	-0.0488858	-0.399876	-0.605978	-0.2355	2.20046	-0.670949	0.290555		0.170907	0.581174	0.395661	0.29832	0.241162	0.343907	1.01947	0.223144
D915_002325	-0.757027	1.44266	-0.144385	-0.329379	-0.95526	-0.202767	1.65948	-0.713315	0.0489919		0.02478	0.156569	0.0614851	0.0504016	0.0129034	0.0579873	0.169559	0.027399
D915_002620	0.159841	0.73053	-0.424805	-0.595575	-0.671198	1.8191	0.393244	-1.41114	0.555011		0.769046	0.975519	0.557523	0.495739	0.468379	1.36936	0.85349	0.200671
D915_005298	-1.09542	1.54432	0.0247494	-0.321815	-0.667878	-0.711364	1.50969	-0.28228	0.313247		0.111791	0.815315	0.410331	0.317967	0.225738	0.214148	0.806088	0.328504
D915_006249	-0.67635	0.0858934	-0.213397	-0.369511	-0.526953	-0.0435308	2.38073	-0.636886	0.0723581		0.0212774	0.139516	0.0930904	0.068874	0.0444518	0.11944	0.495491	0.027399
D915_007948	-0.671545	0.364239	-0.446185	-0.437083	-0.507677	-0.459454	2.34959	-0.191887	0.16611		0.095636	0.370979	0.155543	0.157963	0.139197	0.152016	0.898746	0.223144
D915_007169	-0.937716	1.01702	-0.234135	-0.623944	-0.473843	-0.831458	1.92371	0.160362	0.057169		0.0212774	0.170958	0.0751527	0.0453039	0.0567976	0.0294139	0.240385	0.105361
D915_001192	-0.439192	2.25315	0.371342	0.0105169	-0.242691	-0.684276	-0.995171	-0.273682	0.341303		0.215227	1.05137	0.46695	0.354891	0.276253	0.139113	0.0425596	0.266629
D915_002379	-0.631597	2.38585	-0.14093	-0.136997	-0.41563	-0.74288	0.05908	-0.376898	0.147787		0.0625204	0.570053	0.14505	0.145712	0.0988458	0.0438026	0.178692	0.105361
D915_004150	-1.05299	1.41976	0.0698681	-0.290206	-0.49138	-0.620848	1.64331	-0.677511	0.11068		0.0421115	0.29191	0.155543	0.119168	0.0988458	0.0857668	0.314493	0.0800427
D915_007655	-0.614874	0.0575662	-0.273245	-0.450543	-0.649772	-0.342425	2.40503	-0.131733	0.133925		0.0891	0.244385	0.167992	0.127049	0.0810412	0.152016	0.786479	0.200671
D915_004538	-0.625861	1.01921	-0.22467	-0.585286	-0.48505	-0.759124	2.05224	-0.39146	0.0819661		0.052368	0.246595	0.099735	0.0571584	0.0689929	0.0366341	0.368561	0.0800427
D915_004602	0.0995191	-0.634797	-0.239189	-0.247743	-0.241096	-0.815536	2.37817	-0.299334	0.192558		0.322032	0.180437	0.25672	0.25507	0.256352	0.145585	0.761415	0.245122
D915_003363	-0.44745	1.13751	-0.344171	-0.663967	-0.658862	-1.0449	1.8406	0.181247	0.10093		0.105361	0.287682	0.117241	0.080454	0.0810412	0.0366341	0.368561	0.177681
D915_003446	-0.76403	1.51882	-0.254798	-0.47385	-0.915116	-0.982946	1.29951	0.572418	0.0975566		0.0658817	0.296121	0.117241	0.0951481	0.0506437	0.0438026	0.274002	0.200671
D915_009392	-0.769159	1.0756	-0.31249	-0.736475	-0.47504	-0.326347	2.01442	-0.470512	0.111529		0.0625204	0.327147	0.128028	0.0672087	0.104711	0.126041	0.461818	0.105361
D915_007052	-0.434433	0.159075	-0.0881139	-0.338218	-0.718336	-0.753831	2.35514	-0.181282	0.116288		0.105361	0.219748	0.172107	0.123904	0.0506437	0.0438026	0.642997	0.154151
D915_004004	-0.792688	0.346408	0.0788009	-0.0736453	0.268237	-1.15886	2.06914	-0.7374	0.0422973		0.02478	0.0787381	0.0660618	0.0588405	0.0750352	0.00743498	0.160343	0.027399
D915_004931	0.213012	-0.12673	-0.21626	-0.384475	-0.867197	-0.233403	2.32958	-0.714523	0.743394		1.08053	0.923048	0.881548	0.803575	0.579818	0.873601	2.06162	0.650588
D915_001600	-0.496451	1.83189	0.223296	-0.360759	-0.85263	-0.87927	1.1544	-0.620473	0.089652		0.0658817	0.287682	0.134446	0.0788079	0.0319516	0.0294139	0.223144	0.0540672
D915_001148	-0.775475	2.06586	0.214717	-0.381885	-0.66089	-0.875204	0.776926	-0.364052	0.30314		0.158748	0.903783	0.418389	0.261953	0.188794	0.132598	0.565808	0.266629
D915_002854	-0.578417	0.975734	-0.223013	-0.279359	-0.716021	-0.55812	2.06987	-0.690678	0.102419		0.0692318	0.279171	0.117241	0.109629	0.0506437	0.0719735	0.426971	0.0540672
D915_002809	-0.193604	-0.323471	-0.270169	-0.417101	-0.601784	-0.720847	2.38962	0.137354	0.112429		0.164846	0.14197	0.151359	0.125478	0.0929461	0.0719735	0.619875	0.223144
D915_003206	0.525706	-1.30881	-1.27403	-0.434821	-0.115636	1.23709	1.28339	0.0871094	0.104932		0.200671	0.104513	0.106336	0.150324	0.167054	0.237959	0.240385	0.177681
D915_001135	-0.0673659	-0.445121	1.18725	1.66093	-0.210153	0.136681	-1.19203	-1.07019	0.0730186		0.0758985	0.0576291	0.136576	0.159484	0.0689929	0.0857668	0.0215062	0.027399
D915_001033	-0.826392	1.39757	-0.166186	-0.241609	-0.364479	-0.517578	1.7045	-0.985822	0.0757834		0.0625204	0.180437	0.097525	0.0935261	0.0870114	0.0788939	0.19671	0.0540672
D915_010369	-0.687116	0.280509	-0.225837	-0.298806	-0.307101	-0.442594	2.35802	-0.677078	0.0882593		0.0792152	0.158982	0.117241	0.111226	0.110542	0.0993725	0.330242	0.0800427
D915_007233	-0.705319	0.999782	0.153711	-0.464305	-0.542723	-0.85356	1.97962	-0.567212	0.0821085		0.0386691	0.228777	0.134446	0.0655407	0.0567976	0.0221411	0.338024	0.0540672
D915_007027	-0.831809	1.78882	-0.0843305	-0.379961	-0.324942	-1.18256	1.19216	-0.17738	0.108084		0.0692318	0.312788	0.138701	0.111226	0.116339	0.0366341	0.257335	0.130053
D915_001973	-0.460652	-0.754582	-0.0118023	2.32984	-0.540095	-0.657023	0.223634	-0.129319	0.147649		0.0758985	0.027857	0.149261	0.53199	0.0629138	0.0438026	0.187742	0.130053
D915_004014	0.0265002	-0.217367	-0.371139	0.912149	-0.754549	-1.14672	1.97868	-0.427554	0.0941252		0.13084	0.117155	0.108526	0.180537	0.0870114	0.0650048	0.240385	0.105361
D915_002133	0.60964	1.38947	-0.834982	-0.525606	-1.07564	1.07058	0.464445	-1.0979	0.339555		0.536305	0.64985	0.325964	0.37101	0.290924	0.603418	0.515164	0.287682
D915_002586	-0.688891	0.327205	-0.36371	-0.607294	-0.501005	-0.431802	2.33972	-0.0742271	0.0777839		0.0421115	0.187487	0.0886361	0.0537857	0.0689929	0.0788939	0.475424	0.130053
D915_000209	0.906341	-0.982067	-0.220821	1.60021	0.431763	-1.51744	-0.323281	0.105298	0.0795966		0.146441	0.0495969	0.0886361	0.182024	0.122103	0.0221411	0.0833816	0.105361
D915_004675	-0.882849	1.99259	0.471184	-0.399071	-0.26872	-0.692356	0.69365	-0.914428	0.130357		0.0317487	0.427812	0.218254	0.0983844	0.116339	0.0579873	0.248896	0.027399
D915_008319	-0.490477	1.98754	0.720366	0.178873	-0.241562	-0.371196	-1.37734	-0.406198	1.60718		1.44881	3.07369	2.24278	1.88772	1.61203	1.52703	0.867283	1.50408
D915_009267	-0.870803	0.707911	-0.255493	-0.541792	-0.583937	-1.15201	1.54694	1.14918	0.0712962		0.0758985	0.137056	0.099735	0.088644	0.0870114	0.0650048	0.169559	0.154151
D915_008593	-0.653381	-0.589985	-0.0980247	-0.476114	-0.325799	-0.727213	2.22069	0.649829	0.0503387		0.02478	0.0333364	0.099735	0.0487053	0.0689929	0.0148151	0.412685	0.200671
D915_002274	-0.574363	0.0736801	-0.135326	-0.115768	-0.187329	-1.09859	2.30626	-0.268572	0.105222		0.095636	0.168574	0.14505	0.147251	0.139197	0.0366341	0.419854	0.130053
D915_007615	-0.54652	0.545746	-0.248197	-0.336906	-0.83475	-0.596633	2.26181	-0.244551	0.0638559		0.0489608	0.161388	0.0796674	0.0705365	0.0192932	0.0438026	0.338024	0.0800427
D915_008874	-0.941344	0.0930773	-0.0843388	-0.54559	-0.839655	-0.110637	2.24729	0.181193	0.105507		0.0625204	0.189826	0.167992	0.111226	0.0750352	0.164755	0.454945	0.200671
D915_006439	-0.70951	1.8757	0.0118444	-0.646676	-0.399996	-0.690607	1.21948	-0.660243	0.0916907		0.0489608	0.316912	0.123727	0.0554735	0.0810412	0.0509201	0.248896	0.0540672
D915_005576	-0.784466	0.338367	0.150383	-0.369791	-0.452171	-0.35657	2.26886	-0.794617	0.0623162		0.0282704	0.124665	0.108526	0.0638698	0.0567976	0.0650048	0.290396	0.027399
D915_006115	-0.865211	1.53595	-0.0860959	-0.595167	-0.533685	-0.910599	1.55154	-0.0967279	0.152707		0.0725707	0.472825	0.202443	0.117585	0.127833	0.0650048	0.475424	0.200671
D915_005721	-0.614256	0.436429	-0.2581	-0.21154	-0.467336	-0.854501	2.29484	-0.325538	0.106847		0.102129	0.203748	0.136576	0.141079	0.116339	0.0788939	0.383486	0.130053
D915_005347	-1.46263	1.93164	-0.101572	0.196792	-0.485806	-0.587808	0.684329	-0.174951	0.302568		0.226721	0.598402	0.37576	0.408432	0.333685	0.322516	0.461818	0.367725
D915_005611	-0.864655	0.422131	-0.223313	-0.565854	-0.542613	-0.499956	2.2715	0.0027556	0.205649		0.0891	0.444251	0.26611	0.171569	0.177983	0.189757	0.954675	0.328504
D915_009290	-0.632838	-0.248258	-0.276922	-0.395221	-0.181657	-0.133845	2.4357	-0.566961	0.138716		0.118181	0.187487	0.182322	0.161003	0.199489	0.208106	0.671168	0.130053
D915_008234	-0.541032	-0.0433897	-0.211035	-0.284795	0.0273927	-1.06049	2.32578	-0.212435	0.093407		0.102129	0.144418	0.130172	0.123904	0.150433	0.0579873	0.345746	0.130053
D915_003619	-1.04557	-0.752324	-0.548758	0.520473	-0.838886	-0.144929	1.62406	1.18594	0.0707265		0.0421115	0.0629483	0.0774126	0.153386	0.0567976	0.106107	0.231802	0.200671
D915_008460	-0.754633	-0.0485705	-0.326859	-0.25736	-0.524675	-0.553296	2.38043	0.0849613	0.150966		0.098888	0.239951	0.184352	0.198237	0.144831	0.139113	0.725235	0.266629
D915_003233	-0.0606254	1.4434	0.0673335	-0.102104	-0.380262	-1.61587	1.30699	-0.658864	0.536984		0.632186	0.895742	0.654609	0.624918	0.576176	0.359656	0.871839	0.527355
D915_005371	-0.215873	-0.26385	-0.0113307	-0.368205	-0.508492	-0.73373	2.41878	-0.317295	0.0701568		0.0923733	0.0865405	0.117241	0.0738533	0.0567976	0.0294139	0.412685	0.0800427
D915_006257	-0.407316	-0.266356	-0.0108867	-0.36937	-0.652935	-0.442	2.43386	-0.284998	0.192635		0.220991	0.2488	0.299201	0.228477	0.172534	0.214148	0.781516	0.245122
D915_008603	-0.678986	0.537949	-0.431613	-0.668489	-0.354782	-0.557003	2.27286	-0.119941	0.0831637		0.0557636	0.217478	0.0886361	0.0571584	0.0988458	0.0719735	0.448025	0.130053
D915_006667	-0.872181	1.64999	-0.218476	-0.821319	-0.653501	-0.489836	1.45767	-0.0523444	0.0704938		0.0557636	0.208345	0.0953102	0.0588405	0.0689929	0.0788939	0.19671	0.105361
D915_004840	-0.558104	-0.0964694	-0.506827	-0.64123	-0.436611	-0.094053	2.40954	-0.0762438	0.0455022		0.0489608	0.0787381	0.0522684	0.0435989	0.0567976	0.0788939	0.240385	0.0800427
D915_005644	-1.00418	1.80669	-0.0300836	-0.313085	-0.685014	-1.02139	0.212136	1.03493	0.119707		0.0317487	0.41297	0.163859	0.125478	0.0750352	0.0294139	0.19671	0.308301
D915_006290	-0.554678	-0.210533	-0.157989	-0.0809062	-0.355577	-0.781689	2.40977	-0.268397	0.253247		0.235256	0.323066	0.336472	0.35614	0.286057	0.177334	0.99164	0.308301
D915_005936	0.551002	-0.802012	-0.345313	-0.284506	-0.516013	-0.441426	2.27969	-0.441426	0.354282		0.637885	0.321018	0.427974	0.442215	0.387997	0.405465	1.04273	0.405465
D915_001811	-0.922462	1.03255	-0.15192	-0.331821	-0.665045	-0.679887	1.99252	-0.273939	0.0728437		0.0106953	0.219748	0.0930904	0.0738533	0.0382212	0.0366341	0.322399	0.0800427
D915_005195	1.0388	-0.916591	-0.567769	0.0546758	0.0137485	1.88588	-0.580372	-0.928364	0.143453		0.471347	0.00282088	0.0864014	0.235544	0.225738	0.674314	0.0833816	0
D915_002825	-0.127167	-1.29389	-0.145032	0.195173	-0.47144	0.33811	2.12737	-0.623125	0.87962		1.05215	0.652796	1.04603	1.16248	0.934309	1.21141	1.82385	0.882389
Σ(scaled expression >0 ) =	10	55	17	10	4	7	74	14
	lowest value 0	highest value							0 5		lowest value	highest value

## Sheet: Fig. 4g
Source Data for Figure 4g (Gonad DotPlot)
	Scaled average expression per cluster (average counts, log1p normalized and scaled)									Average expression per cluster (average counts, log1p normalized)								Average expression (average of log1p normalized counts, whole dataset)
Gene_ID	Vitellarium	Testis	Parenchyma	Tegument	Gut	Uterus	Ovary	MehlisGland		Vitellarium	Testis	Parenchyma	Tegument	Gut	Uterus	Ovary	MehlisGland	AveExpr
D915_001685	-0.495412	2.0175	0.556338	0.168264	-0.212733	-0.408226	-1.45045	-0.175285		1.20182	3.27821	2.07087	1.75021	1.43539	1.27386	0.412685	1.46634	1.45282
D915_002130	-0.377522	2.18434	0.382252	0.0835275	-0.19831	-0.295639	-1.22439	-0.554257		0.79041	2.40302	1.26866	1.08063	0.903219	0.841953	0.257335	0.679161	0.96035
D915_005258	-0.566216	2.14016	0.543445	0.22326	-0.26194	-0.47087	-1.09634	-0.511502		1.22525	3.36515	2.10265	1.84948	1.46584	1.30064	0.806088	1.26851	1.49946
D915_007453	-0.66406	2.07597	0.597749	0.0551767	-0.238286	-0.198699	-1.29758	-0.33027		1.41891	3.55535	2.40276	1.97971	1.75089	1.78176	0.924949	1.67917	1.66972
D915_003952	-0.512173	2.0697	0.56385	0.233789	-0.212575	-0.634856	-1.25216	-0.255567		1.24092	3.11439	2.02171	1.78221	1.45831	1.15189	0.703958	1.42712	1.52469
D915_005431	-0.534955	1.85059	0.683674	0.233652	-0.136319	-0.322704	-1.61875	-0.15519		1.90141	3.91281	2.92891	2.54947	2.23753	2.08037	0.9876	2.22162	1.99913
D915_005862	-0.654722	-0.798084	-0.0237269	-0.263451	-0.329469	-0.186365	2.38822	-0.132407		0.0858159	0.00843887	0.426383	0.296997	0.261365	0.338602	1.72819	0.367725	0.210869
D915_005757	-0.708852	-1.14205	0.0966084	-0.208692	-0.200856	-0.030997	2.25725	-0.0624142		0.497838	0.0708743	1.29172	0.990806	0.998529	1.16595	3.42128	1.13498	0.590232
D915_003451	0.658766	-1.57646	-0.301402	-0.142112	-0.239742	0.532811	1.77059	-0.702449		1.79355	0.0968498	1.06471	1.18562	1.11152	1.69794	2.6375	0.760286	0.935697
D915_009802	-0.792567	-1.26863	0.0692344	-0.294981	-0.17968	0.138455	2.14106	0.187104		0.563194	0.0629483	1.46877	1.08606	1.20721	1.54151	3.64585	1.59263	0.66661
D915_004953	-0.697298	-1.34113	0.137779	-0.118537	-0.278322	0.129999	2.14175	0.0257594		0.834933	0.201441	1.6566	1.4044	1.24718	1.64895	3.62839	1.54638	0.865053
D915_001503	-0.732626	-0.89138	-0.106094	-0.256391	-0.302973	-0.243421	2.32307	0.20982		0.114991	0.0223473	0.480618	0.392909	0.365725	0.400478	1.89821	0.664976	0.264757
	lowest value 0	highest value								lowest value	highest value							0 5

## Sheet: Fig. 5i
Source Data for Figure 5i (Somatic DotPlot)
	Scaled average expression per cluster (average counts, log1p normalized and scaled)									Average expression per cluster (average counts, log1p normalized)								Average expression (average of log1p normalized counts, whole dataset)
Gene_ID	Vitellarium	Testis	Parenchyma	Tegument	Gut	Uterus	Ovary	MehlisGland		Vitellarium	Testis	Parenchyma	Tegument	Gut	Uterus	Ovary	MehlisGland	AveExpr
D915_002224	0.124916	-1.12794	0.293328	-0.11546	2.11651	0.108477	-0.966031	-0.433802		1.50607	0.208345	1.68051	1.25708	3.56898	1.48904	0.376051	0.927341	1.03775
D915_011077	0.492081	-1.16838	0.278946	0.174141	1.95754	-0.0601074	-0.991314	-0.682905		3.42013	1.21995	3.13772	2.99885	5.36193	2.68846	1.45456	1.86322	2.27264
D915_005527	-0.157381	-0.717248	0.0346539	-0.231001	2.39329	-0.24811	-0.678284	-0.395921		0.316823	0.0442061	0.410331	0.280975	1.55883	0.272644	0.0631789	0.200671	0.25638
D915_007658	0.0297642	-0.970167	0.150199	-0.238469	2.25861	-0.0274683	-0.878209	-0.32426		1.00473	0.124665	1.11073	0.768655	2.96641	0.954363	0.205599	0.693147	0.695549
D915_011126	0.485595	-1.20504	0.266752	0.21686	1.90432	0.063083	-1.04513	-0.686446		2.87613	0.557192	2.57596	2.50752	4.82211	2.2966	0.776529	1.26851	1.75958
D915_010001	0.284135	-1.1768	0.298518	-0.0695865	1.991	0.317523	-0.929406	-0.715377		2.04294	0.24217	2.06067	1.60694	4.14684	2.08409	0.547116	0.81093	1.25951
D915_003183	0.356768	-1.20283	0.459608	1.86216	0.20679	0.146151	-0.988205	-0.840443		1.6652	0.285561	1.75617	2.99689	1.53253	1.47889	0.475424	0.606136	1.46992
D915_003074	0.274829	-0.919225	0.478498	2.13082	-0.449082	-0.0299541	-0.785652	-0.700233		0.925567	0.144418	1.05881	2.13975	0.451985	0.726178	0.231802	0.287682	0.839476
D915_007443	0.343456	-1.00571	0.394405	2.09381	-0.36671	0.0765124	-0.84338	-0.692381		1.2284	0.180437	1.26798	2.58799	0.67678	1.02105	0.306525	0.423814	1.07084
D915_005316	0.262107	-0.754812	0.135268	2.30626	-0.534701	-0.265547	-0.639003	-0.509576		0.736975	0.117155	0.659666	1.98291	0.251314	0.415366	0.187742	0.266629	0.663972
D915_008443	0.192225	-0.963517	0.46551	2.107	-0.600093	0.182278	-0.810618	-0.572787		0.804939	0.144418	0.961124	1.89926	0.352119	0.799254	0.231802	0.367725	0.767402
D915_000797	0.293417	-0.79127	0.251407	2.25618	-0.383425	-0.308628	-0.768067	-0.549609		0.717927	0.109589	0.694366	1.81872	0.338326	0.380275	0.122602	0.245122	0.631049
D915_003368	-0.204116	-1.43934	1.74008	0.1669	0.129413	0.781268	-1.09424	-0.0799582		3.12736	2.30569	4.42063	3.37416	3.34922	3.78283	2.53525	3.20995	3.04381
D915_003367	0.128263	-1.24976	1.70552	0.295372	0.366291	0.657558	-1.10634	-0.796905		3.12026	2.19785	4.17604	3.23212	3.27959	3.47456	2.29385	2.50098	2.92368
D915_003368/MF6	-0.61569	-0.791569	1.87369	0.572243	0.0728386	0.703627	-0.972495	-0.84264		4.62039	4.52886	5.91602	5.23867	4.97875	5.30705	4.43469	4.50228	4.85159
D915_007977	0.297441	-1.24362	1.80951	0.691111	-0.0308491	0.192517	-0.631737	-1.08437		1.86043	1.05137	2.65427	2.06711	1.68808	1.80535	1.37261	1.13498	1.69933
D915_007096	0.613999	-1.38913	1.4595	0.907839	0.0726115	-0.212028	-1.2892	-0.16359		1.87703	0.819058	2.32358	2.03222	1.59109	1.44075	0.871839	1.46634	1.52042
D915_000229	0.301166	-1.06174	1.61088	0.655378	0.106386	0.570279	-1.23207	-0.950277		0.880534	0.363151	1.37772	1.015	0.806592	0.982693	0.298493	0.405465	0.726965
	lowest value 0	highest value								lowest value	highest value							0 5

## Sheet: Fig. 6c
Source Data for Figure 6c (GST, ABC, Ly6 Heatmap)
	Scaled average expression per cluster (average counts, log1p normalized and scaled)								Average expression (average of log1p normalized counts, whole dataset)		Average expression per cluster (average counts, log1p normalized)
Gene_ID	Vitellarium	Testis	Parenchyma	Tegument	Gut	Uterus	Ovary	MehlisGland	AveExpr		Vitellarium	Testis	Parenchyma	Tegument	Gut	Uterus	Ovary	MehlisGland
D915_008526	0.580802	-1.142	1.58687	0.482773	0.248343	0.411712	-0.972707	-1.1958	1.31286		1.67263	0.562034	2.32119	1.60944	1.45831	1.56363	0.671168	0.527355
D915_008966	-0.369721	-1.14834	1.9848	0.08626	0.249415	0.670532	-0.76066	-0.712285	0.289498		0.28499	0.144418	0.710076	0.367313	0.396769	0.472798	0.21441	0.223144
D915_008366	-0.407201	-0.687727	1.63901	0.0489016	-0.225636	1.42165	-0.905015	-0.883982	0.704629		0.581394	0.444251	1.58174	0.804373	0.670158	1.47548	0.338024	0.348307
D915_007977	0.297441	-1.24362	1.80951	0.691111	-0.0308491	0.192517	-0.631737	-1.08437	1.69933		1.86043	1.05137	2.65427	2.06711	1.68808	1.80535	1.37261	1.13498
D915_010266	-0.457953	-1.46749	1.29893	-0.286175	-0.372186	1.21929	0.820277	-0.754696	1.45285		1.41456	0.864105	2.37252	1.50823	1.46133	2.3291	2.11153	1.25276
D915_002901	-0.231136	-0.770377	0.292048	2.31627	0.0161059	-0.510049	-0.663809	-0.449052	0.2711		0.22386	0.109589	0.334729	0.763684	0.276253	0.164755	0.132172	0.177681
D915_001201	1.37403	-1.44963	0.190309	0.853477	0.644616	0.259201	-0.86169	-1.01032	2.58604		4.05605	1.04841	2.7952	3.50157	3.2791	2.86858	1.67466	1.51635
D915_006844	-0.188985	-0.741921	2.02478	0.394233	0.27853	0.238799	-1.08399	-0.921448	0.350685		0.34005	0.217478	0.830786	0.469335	0.443686	0.434879	0.141651	0.177681
D915_001421	1.29224	-1.3724	-0.424661	0.11642	-0.102345	1.32396	0.339133	-1.17235	0.877815		1.94181	0.175708	0.803859	1.16248	1.01749	1.96282	1.31009	0.308301
D915_001777	0.16953	-1.07474	0.171378	2.23334	-0.650482	0.0126557	-0.47814	-0.383539	0.789717		0.868575	0.345311	0.869353	1.73649	0.523729	0.802604	0.596205	0.635989
D915_007840	-0.647084	1.99674	0.66962	0.140582	-0.294338	-0.353678	-1.37705	-0.134785	1.16346		0.886459	2.52505	1.70253	1.37464	1.10508	1.06831	0.434038	1.20397
D915_002950	-0.0294979	-1.65974	0.791736	1.02326	0.104922	0.203431	0.883828	-1.31793	1.03756		1.08901	0.534277	1.36845	1.44723	1.13475	1.16827	1.39979	0.650588
D915_006391	-0.449234	0.148612	-0.171112	0.0455041	0.292223	-0.306858	2.01877	-1.5779	0.109987		0.114991	0.161388	0.136576	0.153386	0.172534	0.126041	0.306525	0.027399
D915_007347	0.163681	-0.718209	0.281839	2.23841	-0.490966	-0.0073459	-0.576069	-0.891344	0.729495		0.75735	0.329182	0.814717	1.76466	0.439511	0.674314	0.398192	0.245122
D915_006539	-0.108343	-0.379399	0.201634	2.35157	-0.873017	-0.399875	-0.533501	-0.259066	0.185071		0.155686	0.109589	0.208401	0.574026	0.0256424	0.106107	0.0833816	0.130053
D915_007681	0.00156388	-0.491588	-0.185468	2.40912	-0.47434	-0.323054	-0.744213	-0.192021	0.0737895		0.0692318	0.0306004	0.0545806	0.257829	0.0319516	0.0438026	0.0108109	0.0540672
D915_001064	-0.24391	-0.702133	0.0168078	-0.359786	2.38095	-0.118035	-0.770401	-0.203495	0.3397		0.382503	0.122168	0.530628	0.31667	1.8738	0.454018	0.0833816	0.405465
D915_007290	-0.527652	-0.863968	-0.195429	-0.446118	-0.460781	0.533246	2.26858	-0.307882	0.32682		0.319431	0.132118	0.504464	0.364841	0.356675	0.910303	1.87681	0.441833
D915_008893	-0.600405	2.23656	0.15485	-0.57695	-0.708759	-0.59231	0.503669	-0.416657	0.046415		0.0142351	0.217478	0.0683423	0.0159155	0.00647251	0.0148151	0.0933319	0.027399
D915_004337	-0.540454	2.36128	0.217473	-0.412864	-0.591916	-0.670795	-0.0258403	-0.336889	0.0517887		0.0106953	0.2488	0.0728877	0.0211648	0.00647251	0	0.0529224	0.027399
D915_008996	0.375729	-1.02069	0.38664	2.0987	-0.546527	0.0891673	-0.690948	-0.692066	0.97479		1.16561	0.122168	1.17377	2.45306	0.476476	0.951485	0.368561	0.367725
D915_008863	0.408942	-0.938005	0.440599	2.07458	-0.531175	0.0718878	-0.794715	-0.732118	0.950955		1.14985	0.132118	1.17377	2.40837	0.439511	0.895174	0.240385	0.287682
D915_008394	0.00367228	-0.652846	0.359871	2.30577	-0.528764	-0.227194	-0.662011	-0.598503	0.498259		0.453288	0.127155	0.630233	1.59688	0.188794	0.338602	0.122602	0.154151
D915_007373	0.153255	-1.09693	0.449384	2.10663	-0.397667	0.1043	-0.876961	-0.442009	0.787774		0.841135	0.112117	1.01382	1.9802	0.519875	0.812587	0.240385	0.494019
D915_006706	0.235746	-1.16597	1.57727	1.14235	0.203548	-0.241069	-1.15711	-0.594756	0.626149		0.707382	0.228777	1.16543	1.01693	0.696389	0.544578	0.231802	0.423814
D915_001097	0.3294	-1.17502	1.7733	0.556543	-0.113497	0.508833	-0.844022	-1.03554	1.11003		1.30901	0.645416	1.94591	1.4092	1.11365	1.38816	0.791417	0.706941
D915_000333	-0.0138378	-1.58258	1.87323	0.778941	-0.0409107	-0.209952	-0.332387	-0.4725	0.234498		0.279585	0.0865405	0.511801	0.377141	0.276253	0.255452	0.240385	0.223144
D915_009743	-0.782337	-0.62922	-0.144262	-0.585466	1.93709	-0.0863063	-0.810388	1.10089	0.0644014		0.0352149	0.0522815	0.106336	0.0571584	0.338326	0.112795	0.0320883	0.245122
D915_008235	-0.334343	-0.768619	-0.318064	-0.221012	2.30673	0.307154	-0.846361	-0.125486	0.0925003		0.0923733	0.0140255	0.0953102	0.112819	0.568849	0.208106	0	0.130053
	lowest value 0	highest value							0 5		lowest value	highest value

[truncated: 7 more sheets: Fig. 7c, Fig. 7f&g, Fig. S3c, Fig. S5d, Fig. S6c, Fig. S6f, Fig. S8d]
